# Supplementary material for: Polymeric coordination complex of lithium(I) with aqua and cyanurate ligands
Source: Acta Crystallogr E Crystallogr Commun. 2021 Sep 14;77(Pt 10):1019–24. doi: 10.1107/S2056989021009324 (PMC8491521; doi:10.1107/S2056989021009324)
Supplement: Supplementary file 1 [file e-77-01019-sup1.cif]

##############################################################################
#                                                                            #
# This CIF contains the data in a paper accepted for publication in          #
# Acta Crystallographica Section E. It conforms to the requirements of       #
# Notes for Authors for Acta Crystallographica Section E, and has been       #
# peer reviewed under the auspices of the IUCr Commission on Journals.       #
#                                                                            #
# Full details of the Crystallographic Information File format               #
# are given in the paper "The Crystallographic Information File (CIF):       #
# a New Standard Archive File for Crystallography" by S. R. Hall, F. H.      #
# Allen and I. D. Brown [Acta Cryst. (1991), A47, 655-685].                  #
#                                                                            #
# The current version of the core CIF dictionary is obtainable from          #
# ftp://ftp.iucr.org/pub/cif_core.dic.                                       #
#                                                                            #
# Software is freely available for graphical display of the structure(s)     #
# in this CIF. For information consult the CIF software page                 #
# http://www.iucr.org/resources/cif/software.                                #
#                                                                            #
# This file may be used for bona fide research purposes within the           #
# scientific community so long as proper attribution is given to the journal # 
# article from which it was obtained.                                        #
#                                                                            #
##############################################################################
data_I
_audit_creation_method     'SHELXL-2018/3'
_journal_date_recd_electronic     2021-06-23
_journal_date_accepted     2021-09-07
_journal_name_full     'Acta Crystallographica, Section E'
_journal_year     2021
_journal_volume     77
_journal_issue     10
_journal_page_first     1
_journal_page_last     0
_journal_paper_category     GM
_journal_paper_doi     10.1107/S2056989021009324
_journal_coeditor_code     CQ2044
_publ_contact_author_name     'Karnan C'
_publ_contact_author_address
;
Department of Physics, Dr. M.G.R. Educational and Research
Institute, Chennai 600 095, Tamil Nadu, India.
;
_publ_contact_author_email     'c.karnan@yahoo.com, karnan.phy@drmgrdu.ac.in'
_publ_contact_author_fax     ?
_publ_contact_author_phone     '+91 96000 97511'
_publ_section_title
;
Polymeric coordination complex of lithium(I) with aqua and cyanurate Ligands
;
loop_
    _publ_author_name
    _publ_author_footnote
    _publ_author_address
    'Anjapuli Ponnuvel' .
;
Department of Physics, Government Arts College for Men (Autonomous),
University of Madras, Nandanam, Chennai 600 035, India
;
    'Arumugam Pillai Kala' .
;
Department of Physics, Government Arts College for Men (Autonomous),
University of Madras, Nandanam, Chennai 600 035, India
;
    'Karachalacherevu Seetharamiah Nagaraja' .
;
Department of Chemistry, Dr. M.G.R. Educational and Research Institute,
Chennai 600 095, India
;
    'Chandran Karnan' .
;
Department of Physics, Dr. M.G.R. Educational and Research Institute,
Chennai 600 095, India
;
_publ_section_synopsis
;
The polymer contains Li^+^ cations coordinated <i>via</i> oxygen to two
cyanuranate anions and three water molecules in a trigonal--bipyramidal
geometry and to three water molecules and an oxygen from the cyanuric anion in
a tetrahedral geometry. A three-dimensional network of hydrogen bonds serves
to hold the structure together.
;
_chemical_name_systematic
;
Poly[\m~3~-aqua-hexa-\m~2~-aqua-tetra-\m-cyanurato-tetralithium]
;
_chemical_name_common     ?
_chemical_formula_moiety     'C12 H22 Li4 N12 O19'
_chemical_formula_sum     'C12 H22 Li4 N12 O19'
_chemical_formula_iupac     '[Li4 (C3 H2 N3 O3)4 (H2 O)7]'
_chemical_formula_weight     666.17
_chemical_melting_point     ?
_space_group_crystal_system     triclinic
_space_group_name_H-M_alt     'P -1'
_space_group_name_Hall     '-P 1'
loop_
    _space_group_symop_operation_xyz
    'x, y, z'
    '-x, -y, -z'
_cell_length_a     8.8530(5)
_cell_length_b     9.0592(6)
_cell_length_c     9.6621(6)
_cell_angle_alpha     67.806(2)
_cell_angle_beta     62.887(2)
_cell_angle_gamma     68.580(2)
_cell_volume     620.89(7)
_cell_formula_units_Z     1
_cell_measurement_reflns_used     9866
_cell_measurement_theta_min     3.19
_cell_measurement_theta_max     30.54
_cell_measurement_temperature     296(2)
_exptl_crystal_description     'Block'
_exptl_crystal_colour     'colourless'
_exptl_crystal_size_max     0.150
_exptl_crystal_size_mid     0.150
_exptl_crystal_size_min     0.100
_exptl_crystal_density_diffrn     1.782
_exptl_crystal_density_meas     ?
_exptl_crystal_density_method     ?
_exptl_crystal_F_000     342
_exptl_absorpt_coefficient_mu     0.163
_exptl_absorpt_correction_type     multi-scan
_exptl_absorpt_process_details
;
(SADABS; Bruker, 2016)
;
_exptl_absorpt_correction_T_min     0.7066
_exptl_absorpt_correction_T_max     0.7461
_diffrn_ambient_temperature     296(2)
_diffrn_radiation_type     MoK\a
_diffrn_radiation_wavelength     0.71073
_diffrn_radiation_source     'fine-focus sealed tube'
_diffrn_radiation_monochromator     graphite
_diffrn_measurement_device_type     'Bruker Kappa APEX3 CMOS'
_diffrn_measurement_method     '\w and \f scan'
_diffrn_detector_area_resol_mean     ?
_diffrn_reflns_number     17961
_diffrn_reflns_av_R_equivalents     0.0265
_diffrn_reflns_av_unetI/netI     0.0142
_diffrn_reflns_theta_min     2.875
_diffrn_reflns_theta_max     24.992
_diffrn_reflns_theta_full     24.992
_diffrn_measured_fraction_theta_max     0.996
_diffrn_measured_fraction_theta_full     0.996
_diffrn_reflns_limit_h_min     -10
_diffrn_reflns_limit_h_max     10
_diffrn_reflns_limit_k_min     -10
_diffrn_reflns_limit_k_max     10
_diffrn_reflns_limit_l_min     -11
_diffrn_reflns_limit_l_max     11
_refine_special_details     ?
_reflns_number_total     2181
_reflns_number_gt     1917
_reflns_threshold_expression     'I > 2\s(I)'
_refine_ls_structure_factor_coef     Fsqd
_refine_ls_matrix_type     full
_refine_ls_R_factor_all     0.0443
_refine_ls_R_factor_gt     0.0391
_refine_ls_wR_factor_gt     0.1097
_refine_ls_wR_factor_ref     0.1152
_refine_ls_goodness_of_fit_ref     1.140
_refine_ls_restrained_S_all     1.143
_refine_ls_number_reflns     2181
_refine_ls_number_parameters     250
_refine_ls_number_restraints     12
_refine_ls_hydrogen_treatment     mixed
_refine_ls_weighting_scheme     calc
_refine_ls_weighting_details
              'w=1/[\s^2^(Fo^2^)+(0.0656P)^2^+0.1885P] where P=(Fo^2^+2Fc^2^)/3'
_atom_sites_solution_hydrogens     mixed
_atom_sites_solution_primary     ?
_atom_sites_solution_secondary     ?
_refine_ls_shift/su_max     0.000
_refine_ls_shift/su_mean     0.000
_refine_diff_density_max     0.382
_refine_diff_density_min     -0.315
_refine_ls_extinction_method     none
_refine_ls_extinction_coef     .
loop_
    _atom_type_symbol
    _atom_type_description
    _atom_type_scat_dispersion_real
    _atom_type_scat_dispersion_imag
    _atom_type_scat_source
    'C' 'C' 0.0033 0.0016
                         'International Tables Vol C Tables 4.2.6.8 and 6.1.1.4'
    'H' 'H' 0.0000 0.0000
                         'International Tables Vol C Tables 4.2.6.8 and 6.1.1.4'
    'Li' 'Li' -0.0003 0.0001
                         'International Tables Vol C Tables 4.2.6.8 and 6.1.1.4'
    'N' 'N' 0.0061 0.0033
                         'International Tables Vol C Tables 4.2.6.8 and 6.1.1.4'
    'O' 'O' 0.0106 0.0060
                         'International Tables Vol C Tables 4.2.6.8 and 6.1.1.4'
_computing_data_collection
;
APEX3 (Bruker, 2016)
;
_computing_cell_refinement
;
APEX3/SAINT (Bruker, 2016)
;
_computing_data_reduction
;
SAINT/XPREP (Bruker, 2016)
;
_computing_structure_solution
;
<i>SHELXT2014/5</i> (Sheldrick, 2015a)
;
_computing_structure_refinement
;
<i>SHELXL2018/3</i> (Sheldrick, 2015b)
;
_computing_molecular_graphics
;
ORTEP-3 for Windows (Farrugia, 2012) and Mercury (Macrae <i>et al.</i>,
2020)
;
_computing_publication_material
;
<i>SHELXL2018/3</i> (Sheldrick, 2015b)
;
loop_
    _atom_site_type_symbol
    _atom_site_label
    _atom_site_fract_x
    _atom_site_fract_y
    _atom_site_fract_z
    _atom_site_U_iso_or_equiv
    _atom_site_adp_type
    _atom_site_calc_flag
    _atom_site_occupancy
    _atom_site_disorder_assembly
    _atom_site_disorder_group
    Li Li1 0.8785(3) 0.4997(3) 0.6728(3) 0.0273(6) Uani d 1 . .
    Li Li2A 0.6581(8) 0.5613(9) 1.0527(8) 0.0372(10) Uani d 0.501(6) A 1
    Li Li2B 0.6884(8) 0.4388(9) 1.0835(8) 0.0372(10) Uani d 0.499(6) A 2
    C C1 0.84110(19) 0.13728(18) 0.83772(17) 0.0162(3) Uani d 1 . .
    C C2 0.75963(19) -0.12382(18) 0.95319(17) 0.0167(3) Uani d 1 . .
    C C3 1.05252(19) -0.12405(18) 0.85818(17) 0.0172(3) Uani d 1 . .
    C C4 0.65967(18) 0.86155(18) 0.65700(17) 0.0159(3) Uani d 1 . .
    C C5 0.44821(19) 1.12286(18) 0.64435(17) 0.0165(3) Uani d 1 . .
    C C6 0.74036(19) 1.12290(18) 0.54318(17) 0.0167(3) Uani d 1 . .
    N N1 0.71916(16) 0.04611(15) 0.91183(15) 0.0186(3) Uani d 1 . .
    H H1 0.611046 0.096942 0.934161 0.022 Uiso calc 1 . .
    N N2 0.92688(16) -0.20772(15) 0.92701(15) 0.0196(3) Uani d 1 . .
    N N3 1.00835(16) 0.04588(16) 0.81138(15) 0.0190(3) Uani d 1 . .
    H H3 1.091204 0.096662 0.762906 0.023 Uiso calc 1 . .
    N N4 0.49252(16) 0.95287(15) 0.68709(15) 0.0186(3) Uani d 1 . .
    H H4 0.409623 0.902156 0.735402 0.022 Uiso calc 1 . .
    N N5 0.57311(16) 1.20723(15) 0.57313(15) 0.0187(3) Uani d 1 . .
    N N6 0.78129(15) 0.95284(15) 0.58268(15) 0.0186(3) Uani d 1 . .
    H H6 0.889544 0.902188 0.558918 0.022 Uiso calc 1 . .
    O O1 0.80308(14) 0.28696(13) 0.79896(13) 0.0236(3) Uani d 1 . .
    O O2 1.20853(13) -0.19384(13) 0.83558(14) 0.0255(3) Uani d 1 . .
    O O3 0.63820(13) -0.19370(13) 1.01218(14) 0.0250(3) Uani d 1 . .
    O O4 0.69679(14) 0.71143(13) 0.69329(13) 0.0232(3) Uani d 1 . .
    O O5 0.29078(13) 1.19154(13) 0.67448(14) 0.0247(3) Uani d 1 . .
    O O6 0.86314(13) 1.19169(13) 0.48001(14) 0.0254(3) Uani d 1 . .
    O O7 0.89868(15) 0.49969(14) 0.89151(14) 0.0262(3) Uani d 1 . .
    O O8 1.13401(15) 0.50005(14) 0.53775(14) 0.0247(3) Uani d 1 . .
    O O9 0.500000 0.500000 1.000000 0.0469(6) Uani d 1 . .
    O O10 0.5956(2) 0.50030(18) 1.28285(17) 0.0489(4) Uani d 1 . .
    H H7A 0.939(3) 0.582(2) 0.877(3) 0.064(8) Uiso d 1 . .
    H H7B 0.981(3) 0.415(2) 0.915(3) 0.059(7) Uiso d 1 . .
    H H8A 1.158(3) 0.5834(19) 0.538(3) 0.039(6) Uiso d 1 . .
    H H8B 1.201(3) 0.415(2) 0.577(3) 0.047(6) Uiso d 1 . .
    H H9A 0.433(6) 0.584(4) 1.047(5) 0.057(15) Uiso d 0.5 . .
    H H9B 0.472(6) 0.418(4) 1.089(4) 0.043(13) Uiso d 0.5 . .
    H H10A 0.543(4) 0.585(2) 1.323(3) 0.069(8) Uiso d 1 . .
    H H10B 0.581(3) 0.418(2) 1.365(2) 0.062(8) Uiso d 1 . .
loop_
    _atom_site_aniso_label
    _atom_site_aniso_U_11
    _atom_site_aniso_U_22
    _atom_site_aniso_U_33
    _atom_site_aniso_U_12
    _atom_site_aniso_U_13
    _atom_site_aniso_U_23
    Li1 0.0251(13) 0.0217(14) 0.0277(13) -0.0063(11) -0.0042(11) -0.0048(11)
    Li2A 0.033(2) 0.039(2) 0.035(2) -0.010(2) -0.0070(18) -0.010(2)
    Li2B 0.033(2) 0.039(2) 0.035(2) -0.010(2) -0.0070(18) -0.010(2)
    C1 0.0177(7) 0.0159(8) 0.0150(7) -0.0045(6) -0.0050(6) -0.0045(6)
    C2 0.0165(7) 0.0161(8) 0.0172(7) -0.0049(6) -0.0052(6) -0.0043(6)
    C3 0.0157(7) 0.0173(8) 0.0169(7) -0.0037(6) -0.0048(6) -0.0042(6)
    C4 0.0168(7) 0.0145(8) 0.0154(7) -0.0020(6) -0.0064(6) -0.0039(6)
    C5 0.0162(7) 0.0156(8) 0.0165(7) -0.0026(6) -0.0065(6) -0.0034(6)
    C6 0.0160(7) 0.0164(8) 0.0174(7) -0.0041(6) -0.0051(6) -0.0052(6)
    N1 0.0122(6) 0.0141(7) 0.0268(7) -0.0016(5) -0.0059(5) -0.0056(5)
    N2 0.0157(7) 0.0144(7) 0.0263(7) -0.0036(5) -0.0071(5) -0.0033(5)
    N3 0.0143(6) 0.0152(7) 0.0246(7) -0.0068(5) -0.0047(5) -0.0020(5)
    N4 0.0134(6) 0.0140(7) 0.0248(7) -0.0050(5) -0.0054(5) -0.0017(5)
    N5 0.0163(7) 0.0135(7) 0.0249(7) -0.0035(5) -0.0078(5) -0.0034(5)
    N6 0.0112(6) 0.0143(7) 0.0266(7) -0.0010(5) -0.0052(5) -0.0054(5)
    O1 0.0246(6) 0.0127(6) 0.0303(6) -0.0043(5) -0.0097(5) -0.0029(5)
    O2 0.0128(5) 0.0211(6) 0.0370(7) -0.0023(4) -0.0075(5) -0.0054(5)
    O3 0.0156(6) 0.0189(6) 0.0372(7) -0.0076(5) -0.0064(5) -0.0047(5)
    O4 0.0219(6) 0.0127(6) 0.0307(6) -0.0019(5) -0.0089(5) -0.0041(5)
    O5 0.0129(5) 0.0177(6) 0.0370(7) -0.0014(4) -0.0082(5) -0.0038(5)
    O6 0.0156(6) 0.0189(6) 0.0393(7) -0.0066(5) -0.0070(5) -0.0064(5)
    O7 0.0294(6) 0.0196(6) 0.0330(7) -0.0040(5) -0.0164(5) -0.0056(5)
    O8 0.0237(6) 0.0185(6) 0.0313(6) -0.0047(5) -0.0108(5) -0.0049(5)
    O9 0.0230(10) 0.0917(18) 0.0275(10) -0.0221(11) 0.0023(8) -0.0229(12)
    O10 0.0759(11) 0.0278(8) 0.0380(8) -0.0076(7) -0.0217(8) -0.0066(6)
_geom_special_details
;
 All esds (except the esd in the dihedral angle between two l.s. planes)
 are estimated using the full covariance matrix.  The cell esds are taken
 into account individually in the estimation of esds in distances, angles
 and torsion angles; correlations between esds in cell parameters are only
 used when they are defined by crystal symmetry.  An approximate (isotropic)
 treatment of cell esds is used for estimating esds involving l.s. planes.
;
loop_
    _geom_bond_atom_site_label_1
    _geom_bond_atom_site_label_2
    _geom_bond_site_symmetry_2
    _geom_bond_distance
    _geom_bond_publ_flag
    Li1 O4 . 2.012(3) ?
    Li1 O1 . 2.017(3) ?
    Li1 O8 . 2.032(3) ?
    Li1 O8 2_766 2.086(3) ?
    Li1 O7 . 2.201(3) ?
    Li1 Li1 2_766 3.037(5) ?
    Li1 Li2A . 3.438(7) ?
    Li1 Li2B . 3.439(7) ?
    Li2A O10 . 1.931(7) ?
    Li2A O9 . 1.989(6) ?
    Li2A O7 . 2.010(6) ?
    Li2A O3 1_565 2.057(7) ?
    Li2B O10 . 1.931(7) ?
    Li2B O9 . 1.988(7) ?
    Li2B O7 . 2.010(6) ?
    Li2B O2 2_757 2.056(7) ?
    C1 O1 . 1.2207(19) ?
    C1 N1 . 1.364(2) ?
    C1 N3 . 1.365(2) ?
    C2 O3 . 1.2439(18) ?
    C2 N2 . 1.348(2) ?
    C2 N1 . 1.386(2) ?
    C3 O2 . 1.2436(19) ?
    C3 N2 . 1.347(2) ?
    C3 N3 . 1.387(2) ?
    C4 O4 . 1.2242(19) ?
    C4 N4 . 1.362(2) ?
    C4 N6 . 1.362(2) ?
    C5 O5 . 1.2442(18) ?
    C5 N5 . 1.344(2) ?
    C5 N4 . 1.386(2) ?
    C6 O6 . 1.2430(18) ?
    C6 N5 . 1.345(2) ?
    C6 N6 . 1.387(2) ?
    N1 H1 . 0.8600 ?
    N3 H3 . 0.8600 ?
    N4 H4 . 0.8600 ?
    N6 H6 . 0.8600 ?
    O7 H7A . 0.880(16) ?
    O7 H7B . 0.883(16) ?
    O8 H8A . 0.857(15) ?
    O8 H8B . 0.862(15) ?
    O9 H9A . 0.905(19) ?
    O9 H9B . 0.898(19) ?
    O9 H9A 2_667 0.905(19) ?
    O9 H9B 2_667 0.898(19) ?
    O10 H10A . 0.872(16) ?
    O10 H10B . 0.859(16) ?
loop_
    _geom_angle_atom_site_label_1
    _geom_angle_atom_site_label_2
    _geom_angle_atom_site_label_3
    _geom_angle_site_symmetry_1
    _geom_angle_site_symmetry_3
    _geom_angle
    _geom_angle_publ_flag
    O4 Li1 O1 . . 118.40(13) ?
    O4 Li1 O8 . . 120.78(14) ?
    O1 Li1 O8 . . 120.74(14) ?
    O4 Li1 O8 . 2_766 93.98(13) ?
    O1 Li1 O8 . 2_766 94.00(13) ?
    O8 Li1 O8 . 2_766 85.00(11) ?
    O4 Li1 O7 . . 86.70(11) ?
    O1 Li1 O7 . . 86.78(11) ?
    O8 Li1 O7 . . 93.57(12) ?
    O8 Li1 O7 2_766 . 178.56(15) ?
    O10 Li2A O9 . . 109.9(3) ?
    O10 Li2A O7 . . 125.3(3) ?
    O9 Li2A O7 . . 105.8(3) ?
    O10 Li2A O3 . 1_565 97.9(3) ?
    O9 Li2A O3 . 1_565 118.3(3) ?
    O7 Li2A O3 . 1_565 100.0(3) ?
    O10 Li2B O9 . . 109.9(3) ?
    O10 Li2B O7 . . 125.3(3) ?
    O9 Li2B O7 . . 105.9(3) ?
    O10 Li2B O2 . 2_757 98.3(3) ?
    O9 Li2B O2 . 2_757 118.3(3) ?
    O7 Li2B O2 . 2_757 99.6(3) ?
    O1 C1 N1 . . 122.71(13) ?
    O1 C1 N3 . . 123.42(13) ?
    N1 C1 N3 . . 113.86(13) ?
    O3 C2 N2 . . 122.20(14) ?
    O3 C2 N1 . . 117.99(13) ?
    N2 C2 N1 . . 119.80(13) ?
    O2 C3 N2 . . 122.28(14) ?
    O2 C3 N3 . . 118.11(13) ?
    N2 C3 N3 . . 119.61(13) ?
    O4 C4 N4 . . 123.00(13) ?
    O4 C4 N6 . . 123.28(13) ?
    N4 C4 N6 . . 113.72(13) ?
    O5 C5 N5 . . 122.46(14) ?
    O5 C5 N4 . . 117.42(13) ?
    N5 C5 N4 . . 120.13(13) ?
    O6 C6 N5 . . 122.42(14) ?
    O6 C6 N6 . . 117.45(13) ?
    N5 C6 N6 . . 120.13(13) ?
    C1 N1 C2 . . 123.71(13) ?
    C1 N1 H1 . . 118.1 ?
    C2 N1 H1 . . 118.1 ?
    C3 N2 C2 . . 119.06(13) ?
    C1 N3 C3 . . 123.85(12) ?
    C1 N3 H3 . . 118.1 ?
    C3 N3 H3 . . 118.1 ?
    C4 N4 C5 . . 123.81(12) ?
    C4 N4 H4 . . 118.1 ?
    C5 N4 H4 . . 118.1 ?
    C5 N5 C6 . . 118.47(13) ?
    C4 N6 C6 . . 123.70(12) ?
    C4 N6 H6 . . 118.2 ?
    C6 N6 H6 . . 118.2 ?
    C1 O1 Li1 . . 149.18(13) ?
    C3 O2 Li2B . 2_757 127.6(2) ?
    C2 O3 Li2A . 1_545 127.3(2) ?
    C4 O4 Li1 . . 149.09(13) ?
    Li2A O7 Li1 . . 109.4(2) ?
    Li2B O7 Li1 . . 109.4(2) ?
    Li1 O8 Li1 . 2_766 95.00(11) ?
    H8A O8 H8B . . 106.4(17) ?
    Li2A O9 Li2A 2_667 . 180.0 ?
    H10A O10 H10B . . 104.5(19) ?
loop_
    _geom_torsion_atom_site_label_1
    _geom_torsion_atom_site_label_2
    _geom_torsion_atom_site_label_3
    _geom_torsion_atom_site_label_4
    _geom_torsion_site_symmetry_1
    _geom_torsion_site_symmetry_2
    _geom_torsion_site_symmetry_3
    _geom_torsion_site_symmetry_4
    _geom_torsion
    _geom_torsion_publ_flag
    O1 C1 N1 C2 . . . . 178.28(13) ?
    N3 C1 N1 C2 . . . . -1.8(2) ?
    O3 C2 N1 C1 . . . . -176.02(13) ?
    N2 C2 N1 C1 . . . . 3.1(2) ?
    O2 C3 N2 C2 . . . . 177.57(14) ?
    N3 C3 N2 C2 . . . . -1.9(2) ?
    O3 C2 N2 C3 . . . . 177.99(13) ?
    N1 C2 N2 C3 . . . . -1.1(2) ?
    O1 C1 N3 C3 . . . . 178.49(13) ?
    N1 C1 N3 C3 . . . . -1.5(2) ?
    O2 C3 N3 C1 . . . . -176.14(13) ?
    N2 C3 N3 C1 . . . . 3.4(2) ?
    O4 C4 N4 C5 . . . . -178.82(13) ?
    N6 C4 N4 C5 . . . . 1.1(2) ?
    O5 C5 N4 C4 . . . . 177.88(13) ?
    N5 C5 N4 C4 . . . . -2.1(2) ?
    O5 C5 N5 C6 . . . . -179.15(14) ?
    N4 C5 N5 C6 . . . . 0.8(2) ?
    O6 C6 N5 C5 . . . . -178.87(13) ?
    N6 C6 N5 C5 . . . . 1.2(2) ?
    O4 C4 N6 C6 . . . . -179.04(13) ?
    N4 C4 N6 C6 . . . . 1.1(2) ?
    O6 C6 N6 C4 . . . . 177.82(13) ?
    N5 C6 N6 C4 . . . . -2.3(2) ?
    N1 C1 O1 Li1 . . . . -166.0(2) ?
    N3 C1 O1 Li1 . . . . 14.1(3) ?
    N2 C3 O2 Li2B . . . 2_757 -8.1(3) ?
    N3 C3 O2 Li2B . . . 2_757 171.4(2) ?
    N2 C2 O3 Li2A . . . 1_545 -9.5(3) ?
    N1 C2 O3 Li2A . . . 1_545 169.6(2) ?
    N4 C4 O4 Li1 . . . . 166.5(2) ?
    N6 C4 O4 Li1 . . . . -13.4(3) ?
loop_
    _geom_hbond_atom_site_label_D
    _geom_hbond_atom_site_label_H
    _geom_hbond_atom_site_label_A
    _geom_hbond_site_symmetry_A
    _geom_hbond_distance_DH
    _geom_hbond_distance_HA
    _geom_hbond_distance_DA
    _geom_hbond_angle_DHA
    _geom_hbond_publ_flag
    N1 H1 O3 2_657 0.86 1.95 2.8054(17) 174.9 yes
    N3 H3 O5 1_645 0.86 1.94 2.7964(16) 172.5 yes
    N4 H4 O2 1_465 0.86 1.95 2.8033(17) 174.5 yes
    N6 H6 O6 2_776 0.86 1.95 2.8002(17) 171.5 yes
    O8 H8A O6 2_776 0.857(15) 1.923(15) 2.7412(16) 159.2(19) yes
    O8 H8B O5 1_645 0.862(15) 1.917(15) 2.7443(16) 160(2) yes
    O10 H10A N5 2_677 0.872(16) 2.161(17) 3.0311(19) 177(3) yes
    O10 H10B N5 1_546 0.859(16) 2.179(17) 3.0342(19) 174(3) yes
    O7 H7A N2 1_565 0.88(3)   2.09(3)   2.908(2) 154(2) yes
    O7 H7B N2 2_757 0.88(2)   2.09(2)   2.905(2) 153(2) yes
_shelx_space_group_comment
;
The symmetry employed for this shelxl refinement is uniquely defined
by the following loop, which should always be used as a source of
symmetry information in preference to the above space-group names.
They are only intended as comments.
;
_shelx_estimated_absorpt_T_min     0.976
_shelx_estimated_absorpt_T_max     0.984
_shelx_hkl_file
;
  -2   0   0  896.61   25.30
  -2   0   0  900.81   25.00
  -2   0   0  936.31   25.20
  -2   0   0  896.41   25.00
  -2   0   0  904.61   25.20
  -2   0   0  898.61   25.00
   2   0   0  896.81   24.90
   2   0   0  980.70   25.80
   2   0   0  899.71   24.90
   2   0   0  943.81   25.40
   2   0   0  886.01   24.90
  -3   0   0  278.97    9.10
  -3   0   0  270.07    8.40
  -3   0   0  268.77    8.50
  -3   0   0  271.27    8.20
  -3   0   0  268.47    8.20
  -3   0   0  246.18    8.90
   3   0   0  268.37    7.90
   3   0   0  261.37    7.90
   3   0   0  270.87    8.50
   3   0   0  271.57    9.20
   3   0   0  265.97    8.60
  -4   0   0    6.70    0.90
  -4   0   0    6.60    1.60
  -4   0   0    8.20    3.00
  -4   0   0    9.40    1.20
  -4   0   0    6.20    1.70
  -4   0   0    9.60    1.00
   4   0   0    8.60    1.00
   4   0   0    9.90    0.90
   4   0   0    8.50    1.30
   4   0   0    7.00    1.80
  -5   0   0  121.49    5.60
  -5   0   0  131.79    5.00
  -5   0   0  126.99    5.40
  -5   0   0  124.59    5.20
  -5   0   0  134.19    5.60
  -5   0   0  130.99    5.30
  -5   0   0  128.19    4.80
   5   0   0  124.89    6.60
   5   0   0  129.19    4.50
   5   0   0  126.59    5.70
   5   0   0  129.69    5.10
   5   0   0  120.79    4.30
   5   0   0  124.89    4.40
  -6   0   0    3.80    1.70
  -6   0   0    4.30    1.90
  -6   0   0    2.70    2.00
  -6   0   0    6.60    1.60
  -6   0   0    2.10    1.10
  -6   0   0    1.20    1.30
   6   0   0    3.60    1.00
   6   0   0    3.70    2.30
   6   0   0    5.50    1.20
   6   0   0    3.70    0.80
  -7   0   0    5.70    1.40
  -7   0   0    9.50    1.90
  -7   0   0    2.30    2.40
  -7   0   0    2.60    1.60
  -7   0   0    4.90    2.90
  -7   0   0    5.40    2.10
   7   0   0    5.20    1.00
   7   0   0    7.70    1.40
   7   0   0    7.60    2.60
  -8   0   0    9.80    2.90
  -8   0   0    6.30    2.20
  -8   0   0    8.30    2.90
  -8   0   0    5.90    1.80
  -8   0   0    8.80    1.80
   8   0   0   10.30    2.40
   8   0   0    7.10    2.90
  -9   0   0   12.00    3.20
  -9   0   0    2.70    4.10
  -9   0   0    4.70    2.80
  -9   0   0    6.20    2.30
   9   0   0    4.00    2.50
   9   0   0   10.20    2.50
   9   0   0    0.90    4.50
 -10   0   0   -0.40    3.50
 -10   0   0    2.40    3.10
 -10   0   0    2.60    3.30
  10   0   0    6.80    2.30
  10   0   0    1.90    3.30
  10  -1   0   52.19    4.50
 -10   1   0   44.20    6.80
 -10   1   0   59.49    5.20
   9  -1   0    2.40    1.70
  -9   1   0    1.10    2.90
  -9   1   0    1.40    2.80
  -9   1   0    6.30    2.50
   8  -1   0   39.10    2.80
   8  -1   0   35.90    2.80
   8  -1   0   39.70    2.20
   8  -1   0   50.39    5.30
   8  -1   0   33.60    2.40
  -8   1   0   33.30    3.60
  -8   1   0   38.80    3.10
  -8   1   0   44.40    3.40
  -8   1   0   30.50    4.00
   7  -1   0    3.00    2.80
   7  -1   0    2.80    1.00
   7  -1   0    3.70    1.50
   7  -1   0    3.60    1.70
   7  -1   0    4.30    1.10
  -7   1   0    2.80    3.00
  -7   1   0    6.70    2.00
  -7   1   0    4.10    2.60
  -7   1   0    4.30    1.70
  -7   1   0    4.40    1.80
  -7   1   0    7.90    2.10
   6  -1   0   22.00    1.60
   6  -1   0   21.80    3.40
   6  -1   0   20.50    4.20
   6  -1   0   21.80    1.90
   6  -1   0   18.40    2.30
   6  -1   0   17.90    1.50
  -6   1   0   18.90    2.70
  -6   1   0   17.20    3.00
  -6   1   0   24.50    2.50
  -6   1   0   19.20    1.90
  -6   1   0   14.70    3.20
  -6   1   0   18.40    2.00
   5  -1   0   95.69    4.30
   5  -1   0   96.89    3.70
   5  -1   0   95.89    3.60
   5  -1   0   94.59    5.20
   5  -1   0   92.59    5.70
   5  -1   0   91.49    4.20
  -5   1   0   90.99    4.60
  -5   1   0   95.49    4.80
  -5   1   0   95.29    4.50
  -5   1   0   94.79    4.10
  -5   1   0   93.59    4.10
  -5   1   0   91.09    4.00
   4  -1   0 6708.53  178.58
   4  -1   0 6892.61  179.38
  -4   1   0 6761.52  179.28
  -4   1   0 6629.54  178.18
  -4   1   0 6127.29  179.88
  -4   1   0 6575.44  178.08
   3  -1   0  190.58    5.80
   3  -1   0  203.58    6.50
   3  -1   0  198.98    6.70
   3  -1   0  199.08    7.10
   3  -1   0  195.98    6.60
   3  -1   0  196.08    7.60
  -3   1   0  200.68    6.70
  -3   1   0  202.98    6.60
  -3   1   0  195.48    6.20
  -3   1   0  200.98    6.80
  -3   1   0  202.88    7.30
  -3   1   0  190.48    6.80
   2  -1   0 4151.08  112.79
  -2   1   0 4201.58  112.79
   1  -1   0   11.60    1.10
   1  -1   0   12.80    1.40
   1  -1   0   12.00    1.40
   1  -1   0   10.50    1.40
   1  -1   0   12.50    1.50
  -1   1   0   12.00    1.50
  -1   1   0   13.10    1.30
  -1   1   0   12.30    0.90
  -1   1   0   12.30    1.70
  -1   1   0   13.00    1.50
  -2  -1   0  936.61   25.30
  -2  -1   0  941.71   25.60
  -2  -1   0  921.91   25.20
  -2  -1   0  891.51   25.40
  -2  -1   0  943.31   25.40
  -2  -1   0  926.81   25.50
  -2  -1   0  897.41   25.40
   2   1   0  900.61   25.20
   2   1   0  902.91   25.50
  -3  -1   0  286.77    9.20
  -3  -1   0  269.57    8.10
  -3  -1   0  289.47    8.60
  -3  -1   0  299.57    9.00
  -3  -1   0  261.07    8.90
  -3  -1   0  290.87    8.90
  -3  -1   0  300.17    8.90
  -3  -1   0  287.57    9.00
  -3  -1   0  276.57    8.10
   3   1   0  282.77    9.30
   3   1   0  277.37    8.80
   3   1   0  283.87    8.50
   3   1   0  291.67    8.90
   3   1   0  273.17    8.90
  -4  -1   0   17.60    2.10
  -4  -1   0   19.50    3.20
  -4  -1   0   15.70    1.50
  -4  -1   0   14.40    1.90
  -4  -1   0   19.70    1.40
  -4  -1   0   16.00    1.70
  -4  -1   0   19.70    1.60
  -4  -1   0   16.50    1.80
   4   1   0   17.70    2.10
   4   1   0   17.60    1.30
   4   1   0   16.50    1.10
   4   1   0   14.90    2.50
  -5  -1   0  117.69    5.10
  -5  -1   0  113.69    5.20
  -5  -1   0  114.99    5.00
  -5  -1   0  114.79    4.20
  -5  -1   0  111.59    3.60
  -5  -1   0  115.29    4.50
  -5  -1   0  109.09    4.90
  -5  -1   0  113.29    4.40
  -5  -1   0  113.69    3.60
   5   1   0  112.39    5.10
   5   1   0  111.19    4.60
   5   1   0  118.69    4.20
  -6  -1   0   40.20    2.90
  -6  -1   0   43.10    3.30
  -6  -1   0   39.20    2.20
  -6  -1   0   45.40    3.40
  -6  -1   0   39.40    3.50
  -6  -1   0   40.50    2.30
  -6  -1   0   44.70    2.80
   6   1   0   38.80    3.40
   6   1   0   43.30    2.70
   6   1   0   43.10    2.20
  -7  -1   0    8.10    3.10
  -7  -1   0    7.60    1.60
  -7  -1   0   12.00    3.10
  -7  -1   0    6.50    2.00
  -7  -1   0    7.20    2.90
  -7  -1   0    8.60    1.80
  -7  -1   0    9.30    2.30
   7   1   0   10.20    1.40
   7   1   0    9.00    2.40
  -8  -1   0   39.90    3.40
  -8  -1   0   48.90    4.10
  -8  -1   0   49.80    2.90
  -8  -1   0   44.70    3.20
  -8  -1   0   45.40    4.60
   8   1   0   54.79    5.00
   8   1   0   43.40    2.70
   8   1   0   49.10    4.60
  -9  -1   0    6.00    4.00
  -9  -1   0    2.20    2.50
  -9  -1   0    7.10    3.50
  -9  -1   0    5.50    2.20
   9   1   0    3.00    2.30
   9   1   0    4.30    1.70
 -10  -1   0    5.40    2.70
 -10  -1   0   -0.10    3.20
 -10  -1   0   -0.90    2.80
 -10  -1   0    2.20    3.40
  10   1   0    3.80    3.20
  10   1   0    1.90    2.20
 -11  -1   0   -1.20    3.70
 -11  -1   0    1.60    4.60
 -11  -1   0    7.40    4.10
  11   1   0   -0.30    5.40
  10  -2   0   16.90    4.00
 -10   2   0   14.70    4.40
 -10   2   0   24.10    5.70
   9  -2   0    4.80    1.80
   9  -2   0    5.40    2.50
   9  -2   0   -0.90    2.70
  -9   2   0    1.20    3.20
  -9   2   0   -0.50    3.20
   8  -2   0   17.00    3.60
   8  -2   0   22.00    2.50
   8  -2   0   21.30    2.70
   8  -2   0   24.00    5.20
   8  -2   0   19.50    2.10
  -8   2   0   28.10    3.30
  -8   2   0   16.10    4.10
  -8   2   0   15.20    4.30
  -8   2   0   21.20    3.00
   7  -2   0    8.80    2.00
   7  -2   0    6.50    1.10
   7  -2   0    9.40    2.60
   7  -2   0    5.50    2.20
   7  -2   0    7.80    3.20
  -7   2   0    7.10    3.80
  -7   2   0    9.00    3.40
  -7   2   0    6.10    1.90
  -7   2   0    1.80    3.60
  -7   2   0   10.40    2.40
   6  -2   0   35.20    2.20
   6  -2   0   36.90    2.50
   6  -2   0   33.80    4.30
   6  -2   0   40.90    3.40
   6  -2   0   39.30    2.40
  -6   2   0   33.70    4.00
  -6   2   0   35.00    2.90
  -6   2   0   35.30    2.70
  -6   2   0   42.90    2.80
  -6   2   0   40.50    3.50
  -6   2   0   39.50    2.60
   5  -2   0   69.59    2.40
   5  -2   0   64.89    4.50
   5  -2   0   65.39    3.90
   5  -2   0   68.49    3.40
   5  -2   0   59.39    4.70
   5  -2   0   67.29    3.20
  -5   2   0   68.89    3.50
  -5   2   0   68.29    3.10
  -5   2   0   63.69    3.70
  -5   2   0   66.19    4.30
  -5   2   0   65.49    3.80
  -5   2   0   63.09    3.20
   4  -2   0  132.39    4.50
   4  -2   0  136.39    6.50
   4  -2   0  127.99    5.10
   4  -2   0  130.29    5.20
  -4   2   0  123.19    5.70
  -4   2   0  130.19    4.50
  -4   2   0  131.29    5.70
  -4   2   0  126.19    5.20
  -4   2   0  130.99    5.80
  -4   2   0  126.99    5.20
   3  -2   0  187.98    6.60
   3  -2   0  191.78    6.60
   3  -2   0  197.48    7.00
   3  -2   0  190.18    7.50
   3  -2   0  198.68    7.40
   3  -2   0  184.48    6.20
  -3   2   0  189.78    7.10
  -3   2   0  191.48    6.80
  -3   2   0  197.88    7.00
  -3   2   0  195.88    6.50
  -3   2   0  188.18    7.00
   2  -2   0  340.17   10.60
   2  -2   0  332.17   10.50
   2  -2   0  341.67   10.30
   2  -2   0  350.66   11.10
   2  -2   0  345.07   11.00
  -2   2   0  340.37   10.60
  -2   2   0  324.07    9.90
  -2   2   0  344.37   10.60
  -2   2   0  341.07   10.80
  -2   2   0  338.77   10.80
   1  -2   0   20.10    1.90
   1  -2   0   21.20    2.00
   1  -2   0   21.20    1.90
   1  -2   0   21.20    2.20
   1  -2   0   21.10    1.60
  -1   2   0   22.50    1.20
  -1   2   0   20.00    1.60
  -1   2   0   20.50    1.90
   0  -2   0  124.59    4.10
   0  -2   0  121.29    4.20
   0  -2   0  117.89    4.20
   0   2   0  119.99    4.00
   0   2   0  126.19    4.20
   0   2   0  128.49    4.00
   0   2   0  123.49    4.30
   0   2   0  119.29    4.00
  -1  -2   0   16.30    1.10
  -1  -2   0   18.10    1.00
  -1  -2   0   17.00    1.60
  -1  -2   0   16.90    1.10
  -1  -2   0   15.10    1.30
  -1  -2   0   18.40    1.60
   1   2   0   18.70    1.80
   1   2   0   17.80    1.30
   1   2   0   17.30    0.80
   1   2   0   17.90    0.80
   1   2   0   16.60    1.70
  -2  -2   0 3367.46   98.39
  -2  -2   0 4012.10   98.79
  -2  -2   0 3900.31   98.39
   2   2   0 3829.62   98.39
   2   2   0 3163.58   98.39
  -3  -2   0  241.98    7.60
  -3  -2   0  236.38    7.70
  -3  -2   0  234.88    7.80
  -3  -2   0  230.48    7.70
  -3  -2   0  247.78    8.00
  -3  -2   0  231.38    7.50
   3   2   0  235.68    7.80
   3   2   0  241.18    7.50
   3   2   0  234.88    7.80
   3   2   0  228.28    7.60
  -4  -2   0    9.70    1.70
  -4  -2   0    7.90    0.80
  -4  -2   0    5.40    1.20
  -4  -2   0    8.30    1.80
  -4  -2   0    9.40    1.10
  -4  -2   0    7.30    1.60
  -4  -2   0    7.30    0.80
  -4  -2   0    9.40    2.10
   4   2   0    6.30    1.00
   4   2   0    9.90    0.90
   4   2   0   10.10    1.20
  -5  -2   0  117.89    4.90
  -5  -2   0  125.59    5.30
  -5  -2   0  127.39    5.50
  -5  -2   0  112.79    5.20
  -5  -2   0  118.59    4.20
  -5  -2   0  121.19    4.70
  -5  -2   0  118.99    4.20
  -5  -2   0  127.99    5.60
  -5  -2   0  120.49    5.00
  -5  -2   0  122.19    5.30
   5   2   0  122.49    4.90
   5   2   0  123.19    4.50
  -6  -2   0   47.60    3.70
  -6  -2   0   42.50    3.70
  -6  -2   0   50.19    2.80
  -6  -2   0   38.30    3.30
  -6  -2   0   44.60    3.70
  -6  -2   0   43.60    3.20
  -6  -2   0   46.70    2.10
  -6  -2   0   44.90    2.60
  -6  -2   0   49.70    2.70
   6   2   0   49.10    3.00
   6   2   0   48.80    2.40
  -7  -2   0    9.30    1.40
  -7  -2   0    8.40    1.70
  -7  -2   0    6.70    1.10
  -7  -2   0   12.40    2.50
  -7  -2   0    9.40    3.00
   7   2   0   12.10    1.70
   7   2   0   10.40    1.50
  -8  -2   0 1037.50   29.40
  -8  -2   0 1093.29   32.30
  -8  -2   0  991.50   30.00
  -8  -2   0 1014.00   30.90
  -8  -2   0 1007.90   29.50
   8   2   0  945.01   34.50
   8   2   0 1051.49   29.70
  -9  -2   0    4.50    1.90
  -9  -2   0    4.00    1.90
  -9  -2   0    3.10    2.00
  -9  -2   0    2.70    2.50
  -9  -2   0   -1.60    2.90
   9   2   0    4.90    1.70
   9   2   0    2.60    2.40
 -10  -2   0    2.40    3.30
 -10  -2   0    7.00    2.60
 -10  -2   0    8.60    2.70
  10   2   0    5.90    2.30
  10   2   0    9.70    3.20
 -11  -2   0    3.70    3.60
 -11  -2   0    3.70    4.30
  11   2   0    6.70    4.10
   9  -3   0    4.20    2.80
   9  -3   0    4.70    3.30
  -9   3   0    0.60    3.70
  -9   3   0    2.20    3.90
   8  -3   0  129.89    5.30
   8  -3   0  129.69    5.80
   8  -3   0  128.39    5.90
  -8   3   0  139.29    6.70
  -8   3   0  129.59    7.40
   7  -3   0    6.40    1.90
   7  -3   0    7.40    4.10
   7  -3   0    4.00    3.00
   7  -3   0    6.00    1.90
  -7   3   0    5.50    2.30
  -7   3   0    4.60    1.50
   6  -3   0  291.77    8.50
   6  -3   0  279.77   10.70
   6  -3   0  299.87   10.50
   6  -3   0  297.57   12.10
   6  -3   0  305.87   10.80
   6  -3   0  283.57   13.40
  -6   3   0  298.67   10.90
  -6   3   0  291.67    9.10
  -6   3   0  285.47   11.50
  -6   3   0  311.87   11.90
  -6   3   0  287.27   10.60
   5  -3   0   56.19    3.30
   5  -3   0   59.79    4.20
   5  -3   0   61.89    4.90
   5  -3   0   61.59    3.40
   5  -3   0   60.49    5.20
   5  -3   0   58.39    2.60
  -5   3   0   60.19    3.50
  -5   3   0   55.79    3.50
  -5   3   0   61.59    2.70
  -5   3   0   55.59    4.30
  -5   3   0   59.09    3.50
  -5   3   0   63.49    3.60
   4  -3   0    5.30    1.00
   4  -3   0    5.00    1.30
   4  -3   0    4.80    2.00
   4  -3   0    5.10    2.10
   4  -3   0    0.70    1.80
   4  -3   0    7.00    1.20
  -4   3   0    2.70    1.80
  -4   3   0    4.60    1.10
  -4   3   0    2.60    1.20
  -4   3   0    3.60    1.50
   3  -3   0  119.19    5.80
   3  -3   0  115.99    5.70
   3  -3   0  117.89    5.30
   3  -3   0  117.99    4.40
   3  -3   0  120.89    4.80
  -3   3   0  115.79    5.10
  -3   3   0  108.39    5.10
  -3   3   0  115.39    4.90
  -3   3   0  118.89    4.40
   2  -3   0  135.49    5.80
   2  -3   0  132.49    5.50
   2  -3   0  134.69    5.00
   2  -3   0  132.29    5.20
   2  -3   0  131.79    5.80
  -2   3   0  130.49    5.30
  -2   3   0  135.09    5.60
  -2   3   0  131.89    4.40
  -2   3   0  127.59    5.10
   1  -3   0   26.40    2.40
   1  -3   0   24.50    2.50
   1  -3   0   25.90    1.80
   1  -3   0   26.30    2.30
   1  -3   0   23.30    1.70
  -1   3   0   23.90    2.30
  -1   3   0   23.60    1.70
  -1   3   0   25.90    1.70
  -1   3   0   26.80    1.20
  -1  -3   0   26.40    1.60
  -1  -3   0   25.50    2.10
  -1  -3   0   22.60    1.50
  -1  -3   0   24.60    1.80
  -1  -3   0   24.50    1.70
  -1  -3   0   25.60    1.20
   1   3   0   25.50    1.50
   1   3   0   27.10    1.50
   1   3   0   25.80    1.60
   1   3   0   25.90    1.80
  -2  -3   0  331.27    9.30
  -2  -3   0  325.27    9.30
  -2  -3   0  331.07   10.40
  -2  -3   0  330.67   10.00
  -2  -3   0  337.57   10.20
  -2  -3   0  337.17    9.70
   2   3   0  334.17   10.40
   2   3   0  318.67   10.20
  -3  -3   0  217.38    7.30
  -3  -3   0  213.88    7.00
  -3  -3   0  210.28    7.00
  -3  -3   0  201.58    7.70
  -3  -3   0  206.38    7.20
  -3  -3   0  225.98    7.30
  -3  -3   0  218.48    7.50
   3   3   0  214.48    7.50
   3   3   0  221.58    7.40
   3   3   0  219.68    7.10
  -4  -3   0 6672.63  167.48
  -4  -3   0 5532.65  167.18
  -4  -3   0 6630.14  167.78
  -4  -3   0 6144.49  167.38
  -4  -3   0 6244.98  167.18
  -4  -3   0 6490.85  167.88
   4   3   0 6474.15  167.68
   4   3   0 5452.25  167.18
  -5  -3   0  107.49    5.20
  -5  -3   0  109.39    4.50
  -5  -3   0  103.39    3.20
  -5  -3   0  106.79    3.20
  -5  -3   0  101.09    4.80
  -5  -3   0  104.29    4.30
  -5  -3   0  103.99    4.20
  -5  -3   0  108.59    5.20
  -5  -3   0  101.69    4.70
  -5  -3   0  110.49    4.90
  -5  -3   0  106.59    4.70
   5   3   0  106.99    4.60
   5   3   0  106.09    4.20
   5   3   0  116.09    4.60
  -6  -3   0    1.90    1.10
  -6  -3   0    5.80    2.40
  -6  -3   0    4.00    0.90
  -6  -3   0    5.40    1.50
  -6  -3   0    3.50    1.00
  -6  -3   0    6.30    1.90
  -6  -3   0    2.20    2.10
  -6  -3   0    6.90    1.90
  -6  -3   0    2.80    0.70
  -6  -3   0    3.20    2.00
  -6  -3   0    3.20    2.50
   6   3   0    3.10    0.90
   6   3   0    1.60    1.10
  -7  -3   0    8.80    2.50
  -7  -3   0    7.50    1.80
  -7  -3   0    5.60    1.30
  -7  -3   0    7.30    1.70
  -7  -3   0    5.00    3.20
  -7  -3   0    4.40    1.50
  -7  -3   0    7.10    2.70
  -7  -3   0    4.60    2.10
  -7  -3   0    7.50    2.80
   7   3   0    5.60    1.50
   7   3   0    5.30    1.20
  -8  -3   0   47.90    3.50
  -8  -3   0   39.60    3.00
  -8  -3   0   46.90    3.60
  -8  -3   0   46.70    2.40
  -8  -3   0   51.29    3.90
  -8  -3   0   47.20    2.70
   8   3   0   43.70    3.80
   8   3   0   47.00    2.80
  -9  -3   0    8.10    2.50
  -9  -3   0    0.70    1.80
  -9  -3   0    2.60    2.50
  -9  -3   0    5.00    1.90
   9   3   0    3.50    1.90
   9   3   0    3.80    2.40
 -10  -3   0    3.90    2.40
 -10  -3   0    6.00    3.10
 -10  -3   0   13.10    3.20
 -10  -3   0    6.70    2.50
  10   3   0    6.60    3.20
  10   3   0    4.40    2.70
 -11  -3   0    0.50    3.30
 -11  -3   0    1.60    4.10
  11   3   0    3.60    4.20
   9  -4   0   -4.40    3.70
   9  -4   0    2.40    3.60
  -9   4   0    3.40    4.10
  -9   4   0    7.30    4.50
   8  -4   0    2.90    2.90
   8  -4   0    6.20    1.80
   8  -4   0    6.00    2.90
  -8   4   0   11.80    3.30
  -8   4   0    4.50    3.20
   7  -4   0    6.60    2.10
   7  -4   0    6.20    2.30
  -7   4   0    1.50    2.70
  -7   4   0    1.50    2.40
   6  -4   0   -2.00    3.10
   6  -4   0    2.20    1.80
   6  -4   0    0.60    3.50
   6  -4   0    1.80    0.80
  -6   4   0    2.50    0.90
  -6   4   0    0.40    2.80
  -6   4   0    0.30    2.40
   5  -4   0   26.10    4.50
   5  -4   0   30.50    2.40
   5  -4   0   23.50    4.90
   5  -4   0   29.40    3.70
   5  -4   0   24.70    1.70
   5  -4   0   28.30    2.40
  -5   4   0   32.30    2.60
  -5   4   0   27.00    2.90
  -5   4   0   29.70    1.60
  -5   4   0   22.20    3.80
  -5   4   0   28.10    2.60
   4  -4   0  781.62   24.80
   4  -4   0  759.52   24.50
   4  -4   0  746.73   23.70
   4  -4   0  787.12   23.60
   4  -4   0  784.12   22.70
  -4   4   0  786.82   24.30
  -4   4   0  787.22   23.90
  -4   4   0  765.52   22.60
  -4   4   0  764.32   23.80
   3  -4   0   70.89    3.50
   3  -4   0   71.99    4.70
   3  -4   0   73.99    3.40
   3  -4   0   74.69    4.40
   3  -4   0   76.99    5.10
  -3   4   0   70.49    4.30
  -3   4   0   75.49    3.80
  -3   4   0   79.29    3.90
  -3   4   0   76.69    3.30
   2  -4   0  453.35   15.20
   2  -4   0  450.55   14.60
   2  -4   0  467.45   15.10
   2  -4   0  443.06   14.40
   2  -4   0  463.55   14.30
  -2   4   0  457.55   14.60
  -2   4   0  452.55   14.40
  -2   4   0  471.35   14.50
  -2   4   0  455.05   13.00
   1  -4   0   25.20    2.60
   1  -4   0   25.90    1.90
   1  -4   0   24.60    2.70
   1  -4   0   28.50    2.80
   1  -4   0   28.60    1.90
  -1   4   0   31.70    1.80
  -1   4   0   28.70    2.30
  -1   4   0   28.00    2.50
  -1   4   0   24.50    1.70
  -1   4   0   30.10    1.20
   0  -4   0 1129.39   31.20
   0  -4   0 1076.39   30.20
   0  -4   0 1114.39   30.60
   0  -4   0 1062.29   30.40
   0   4   0 1042.50   30.00
   0   4   0 1061.29   30.30
   0   4   0 1095.19   30.30
   0   4   0 1070.29   30.00
   0   4   0 1059.09   30.10
  -1  -4   0   29.80    2.30
  -1  -4   0   33.90    1.90
  -1  -4   0   30.20    1.70
  -1  -4   0   30.60    1.90
   1   4   0   30.60    1.70
   1   4   0   29.80    1.80
   1   4   0   29.90    1.90
   1   4   0   30.10    1.90
  -2  -4   0  134.99    4.60
  -2  -4   0  139.09    5.70
  -2  -4   0  136.99    4.40
  -2  -4   0  114.79    5.00
  -2  -4   0  134.49    4.90
  -2  -4   0  138.79    5.50
   2   4   0  133.59    5.20
   2   4   0  140.59    4.80
   2   4   0  136.89    5.20
  -3  -4   0  158.18    5.40
  -3  -4   0  149.59    4.70
  -3  -4   0  154.28    4.70
  -3  -4   0  152.08    6.20
  -3  -4   0  154.88    5.80
  -3  -4   0  154.58    6.00
  -3  -4   0  151.78    5.50
   3   4   0  156.78    5.80
   3   4   0  155.28    6.00
  -4  -4   0  128.19    5.60
  -4  -4   0  124.19    5.60
  -4  -4   0  128.89    5.80
  -4  -4   0  130.89    5.10
  -4  -4   0  132.09    4.90
  -4  -4   0  126.99    5.30
  -4  -4   0  124.99    5.30
   4   4   0  124.19    5.40
   4   4   0  130.29    5.30
  -5  -4   0   71.09    3.40
  -5  -4   0   75.99    3.70
  -5  -4   0   80.29    4.60
  -5  -4   0   82.79    4.70
  -5  -4   0   71.69    3.40
  -5  -4   0   76.79    4.10
  -5  -4   0   82.79    4.40
  -5  -4   0   79.69    4.30
  -5  -4   0   70.89    3.50
   5   4   0   74.59    3.80
   5   4   0   79.09    3.60
   5   4   0   81.09    3.90
  -6  -4   0   17.30    2.80
  -6  -4   0   20.00    2.00
  -6  -4   0   16.80    2.80
  -6  -4   0   17.20    3.10
  -6  -4   0   18.20    1.00
  -6  -4   0   18.40    3.50
  -6  -4   0   24.10    3.40
  -6  -4   0   19.80    1.00
  -6  -4   0   21.00    2.10
  -6  -4   0   18.70    1.80
  -6  -4   0   20.20    1.80
   6   4   0   20.60    1.90
  -7  -4   0    1.00    1.10
  -7  -4   0    2.80    1.40
  -7  -4   0    8.40    2.30
  -7  -4   0    4.90    2.80
  -7  -4   0    1.70    1.00
  -7  -4   0    5.30    3.90
  -7  -4   0    6.00    1.30
  -7  -4   0    6.30    3.40
  -7  -4   0    3.30    1.00
  -7  -4   0    1.50    2.60
  -7  -4   0    6.20    2.20
   7   4   0    7.40    1.80
  -8  -4   0   13.90    3.10
  -8  -4   0    2.60    2.50
  -8  -4   0    8.20    1.40
  -8  -4   0    3.70    1.70
  -8  -4   0   10.40    3.00
  -8  -4   0    5.60    1.50
  -8  -4   0    7.30    1.90
   8   4   0    8.20    1.70
  -9  -4   0    7.20    2.10
  -9  -4   0   11.70    2.10
  -9  -4   0    9.30    1.90
  -9  -4   0    2.40    1.90
   9   4   0    5.50    2.50
   9   4   0    4.20    2.00
 -10  -4   0   -0.60    2.60
 -10  -4   0    1.50    3.20
 -10  -4   0    4.00    2.70
  10   4   0   -2.60    3.30
 -11  -4   0    2.20    3.40
 -11  -4   0    0.20    4.40
  11   4   0    7.40    4.30
   8  -5   0    1.20    3.60
   8  -5   0    2.70    3.40
  -8   5   0    6.60    4.10
  -8   5   0    0.60    3.60
   7  -5   0    5.30    2.60
   7  -5   0    6.10    2.80
  -7   5   0    7.90    2.90
  -7   5   0    6.90    3.30
   6  -5   0   73.99    4.20
   6  -5   0   64.49    3.50
   6  -5   0   66.59    4.10
  -6   5   0   70.49    4.50
  -6   5   0   73.69    4.30
  -6   5   0   68.79    4.50
   5  -5   0   20.90    5.20
   5  -5   0   23.20    2.20
   5  -5   0   22.60    2.60
   5  -5   0   15.80    2.10
   5  -5   0   18.70    4.90
  -5   5   0   19.80    2.70
  -5   5   0   17.60    3.00
  -5   5   0   23.00    2.80
   4  -5   0    2.60    1.00
   4  -5   0    2.50    2.90
   4  -5   0    0.30    2.50
   4  -5   0    2.20    2.70
  -4   5   0    2.10    1.60
  -4   5   0    1.00    1.70
   3  -5   0   85.29    4.10
   3  -5   0   82.99    5.90
   3  -5   0   78.99    5.50
   3  -5   0   84.59    4.20
   3  -5   0   79.69    5.10
  -3   5   0   83.09    3.30
  -3   5   0   81.09    3.40
  -3   5   0   76.79    4.90
  -3   5   0   80.59    4.20
  -3   5   0   92.09    4.30
   2  -5   0  312.37   11.20
   2  -5   0  312.47   10.90
   2  -5   0  317.47   10.90
   2  -5   0  313.27   11.30
  -2   5   0  307.47   10.30
  -2   5   0  310.07    9.10
  -2   5   0  311.27   11.00
  -2   5   0  315.67   10.90
  -2   5   0  320.17   10.70
   1  -5   0   28.80    3.00
   1  -5   0   28.10    2.00
   1  -5   0   35.00    2.30
   1  -5   0   26.90    2.80
   1  -5   0   29.90    3.20
  -1   5   0   29.00    1.80
  -1   5   0   29.90    2.50
  -1   5   0   30.00    1.70
  -1   5   0   24.90    2.00
  -1   5   0   31.30    2.80
   0  -5   0  249.78    9.00
   0  -5   0  248.78    8.60
   0  -5   0  251.97    8.70
   0  -5   0  259.07    9.30
   0  -5   0  262.07    9.80
   0   5   0  255.27    8.70
   0   5   0  251.17    8.30
   0   5   0  256.17    8.50
   0   5   0  268.07    8.40
   0   5   0  250.57    8.20
  -1  -5   0   16.40    2.20
  -1  -5   0   16.80    1.60
  -1  -5   0   17.00    1.40
  -1  -5   0   19.40    2.00
   1   5   0   17.00    1.40
   1   5   0   15.50    1.30
   1   5   0   18.90    1.80
   1   5   0   18.90    1.70
  -2  -5   0  444.06   12.40
  -2  -5   0  449.06   14.50
  -2  -5   0  438.46   13.10
  -2  -5   0  446.86   13.90
  -2  -5   0  453.65   13.30
  -2  -5   0  393.86   13.70
  -2  -5   0  449.66   12.80
   2   5   0  428.06   12.20
   2   5   0  433.96   12.20
   2   5   0  441.96   13.90
   2   5   0  451.95   13.90
   2   5   0  443.46   13.00
  -3  -5   0   90.59    3.70
  -3  -5   0   88.89    3.70
  -3  -5   0   89.19    4.40
  -3  -5   0   92.99    4.80
  -3  -5   0   89.69    3.70
  -3  -5   0   91.59    4.50
  -3  -5   0   89.69    3.70
   3   5   0   94.09    4.30
   3   5   0   96.39    4.20
  -4  -5   0    3.90    2.10
  -4  -5   0    4.30    1.20
  -4  -5   0    2.60    1.80
  -4  -5   0    4.30    1.90
  -4  -5   0    3.90    1.00
  -4  -5   0    3.50    0.90
  -4  -5   0    5.70    1.80
  -4  -5   0    5.90    1.10
  -4  -5   0    3.20    0.90
   4   5   0    6.00    1.30
   4   5   0    5.70    1.40
  -5  -5   0   65.39    2.20
  -5  -5   0   69.59    4.50
  -5  -5   0   68.49    3.70
  -5  -5   0   71.99    4.20
  -5  -5   0   67.99    3.20
  -5  -5   0   64.59    4.70
  -5  -5   0   69.79    4.00
  -5  -5   0   69.79    4.30
  -5  -5   0   68.09    3.30
   5   5   0   69.39    3.90
   5   5   0   67.19    3.90
  -6  -5   0   42.40    3.60
  -6  -5   0   38.80    4.30
  -6  -5   0   31.20    2.80
  -6  -5   0   40.20    2.60
  -6  -5   0   35.40    4.50
  -6  -5   0   31.30    2.60
  -6  -5   0   39.80    3.90
  -6  -5   0   43.60    4.10
  -6  -5   0   42.90    2.80
   6   5   0   38.20    2.70
  -7  -5   0    5.70    1.00
  -7  -5   0    7.30    2.60
  -7  -5   0    8.60    3.40
  -7  -5   0    5.70    1.50
  -7  -5   0    5.20    0.80
  -7  -5   0   10.60    3.50
  -7  -5   0    2.80    1.50
  -7  -5   0    3.30    1.30
  -8  -5   0   40.50    2.20
  -8  -5   0   36.10    3.20
  -8  -5   0   41.70    2.10
  -8  -5   0   41.60    3.40
  -8  -5   0   33.60    2.70
  -8  -5   0   38.60    3.50
  -9  -5   0    1.20    1.90
  -9  -5   0    4.80    1.50
  -9  -5   0    0.40    2.20
  -9  -5   0    3.60    2.50
 -10  -5   0    1.50    3.10
 -10  -5   0    1.80    2.50
 -11  -5   0    1.50    3.30
 -11  -5   0    2.20    4.40
   8  -6   0   17.60    4.70
   8  -6   0   16.80    3.90
  -8   6   0   34.70    7.20
  -8   6   0    7.30    4.60
   7  -6   0    2.70    3.00
   7  -6   0    0.60    3.40
  -7   6   0    1.30    3.30
  -7   6   0    0.00    3.80
   6  -6   0  177.18    7.60
   6  -6   0  176.38    7.00
   6  -6   0  198.88    8.30
  -6   6   0  189.48    8.50
  -6   6   0  182.48    8.90
   5  -6   0   12.50    2.70
   5  -6   0   11.80    3.10
   5  -6   0   16.40    2.60
  -5   6   0   16.10    2.60
   4  -6   0   83.29    7.00
   4  -6   0   73.39    4.50
   4  -6   0   72.99    4.00
  -4   6   0   76.49    5.00
  -4   6   0   78.69    2.50
  -4   6   0   67.09    4.50
   3  -6   0   36.70    2.80
   3  -6   0   33.20    4.80
   3  -6   0   30.80    2.30
   3  -6   0   30.40    4.70
  -3   6   0   31.80    4.00
  -3   6   0   31.90    2.90
  -3   6   0   28.40    2.00
  -3   6   0   30.00    2.70
   2  -6   0  139.19    6.80
   2  -6   0  130.09    6.70
   2  -6   0  129.79    5.90
   2  -6   0  126.89    5.90
   2  -6   0  121.79    7.40
  -2   6   0  122.39    4.50
  -2   6   0  118.19    6.20
  -2   6   0  127.89    5.60
  -2   6   0  132.49    5.50
  -2   6   0  135.69    6.10
   1  -6   0   21.70    2.00
   1  -6   0   28.50    3.80
   1  -6   0   26.70    3.80
   1  -6   0   28.50    3.50
   1  -6   0   21.60    2.30
  -1   6   0   27.90    1.70
  -1   6   0   25.40    2.10
  -1   6   0   30.50    2.70
  -1   6   0   24.70    3.00
  -1   6   0   23.60    1.90
   0  -6   0  747.83   22.90
   0  -6   0  755.72   24.00
   0  -6   0  767.22   23.70
   0  -6   0  770.92   22.50
   0  -6   0  755.82   23.10
   0   6   0  751.42   22.30
   0   6   0  756.32   22.60
   0   6   0  781.22   22.60
   0   6   0  750.72   22.20
   0   6   0  792.32   22.20
  -1  -6   0   27.00    2.90
  -1  -6   0   28.10    2.20
  -1  -6   0   26.30    1.80
  -1  -6   0   27.00    2.30
   1   6   0   27.10    1.60
   1   6   0   26.60    1.90
   1   6   0   27.50    2.30
   1   6   0   25.80    2.20
  -2  -6   0  328.87    9.80
  -2  -6   0  316.27   11.00
  -2  -6   0  300.77   11.00
  -2  -6   0  317.57   10.20
  -2  -6   0  319.97   11.70
   2   6   0  319.57    9.90
   2   6   0  316.37   10.80
   2   6   0  315.07    9.30
   2   6   0  323.47   11.00
  -3  -6   0   68.39    2.90
  -3  -6   0   65.89    3.50
  -3  -6   0   73.19    4.00
  -3  -6   0   65.99    2.90
  -3  -6   0   69.49    4.10
  -3  -6   0   66.19    2.90
  -3  -6   0   70.49    3.20
   3   6   0   65.79    3.60
   3   6   0   65.19    3.60
  -4  -6   0  783.72   22.00
  -4  -6   0  795.22   23.50
  -4  -6   0  790.02   22.60
  -4  -6   0  762.72   23.60
  -4  -6   0  813.82   24.50
  -4  -6   0  775.82   22.10
  -4  -6   0  804.22   22.90
  -4  -6   0  747.23   24.10
   4   6   0  745.33   23.70
   4   6   0  782.42   24.00
  -5  -6   0   47.90    4.00
  -5  -6   0   47.30    3.30
  -5  -6   0   45.20    3.90
  -5  -6   0   45.80    2.20
  -5  -6   0   45.10    2.60
  -5  -6   0   44.00    2.30
  -5  -6   0   40.10    3.10
  -5  -6   0   47.90    2.40
   5   6   0   38.50    2.70
   5   6   0   49.00    3.20
  -6  -6   0  290.87   10.50
  -6  -6   0  280.47   11.10
  -6  -6   0  284.87    8.40
  -6  -6   0  283.27   10.70
  -6  -6   0  294.87   10.40
  -6  -6   0  289.57   10.90
  -6  -6   0  287.87   10.80
  -6  -6   0  305.47   10.10
  -6  -6   0  295.67    8.40
   6   6   0  293.47   11.10
   6   6   0  288.97   10.90
  -7  -6   0    8.40    1.70
  -7  -6   0    6.40    3.20
  -7  -6   0   10.30    2.60
  -7  -6   0    5.50    1.50
  -7  -6   0    5.90    1.90
  -7  -6   0    6.90    0.90
   7   6   0   14.40    3.30
  -8  -6   0   17.70    3.30
  -8  -6   0   16.00    1.30
  -8  -6   0   21.10    3.00
  -8  -6   0   26.70    3.10
  -8  -6   0   22.80    3.40
  -8  -6   0   20.70    1.40
  -9  -6   0    0.70    2.00
  -9  -6   0    2.80    2.00
  -9  -6   0    4.30    2.50
  -9  -6   0   -1.50    2.50
 -10  -6   0   60.49    5.70
 -10  -6   0   49.30    5.90
   7  -7   0   -0.60    4.30
   7  -7   0    0.60    3.90
  -7   7   0   -0.20    4.70
  -7   7   0    2.60    4.10
   6  -7   0  136.09    7.20
   6  -7   0  165.58    7.00
   6  -7   0  155.68    7.30
  -6   7   0  150.08    7.80
  -6   7   0  143.99    8.10
   5  -7   0    7.40    2.90
   5  -7   0    5.60    2.50
   5  -7   0    2.40    2.00
  -5   7   0    4.10    2.40
  -5   7   0    6.10    3.10
   4  -7   0  284.37   11.10
   4  -7   0  297.57   10.90
  -4   7   0  344.37   12.10
  -4   7   0  280.87   11.20
  -4   7   0  285.87   12.20
  -4   7   0  285.57    9.20
   3  -7   0   23.20    2.90
   3  -7   0   26.70    5.10
   3  -7   0   25.00    2.60
  -3   7   0   25.40    2.20
  -3   7   0   25.40    2.80
  -3   7   0   26.80    4.00
   2  -7   0  218.98    8.70
   2  -7   0  204.88    9.00
   2  -7   0  199.68    8.40
  -2   7   0  207.88    8.40
  -2   7   0  199.98    6.90
  -2   7   0  200.18    8.90
  -2   7   0  218.08    8.30
  -2   7   0  210.58    8.60
   1  -7   0   13.30    3.30
   1  -7   0   10.00    2.30
   1  -7   0   18.10    2.20
  -1   7   0   16.60    2.00
  -1   7   0   14.20    1.50
  -1   7   0   12.00    3.00
  -1   7   0   10.30    1.80
   0  -7   0  219.28    8.30
   0  -7   0  219.68    9.00
   0  -7   0  205.18    9.70
   0  -7   0  207.78    8.90
   0  -7   0  220.58    8.30
   0   7   0  214.98    7.50
   0   7   0  220.98    7.90
   0   7   0  216.08    7.80
   0   7   0  212.98    8.20
   0   7   0  220.58    7.70
  -1  -7   0   32.90    4.60
  -1  -7   0   24.60    3.20
  -1  -7   0   24.50    2.20
  -1  -7   0   20.40    3.50
  -1  -7   0   22.60    2.50
  -1  -7   0   22.30    2.00
   1   7   0   22.40    3.70
   1   7   0   20.80    2.30
   1   7   0   25.90    1.80
   1   7   0   22.90    2.10
  -2  -7   0  117.29    5.70
  -2  -7   0  105.09    6.10
  -2  -7   0  122.69    4.70
  -2  -7   0  121.19    5.90
  -2  -7   0  121.49    5.00
   2   7   0  117.29    5.50
   2   7   0  114.59    5.20
   2   7   0  116.29    4.30
   2   7   0  122.89    4.10
   2   7   0  120.39    4.70
  -3  -7   0   68.09    3.10
  -3  -7   0   64.69    2.80
  -3  -7   0   62.59    4.00
  -3  -7   0   69.19    3.20
  -3  -7   0   65.99    2.80
  -3  -7   0   60.69    3.70
   3   7   0   77.39    4.00
   3   7   0   72.89    3.80
  -4  -7   0   -0.60    1.40
  -4  -7   0    0.10    1.30
  -4  -7   0    2.10    2.30
  -4  -7   0    1.00    1.00
  -4  -7   0   -0.80    1.10
  -4  -7   0   -0.20    0.60
  -4  -7   0    2.90    2.50
   4   7   0    1.90    1.60
   4   7   0    2.10    1.50
  -5  -7   0   18.60    2.50
  -5  -7   0   25.60    2.70
  -5  -7   0   19.80    4.20
  -5  -7   0   22.90    2.20
  -5  -7   0   27.80    3.90
  -5  -7   0   20.60    1.80
  -5  -7   0   21.50    2.10
  -5  -7   0   27.00    1.60
   5   7   0   24.50    2.50
   5   7   0   26.00    2.50
  -6  -7   0   -0.20    1.10
  -6  -7   0    1.30    2.40
  -6  -7   0    0.70    1.60
  -6  -7   0   -1.00    3.10
  -6  -7   0   -0.10    1.30
  -6  -7   0    0.30    1.20
  -6  -7   0    3.20    1.10
   6   7   0    1.30    1.80
   6   7   0    4.60    2.00
  -7  -7   0    3.30    1.60
  -7  -7   0    2.70    2.30
  -7  -7   0    4.90    1.40
  -7  -7   0    7.30    3.30
  -7  -7   0    7.10    1.20
  -7  -7   0    4.50    1.80
   7   7   0    7.70    2.30
  -8  -7   0  130.99    6.40
  -8  -7   0  136.79    6.60
  -8  -7   0  145.89    6.40
  -8  -7   0  117.29    6.20
  -9  -7   0    0.40    2.60
  -9  -7   0    3.30    2.10
  -9  -7   0    2.90    2.50
  -9  -7   0   -0.10    3.00
 -10  -7   0    9.90    2.80
 -10  -7   0   23.40    5.80
   6  -8   0   29.50    4.10
   6  -8   0   30.90    5.80
  -6   8   0   23.10    4.90
   5  -8   0    2.70    3.80
   5  -8   0    4.10    2.60
   5  -8   0    1.00    3.20
  -5   8   0    0.00    3.00
  -5   8   0    0.60    3.90
   4  -8   0   63.09    4.50
   4  -8   0   48.50    4.30
  -4   8   0   55.69    4.60
   3  -8   0   17.40    3.10
   3  -8   0   35.60    7.00
  -3   8   0   13.80    3.20
  -3   8   0   15.40    3.10
  -3   8   0   21.90    1.90
  -3   8   0   25.60    4.80
   2  -8   0    1.90    1.90
  -2   8   0    0.90    1.60
  -2   8   0    1.20    4.20
  -2   8   0   -1.20    1.50
  -2   8   0    0.20    1.30
   1  -8   0   17.10    4.00
   1  -8   0   22.80    2.40
   1  -8   0   17.60    2.70
  -1   8   0   18.00    3.90
  -1   8   0   19.00    2.60
  -1   8   0   14.40    2.20
  -1   8   0   19.40    3.20
  -1   8   0   16.80    1.90
   0  -8   0   17.70    2.60
   0  -8   0   10.90    2.30
   0  -8   0   12.20    2.40
   0  -8   0   12.90    4.70
   0   8   0   14.00    2.20
   0   8   0   13.00    2.90
   0   8   0    8.10    1.50
   0   8   0   12.20    2.60
  -1  -8   0   18.40    2.80
  -1  -8   0   21.40    2.60
  -1  -8   0   24.50    6.20
  -1  -8   0   20.40    4.20
   1   8   0   20.00    2.50
   1   8   0   22.00    2.20
   1   8   0   18.60    1.90
   1   8   0   19.60    2.70
  -2  -8   0  201.48    7.10
  -2  -8   0  203.88    7.90
  -2  -8   0  201.48    8.60
  -2  -8   0  199.38    8.60
   2   8   0  202.68    6.70
   2   8   0  207.68    8.10
   2   8   0  205.28    6.50
   2   8   0  203.08    8.50
   2   8   0  206.58    7.00
  -3  -8   0   35.30    2.50
  -3  -8   0   35.80    2.50
  -3  -8   0   35.50    3.60
  -3  -8   0   26.50    3.10
   3   8   0   37.10    2.70
   3   8   0   34.80    2.80
  -4  -8   0   78.09    5.40
  -4  -8   0   77.59    3.70
  -4  -8   0   75.39    4.50
  -4  -8   0   79.69    3.50
  -4  -8   0   78.99    3.50
  -4  -8   0   78.19    4.80
  -4  -8   0   76.09    3.30
   4   8   0   84.29    4.20
   4   8   0   78.79    4.20
  -5  -8   0   13.60    3.70
  -5  -8   0    7.20    2.20
  -5  -8   0   10.60    2.30
  -5  -8   0   13.50    1.80
  -5  -8   0   11.80    1.80
  -5  -8   0   10.70    2.40
  -5  -8   0   14.80    2.20
   5   8   0   14.10    2.90
   5   8   0   13.90    2.60
  -6  -8   0   72.19    4.40
  -6  -8   0   62.39    3.30
  -6  -8   0   63.79    3.70
  -6  -8   0   68.59    3.10
  -6  -8   0   57.29    6.50
   6   8   0   70.29    4.40
   6   8   0   62.29    4.40
  -7  -8   0    1.70    2.40
  -7  -8   0    4.60    3.80
   7   8   0    7.20    2.80
   7   8   0   11.30    2.60
  -8  -8   0    3.80    1.80
  -8  -8   0    3.30    2.70
  -8  -8   0    6.20    2.20
  -8  -8   0    6.80    3.20
  -9  -8   0    2.70    3.50
  -9  -8   0    0.10    3.10
   5  -9   0    0.40    4.10
   5  -9   0    9.50    4.90
   5  -9   0    3.20    5.40
  -5   9   0    1.40    3.90
  -5   9   0   11.70    4.90
   4  -9   0  111.09    6.70
   4  -9   0  116.29    6.80
  -4   9   0  107.59    6.70
  -4   9   0  124.39    6.50
   3  -9   0   16.00    4.20
   3  -9   0    7.50    2.70
  -3   9   0    9.60    3.50
   2  -9   0   35.00    3.60
   2  -9   0   44.50    6.80
   2  -9   0   25.20    4.30
  -2   9   0   37.90    2.60
  -2   9   0   26.60    3.70
  -2   9   0   28.40    3.50
   1  -9   0    8.90    2.40
   1  -9   0   21.90    4.80
  -1   9   0   17.30    4.10
  -1   9   0   13.40    2.60
  -1   9   0    9.40    2.70
  -1   9   0   11.70    2.40
   0  -9   0  209.38    8.50
   0  -9   0  193.78    9.20
   0  -9   0  208.58    8.70
   0   9   0  206.88    8.90
   0   9   0  205.58    7.90
   0   9   0  217.28    7.90
   0   9   0  191.98    8.50
  -1  -9   0    9.00    2.10
  -1  -9   0    8.50    2.90
  -1  -9   0    8.70    2.20
   1   9   0    7.40    1.70
   1   9   0   14.20    2.50
   1   9   0   12.90    2.00
   1   9   0   10.80    2.90
  -2  -9   0    1.40    2.20
  -2  -9   0    1.40    1.40
  -2  -9   0   -1.60    4.40
   2   9   0    1.30    1.40
   2   9   0    4.70    1.90
   2   9   0    2.70    2.10
   2   9   0   -0.20    0.90
   2   9   0    2.60    1.20
  -3  -9   0   18.70    3.70
  -3  -9   0   23.70    2.60
  -3  -9   0   24.70    2.20
   3   9   0   24.50    2.60
   3   9   0   21.00    2.90
  -4  -9   0  298.77   12.00
  -4  -9   0  307.77   10.50
  -4  -9   0  301.97    9.00
  -4  -9   0  293.87   11.10
   4   9   0  301.77   11.60
  -5  -9   0    9.70    2.80
  -5  -9   0   10.80    2.40
  -5  -9   0    5.10    2.50
  -5  -9   0   15.80    3.30
   5   9   0    6.80    2.70
   5   9   0   13.00    2.90
  -6  -9   0  201.88    7.00
  -6  -9   0  197.48    9.20
  -6  -9   0  203.38    6.90
  -6  -9   0  194.18    7.20
   6   9   0  190.98    8.40
   6   9   0  187.88    8.40
  -7  -9   0    1.00    3.00
  -7  -9   0    2.50    1.50
   7   9   0    2.20    3.30
   7   9   0    9.10    3.10
  -8  -9   0   -0.70    3.30
  -8  -9   0    0.70    3.90
  -9  -9   0   -0.60    3.90
   3 -10   0    4.60    4.30
   3 -10   0    1.10    3.60
  -3  10   0   -2.70    3.10
  -3  10   0   -0.30    4.10
   2 -10   0   -0.50    3.10
   2 -10   0   -0.80    3.90
  -2  10   0   -2.00    2.50
  -2  10   0    0.70    3.40
   1 -10   0    6.30    3.40
   1 -10   0    4.00    2.90
  -1  10   0    6.60    3.00
   0 -10   0  171.68    8.50
   0 -10   0  170.88    8.00
   0  10   0  178.38    7.10
   0  10   0  162.38    7.30
  -1 -10   0   14.00    3.60
   1  10   0   13.90    2.80
   1  10   0   12.00    3.30
  -2 -10   0   29.90    4.10
  -2 -10   0   35.60    3.60
   2  10   0   31.80    3.30
   2  10   0   37.40    3.90
   2  10   0   37.40    2.60
  -3 -10   0   17.00    3.30
   3  10   0   12.50    2.80
   3  10   0   10.40    2.80
  -4 -10   0   65.69    4.10
  -4 -10   0   60.69    5.10
   4  10   0   56.59    4.60
   4  10   0   60.29    4.60
  -5 -10   0   13.40    3.30
  -5 -10   0    2.10    2.90
   5  10   0    6.40    3.30
   5  10   0    8.20    3.10
  -6 -10   0  150.68    6.30
  -6 -10   0  140.59    8.10
   6  10   0  147.29    7.60
   6  10   0  143.59    7.30
  -7 -10   0    0.20    3.60
   7  10   0    1.00    3.70
  -8 -10   0   22.20    5.00
   8  10   0   18.60    4.20
   1 -11   0    0.40    3.90
   1 -11   0   10.60    4.30
  -1  11   0   -0.90    4.20
   0 -11   0  246.18   10.80
   0 -11   0  209.58   10.50
   0  11   0  262.77    9.70
   0  11   0  261.07    9.90
  -1 -11   0    1.10    3.40
  -1 -11   0    6.10    3.60
   1  11   0    2.40    3.70
  -2 -11   0    2.50    3.50
  -2 -11   0    0.50    3.40
   2  11   0    3.20    3.60
   2  11   0    0.70    3.30
  -3 -11   0    1.50    3.60
  -3 -11   0    2.10    3.40
   3  11   0   -0.10    3.40
   3  11   0    1.50    3.40
  -4 -11   0  118.09    6.00
   4  11   0  124.39    6.50
   4  11   0  113.89    6.90
  -5 -11   0   -3.20    4.00
   5  11   0    6.20    4.00
   5  11   0   -2.00    3.80
  -6 -11   0   28.70    6.20
   6  11   0   21.00    5.30
   6  11   0   21.50    4.20
  -3 -12   0    3.30    4.50
   3  12   0    6.20    4.70
   5  11  -1   12.40    4.30
  -5 -11   1    8.10    4.20
   4  11  -1    4.80    4.20
  -4 -11   1    7.30    4.30
   3  11  -1    2.00    3.80
  -3 -11   1    9.70    4.00
  -3 -11   1   11.60    3.60
   2  11  -1    2.50    4.00
  -2 -11   1    7.80    3.90
  -2 -11   1    2.00    3.80
   1  11  -1  111.09    7.00
  -1 -11   1  124.89    7.10
  -1 -11   1  110.79    7.80
   0 -11   1    1.50    4.50
   0 -11   1    4.30    4.00
  -1  11  -1   48.20    7.20
   1 -11   1   48.90    6.10
   1 -11   1   29.20    7.10
   7  10  -1  327.47   13.30
  -7 -10   1  316.17   13.70
  -7 -10   1  312.67   13.70
   6  10  -1    3.10    3.80
  -6 -10   1    6.00    3.80
   5  10  -1    2.40    3.30
  -5 -10   1    1.60    3.40
   4  10  -1    8.20    3.10
  -4 -10   1    3.20    3.10
  -4 -10   1   11.00    2.70
   3  10  -1  175.48    8.30
   3  10  -1  179.08    7.90
  -3 -10   1  165.38    8.30
   2  10  -1   11.50    3.40
   2  10  -1   11.60    3.00
  -2 -10   1    8.70    3.00
  -2 -10   1   10.60    2.90
   1  10  -1   10.40    2.30
   1  10  -1    5.30    3.00
  -1 -10   1    4.10    2.90
  -1 -10   1    9.90    3.10
   0  10  -1    5.90    2.70
   0 -10   1    1.80    3.00
  -1  10  -1   58.89    4.70
   1 -10   1   68.29    5.20
   1 -10   1   57.89    5.80
  -2  10  -1    5.20    3.90
   2 -10   1    4.90    3.60
   2 -10   1    7.80    3.80
  -3  10  -1   27.90    5.80
  -3  10  -1   30.80    5.40
   3 -10   1   20.60    3.80
  -8  -9   1    4.20    3.70
  -8  -9   1    3.80    4.70
   7   9  -1   95.09    6.30
  -7  -9   1  105.09    6.70
   6   9  -1    9.60    3.20
  -6  -9   1    6.60    3.10
  -6  -9   1   14.20    2.80
  -6  -9   1   10.70    3.00
   5   9  -1   84.09    5.00
  -5  -9   1   78.79    3.90
  -5  -9   1   84.59    3.90
  -5  -9   1   66.59    5.40
   4   9  -1   12.70    2.60
   4   9  -1   15.50    3.40
  -4  -9   1   15.00    3.50
  -4  -9   1   17.30    2.80
   3   9  -1  218.78   12.00
   3   9  -1  228.88    9.40
  -3  -9   1  226.28   10.00
  -3  -9   1  228.38    9.90
  -3  -9   1  213.48    8.90
  -3  -9   1  243.38    8.70
   2   9  -1   28.20    3.00
   2   9  -1   33.40    3.00
  -2  -9   1   31.80    3.10
  -2  -9   1   33.90    3.60
   1   9  -1    2.80    2.30
   1   9  -1    7.20    2.10
   1   9  -1    3.90    1.60
  -1  -9   1    1.60    2.20
  -1  -9   1    1.30    2.20
  -1  -9   1    3.50    2.50
   0   9  -1    9.70    3.00
   0   9  -1    5.00    2.10
   0   9  -1    4.20    1.10
   0  -9   1    3.00    2.30
   0  -9   1    6.30    2.40
   0  -9   1    9.20    2.70
  -1   9  -1    1.10    2.60
  -1   9  -1   -4.30    5.10
   1  -9   1    0.70    3.20
   1  -9   1    4.00    2.50
   1  -9   1    6.30    2.70
  -2   9  -1    6.10    2.80
   2  -9   1    8.80    3.10
   2  -9   1    1.40    2.60
  -3   9  -1  160.78    7.70
  -3   9  -1  162.58    7.80
   3  -9   1  173.78    8.20
   3  -9   1  149.59    8.20
  -4   9  -1   -1.10    3.80
  -4   9  -1   -2.50    3.30
   4  -9   1    1.80    3.40
   4  -9   1    0.40    4.00
  -5   9  -1   -4.50    3.80
  -5   9  -1    4.50    5.00
   5  -9   1   -3.30    4.40
   5  -9   1    3.60    4.00
  -9  -8   1    6.10    3.60
  -8  -8   1    1.00    2.30
  -8  -8   1    4.30    3.10
  -8  -8   1    0.70    3.90
   7   8  -1    0.50    3.00
  -7  -8   1    2.00    1.50
  -7  -8   1   -1.80    2.20
  -7  -8   1    0.40    4.20
  -7  -8   1    2.30    2.60
   6   8  -1   18.40    3.40
  -6  -8   1   12.80    3.10
  -6  -8   1   10.60    2.40
  -6  -8   1   12.60    2.40
   5   8  -1  210.98    8.60
   5   8  -1  218.48    9.00
  -5  -8   1  207.28    7.50
  -5  -8   1  209.38    7.70
  -5  -8   1  206.98    7.70
  -5  -8   1  215.98    7.20
  -5  -8   1  200.98    9.10
  -5  -8   1  215.28    9.40
  -5  -8   1  185.98    8.90
  -5  -8   1  202.18    6.80
   4   8  -1   30.40    3.00
   4   8  -1   30.80    3.20
  -4  -8   1   33.30    2.20
  -4  -8   1   39.00    4.30
  -4  -8   1   26.90    3.00
  -4  -8   1   32.80    3.60
  -4  -8   1   22.10    3.10
   3   8  -1   78.19    5.00
   3   8  -1   90.49    4.80
  -3  -8   1   80.49    4.00
  -3  -8   1   77.49    5.10
  -3  -8   1   81.79    4.40
   2   8  -1   40.30    3.00
   2   8  -1   41.10    3.00
  -2  -8   1   39.80    3.00
  -2  -8   1   39.80    3.50
  -2  -8   1   32.30    4.00
   1   8  -1   76.29    3.50
   1   8  -1   73.19    4.00
  -1  -8   1   79.29    5.80
  -1  -8   1   81.39    4.00
  -1  -8   1   75.09    4.80
   0   8  -1    8.90    1.90
   0   8  -1    5.80    1.60
   0   8  -1    5.40    2.50
   0   8  -1    8.30    2.10
   0  -8   1    8.70    2.30
  -1   8  -1  349.07   11.20
  -1   8  -1  359.56   11.90
  -1   8  -1  331.27   12.40
  -1   8  -1  343.87   11.90
  -1   8  -1  340.07   11.30
   1  -8   1  328.37   12.70
  -2   8  -1    3.30    2.50
  -2   8  -1    3.40    1.50
  -2   8  -1    2.80    1.60
   2  -8   1    4.90    3.10
  -3   8  -1    2.30    2.70
  -3   8  -1    3.60    2.00
  -3   8  -1   -0.40    1.90
   3  -8   1    3.10    2.80
   3  -8   1    2.70    2.40
  -4   8  -1   -0.10    2.50
  -4   8  -1   -0.40    3.20
   4  -8   1    0.40    2.50
   4  -8   1   -3.30    3.10
  -5   8  -1    0.90    3.00
  -5   8  -1    8.40    4.00
   5  -8   1    2.80    2.90
   5  -8   1    4.40    3.60
   5  -8   1    5.60    3.10
  -6   8  -1    3.10    4.90
  -6   8  -1   -1.70    3.80
   6  -8   1   -2.60    4.50
   6  -8   1    1.30    3.90
  -9  -7   1    2.40    2.40
  -9  -7   1    2.20    3.40
  -9  -7   1   -2.40    3.30
  -8  -7   1    3.10    2.40
  -8  -7   1    5.90    3.00
  -8  -7   1    3.10    2.50
  -7  -7   1    5.00    2.10
  -7  -7   1   10.10    2.10
  -7  -7   1    8.60    2.80
  -7  -7   1    6.20    1.50
  -7  -7   1   11.20    3.00
   6   7  -1   14.20    2.70
  -6  -7   1   12.30    2.80
  -6  -7   1   11.50    3.30
  -6  -7   1   18.90    4.20
  -6  -7   1   14.40    3.40
  -6  -7   1   10.80    2.80
  -6  -7   1   12.70    1.80
  -6  -7   1   15.80    1.80
   5   7  -1   59.49    4.00
   5   7  -1   59.39    3.90
  -5  -7   1   61.09    2.60
  -5  -7   1   59.49    4.20
  -5  -7   1   64.49    3.90
  -5  -7   1   54.79    3.20
  -5  -7   1   58.59    3.30
  -5  -7   1   55.79    3.00
  -5  -7   1   54.09    4.50
   4   7  -1   43.00    2.90
   4   7  -1   35.30    2.70
  -4  -7   1   46.50    2.30
  -4  -7   1   42.20    2.90
  -4  -7   1   42.70    3.40
  -4  -7   1   47.60    3.30
  -4  -7   1   38.80    2.60
  -4  -7   1   39.40    4.00
  -4  -7   1   44.40    3.20
  -4  -7   1   46.50    5.90
   3   7  -1 2972.30   87.49
   3   7  -1 3194.98   87.59
  -3  -7   1 3167.58   86.19
  -3  -7   1 3122.09   88.59
  -3  -7   1 3153.18   85.79
  -3  -7   1 3120.99   85.99
  -3  -7   1 3287.97   88.89
   2   7  -1   53.79    3.30
   2   7  -1   50.89    3.30
  -2  -7   1   49.70    2.80
  -2  -7   1   50.89    3.60
  -2  -7   1   48.40    3.90
  -2  -7   1   45.90    3.30
   1   7  -1  243.88    8.40
   1   7  -1  252.77    8.10
   1   7  -1  245.58    8.90
  -1  -7   1  250.47    9.10
  -1  -7   1  258.87   10.20
  -1  -7   1  248.38    9.00
  -1  -7   1  244.08    9.70
   0   7  -1    7.40    1.70
   0   7  -1    6.20    1.60
   0   7  -1    5.80    1.70
   0   7  -1    5.10    2.00
   0  -7   1    7.20    3.20
   0  -7   1    8.10    2.00
   0  -7   1    3.80    1.80
  -1   7  -1  439.06   14.50
  -1   7  -1  434.46   14.20
  -1   7  -1  443.46   13.60
  -1   7  -1  422.96   13.90
  -1   7  -1  432.26   13.30
   1  -7   1  439.56   15.30
   1  -7   1  418.66   14.60
   1  -7   1  416.56   14.50
   1  -7   1  407.96   15.20
  -2   7  -1   16.30    1.60
  -2   7  -1   20.80    2.40
  -2   7  -1   16.60    2.30
  -2   7  -1   20.50    3.00
  -2   7  -1   14.10    3.60
   2  -7   1   21.00    4.20
   2  -7   1   17.30    2.50
   2  -7   1   17.70    2.40
  -3   7  -1   21.10    4.90
  -3   7  -1   13.00    1.80
  -3   7  -1   16.50    3.50
   3  -7   1   15.40    2.80
   3  -7   1   12.20    3.40
   3  -7   1   15.00    2.80
  -4   7  -1    1.10    2.00
  -4   7  -1    0.40    1.40
  -4   7  -1    1.90    2.70
  -4   7  -1    3.80    2.00
   4  -7   1    2.30    2.30
   4  -7   1   -1.90    1.80
  -5   7  -1   24.40    4.10
   5  -7   1   16.90    3.90
   5  -7   1   26.60    3.70
  -6   7  -1   -1.60    3.10
  -6   7  -1    3.50    3.90
   6  -7   1    1.40    2.40
   6  -7   1    0.30    3.60
   6  -7   1    2.10    3.00
  -7   7  -1    5.20    4.60
  -7   7  -1    0.00    4.00
   7  -7   1    2.00    4.30
   7  -7   1    1.70    3.90
 -10  -6   1    1.00    2.90
 -10  -6   1    0.90    4.00
  -9  -6   1   -2.00    2.30
  -9  -6   1    0.10    2.20
  -9  -6   1    2.00    2.90
  -9  -6   1    8.00    3.30
  -8  -6   1   13.40    3.20
  -8  -6   1   10.70    2.40
  -8  -6   1   15.60    3.70
  -7  -6   1  897.91   27.30
  -7  -6   1  886.71   28.00
  -7  -6   1  881.71   27.40
  -7  -6   1  894.61   27.50
   6   6  -1   14.10    2.50
  -6  -6   1   12.20    1.20
  -6  -6   1    8.50    1.20
  -6  -6   1   10.30    2.50
  -6  -6   1   13.60    3.30
  -6  -6   1    8.90    2.30
  -6  -6   1   10.70    2.50
  -6  -6   1   13.60    3.80
   5   6  -1  291.67   10.90
   5   6  -1  292.57   11.10
  -5  -6   1  298.27   11.20
  -5  -6   1  294.67   11.00
  -5  -6   1  295.17    9.90
  -5  -6   1  286.87   10.10
  -5  -6   1  291.97   10.00
  -5  -6   1  289.17    8.80
  -5  -6   1  287.47   10.60
  -5  -6   1  293.57    8.80
   4   6  -1   38.80    2.90
   4   6  -1   49.70    3.30
  -4  -6   1   46.60    2.30
  -4  -6   1   52.69    4.60
  -4  -6   1   49.90    3.80
  -4  -6   1   49.50    2.20
  -4  -6   1   48.00    3.10
  -4  -6   1   53.79    4.40
  -4  -6   1   46.70    3.00
  -4  -6   1   43.40    2.60
   3   6  -1 2828.02   81.19
   3   6  -1 2911.11   81.19
  -3  -6   1 2905.51   79.49
  -3  -6   1 2913.01   79.69
  -3  -6   1 3067.69   82.19
  -3  -6   1 2978.00   80.89
  -3  -6   1 2901.11   79.59
  -3  -6   1 2766.12   78.89
  -3  -6   1 2859.51   79.19
  -3  -6   1 3009.50   81.29
  -3  -6   1 3012.50   80.29
   2   6  -1  104.69    4.50
   2   6  -1  103.49    5.00
  -2  -6   1   95.49    5.20
  -2  -6   1   98.29    4.80
  -2  -6   1  106.79    5.40
  -2  -6   1  104.99    4.20
  -2  -6   1  103.19    4.60
  -2  -6   1  104.69    5.40
   1   6  -1   79.69    3.70
   1   6  -1   81.09    2.70
   1   6  -1   77.49    3.50
   1   6  -1   80.99    3.20
  -1  -6   1   78.69    4.40
  -1  -6   1   74.49    3.70
  -1  -6   1   82.39    4.10
  -1  -6   1   78.69    4.60
   0   6  -1    9.40    1.50
   0   6  -1    8.70    2.10
   0   6  -1    9.40    1.30
   0   6  -1    9.20    1.40
   0  -6   1    7.40    1.70
   0  -6   1    9.10    1.50
   0  -6   1    5.50    2.30
  -1   6  -1    5.30    1.20
  -1   6  -1    5.90    2.20
  -1   6  -1    6.20    1.60
   1  -6   1    5.20    1.40
   1  -6   1    2.70    1.60
   1  -6   1    8.70    1.80
   1  -6   1    4.20    2.50
   1  -6   1    3.50    2.40
  -2   6  -1   16.30    3.00
  -2   6  -1   15.30    1.20
  -2   6  -1   14.90    1.80
  -2   6  -1   14.70    2.80
  -2   6  -1   12.70    1.80
   2  -6   1   14.40    2.00
   2  -6   1   13.80    3.00
   2  -6   1   12.60    3.30
   2  -6   1   13.70    2.70
  -3   6  -1   33.70    3.00
  -3   6  -1   35.70    1.90
  -3   6  -1   27.20    2.90
  -3   6  -1   27.20    4.10
   3  -6   1   38.10    2.80
   3  -6   1   31.90    2.60
   3  -6   1   30.70    4.90
  -4   6  -1   -3.70    2.50
  -4   6  -1   -1.60    1.70
  -4   6  -1    0.20    1.30
   4  -6   1    5.70    3.20
   4  -6   1   -0.30    1.50
  -5   6  -1   30.60    3.50
  -5   6  -1   32.00    2.90
   5  -6   1   27.40    2.90
   5  -6   1   35.20    3.40
   5  -6   1   33.80    3.10
  -6   6  -1    2.40    3.10
  -6   6  -1   -1.10    2.70
   6  -6   1    2.60    2.80
   6  -6   1    0.50    1.80
   6  -6   1    1.30    2.50
  -7   6  -1   65.39    5.80
  -7   6  -1   67.19    5.50
   7  -6   1   66.79    5.10
   7  -6   1   63.79    4.90
  -8   6  -1    8.80    5.20
  -8   6  -1    5.00    4.50
   8  -6   1   -2.90    4.60
   8  -6   1    9.10    4.10
 -10  -5   1   -0.40    3.90
 -10  -5   1    3.60    2.90
  -9  -5   1    0.50    2.10
  -9  -5   1    2.20    1.80
  -9  -5   1    0.30    2.80
  -9  -5   1    0.80    2.80
  -8  -5   1    8.20    1.50
  -8  -5   1    6.50    1.60
  -8  -5   1    5.80    1.70
  -8  -5   1    4.50    2.30
  -8  -5   1    6.10    2.20
  -7  -5   1  269.37   11.90
  -7  -5   1  238.98    9.70
  -7  -5   1  247.68    9.70
  -7  -5   1  246.68   10.00
  -7  -5   1  258.77    9.80
  -7  -5   1  240.98    9.10
  -7  -5   1  238.78    6.90
  -6  -5   1    9.80    2.20
  -6  -5   1   16.40    2.30
  -6  -5   1   14.50    2.80
  -6  -5   1   14.40    3.40
  -6  -5   1   15.50    2.40
  -6  -5   1   11.00    2.10
  -6  -5   1   18.20    3.60
   5   5  -1    9.60    2.10
   5   5  -1   19.50    2.00
  -5  -5   1   20.10    3.60
  -5  -5   1   12.90    2.20
  -5  -5   1   14.30    1.90
  -5  -5   1   15.80    1.90
  -5  -5   1   19.50    3.30
  -5  -5   1   14.90    0.90
  -5  -5   1   18.70    1.80
  -5  -5   1   14.50    0.90
  -5  -5   1   21.70    3.30
  -5  -5   1   11.80    2.70
   4   5  -1   89.49    4.40
   4   5  -1   92.39    4.50
  -4  -5   1   84.39    3.10
  -4  -5   1   86.29    4.20
  -4  -5   1   88.19    3.10
  -4  -5   1   86.59    3.60
  -4  -5   1   84.79    4.40
  -4  -5   1   84.59    4.50
  -4  -5   1   80.09    5.10
  -4  -5   1   87.49    4.90
   3   5  -1    7.90    1.30
   3   5  -1    8.80    1.30
  -3  -5   1   10.60    2.10
  -3  -5   1    7.90    1.00
  -3  -5   1   12.30    2.90
  -3  -5   1    8.10    1.50
  -3  -5   1   10.70    2.50
  -3  -5   1    7.30    1.40
  -3  -5   1    9.60    1.70
   2   5  -1  175.58    6.70
   2   5  -1  179.48    6.80
  -2  -5   1  173.28    7.00
  -2  -5   1  175.98    5.70
  -2  -5   1  173.78    5.40
  -2  -5   1  172.58    5.90
  -2  -5   1  174.68    6.30
  -2  -5   1  173.48    6.30
  -2  -5   1  170.28    7.00
  -2  -5   1  180.48    6.90
   1   5  -1  700.93   19.40
   1   5  -1  710.83   21.00
   1   5  -1  718.43   20.10
   1   5  -1  700.53   20.10
  -1  -5   1  717.23   20.70
  -1  -5   1  729.63   22.20
  -1  -5   1  705.23   20.70
  -1  -5   1  701.73   21.60
  -1  -5   1  704.93   21.10
   0   5  -1    8.60    1.80
   0   5  -1   12.00    1.30
   0   5  -1   14.00    1.20
   0   5  -1   11.60    1.10
   0  -5   1   10.30    1.70
   0  -5   1   12.00    2.30
   0  -5   1    8.70    2.40
  -1   5  -1    4.80    1.90
  -1   5  -1    6.80    1.20
  -1   5  -1    5.80    0.90
  -1   5  -1    5.60    1.50
  -1   5  -1    4.10    1.00
   1  -5   1    6.10    1.40
   1  -5   1    2.50    1.90
   1  -5   1    3.00    1.70
   1  -5   1    3.30    1.00
  -2   5  -1   22.20    1.30
  -2   5  -1   23.10    1.90
  -2   5  -1   19.60    2.60
  -2   5  -1   17.70    1.80
   2  -5   1   24.80    3.60
   2  -5   1   15.90    3.10
   2  -5   1   18.80    1.70
   2  -5   1   18.50    2.70
   2  -5   1   22.00    2.10
  -3   5  -1   55.49    3.40
  -3   5  -1   51.59    2.50
  -3   5  -1   54.49    3.30
  -3   5  -1   47.10    4.20
   3  -5   1   44.30    4.40
   3  -5   1   51.09    3.00
   3  -5   1   48.60    4.00
   3  -5   1   44.20    5.10
   3  -5   1   52.99    3.10
  -4   5  -1    3.80    1.60
  -4   5  -1    0.50    2.60
  -4   5  -1    1.50    1.50
   4  -5   1   -0.80    2.90
   4  -5   1    7.00    3.00
   4  -5   1    7.70    3.10
  -5   5  -1  276.87   10.90
  -5   5  -1  272.47    9.30
  -5   5  -1  267.77   11.30
   5  -5   1  253.87   12.00
   5  -5   1  264.57    9.50
   5  -5   1  272.77   10.00
   5  -5   1  282.87   10.40
   5  -5   1  268.07   12.80
  -6   5  -1    4.00    2.40
  -6   5  -1    0.70    2.40
  -6   5  -1   -0.80    2.20
   6  -5   1   -0.60    2.30
   6  -5   1    0.20    1.90
   6  -5   1    0.60    1.40
  -7   5  -1    4.40    2.80
  -7   5  -1    5.70    4.90
  -7   5  -1   14.10    3.20
   7  -5   1    5.80    2.50
   7  -5   1   10.60    2.80
   7  -5   1   10.00    2.60
  -8   5  -1   -3.10    3.40
  -8   5  -1    1.80    4.10
   8  -5   1    1.70    3.10
   8  -5   1    3.10    3.50
   9  -5   1   41.80    8.50
   9  -5   1   38.40    6.10
  10   4  -1    5.60    3.60
 -10  -4   1    3.70    2.80
 -10  -4   1    1.30    3.60
   9   4  -1  100.29    5.70
  -9  -4   1   99.09    6.40
  -9  -4   1  106.09    5.60
  -9  -4   1  104.89    6.40
   8   4  -1    8.50    2.20
  -8  -4   1   13.10    2.10
  -8  -4   1   18.80    4.20
  -8  -4   1   12.80    2.30
  -8  -4   1   15.60    1.60
  -8  -4   1   13.50    2.10
  -8  -4   1   12.80    3.10
   7   4  -1   13.50    2.30
  -7  -4   1   17.70    1.50
  -7  -4   1   16.10    1.50
  -7  -4   1   16.50    2.00
  -7  -4   1   12.30    2.70
  -7  -4   1   17.00    2.50
  -7  -4   1   21.20    4.10
  -7  -4   1   20.50    3.30
  -7  -4   1   18.80    2.90
  -6  -4   1   13.40    3.50
  -6  -4   1   12.10    2.10
  -6  -4   1   12.00    0.80
  -6  -4   1   14.00    2.90
  -6  -4   1   13.00    2.00
  -6  -4   1   12.10    2.30
  -6  -4   1   20.30    4.00
  -6  -4   1   11.30    1.60
  -6  -4   1   11.00    3.10
  -6  -4   1   15.50    3.20
   5   4  -1  328.67   11.50
  -5  -4   1  325.77   11.90
  -5  -4   1  326.77   11.10
  -5  -4   1  335.37   11.20
  -5  -4   1  327.37   11.20
  -5  -4   1  339.27   11.70
  -5  -4   1  326.17   11.90
  -5  -4   1  322.37   11.20
  -5  -4   1  331.27   11.40
  -5  -4   1  327.17   11.30
   4   4  -1  140.59    5.20
   4   4  -1  134.69    5.60
   4   4  -1  134.69    5.70
  -4  -4   1  143.79    6.20
  -4  -4   1  134.99    6.20
  -4  -4   1  132.79    5.20
  -4  -4   1  139.99    5.90
  -4  -4   1  132.59    5.40
  -4  -4   1  126.99    5.40
  -4  -4   1  135.89    5.60
   3   4  -1  774.82   23.20
   3   4  -1  791.02   22.20
   3   4  -1  747.73   23.00
  -3  -4   1  783.62   22.90
  -3  -4   1  749.73   21.30
  -3  -4   1  784.62   23.40
  -3  -4   1  758.62   21.40
  -3  -4   1  782.52   22.50
  -3  -4   1  780.22   23.20
  -3  -4   1  791.62   22.30
  -3  -4   1  793.22   22.20
  -3  -4   1  807.32   23.40
   2   4  -1  236.38    8.20
   2   4  -1  246.08    8.40
   2   4  -1  235.98    7.30
  -2  -4   1  239.68    8.70
  -2  -4   1  232.88    7.40
  -2  -4   1  238.28    7.40
  -2  -4   1  242.38    8.30
  -2  -4   1  232.08    7.30
  -2  -4   1  242.88    8.60
   1   4  -1    7.90    1.10
   1   4  -1    7.90    1.20
   1   4  -1    7.70    1.10
  -1  -4   1    7.50    0.90
  -1  -4   1    8.40    1.20
  -1  -4   1    8.10    1.70
  -1  -4   1    7.30    1.60
  -1  -4   1    7.90    1.60
   0   4  -1    1.00    0.50
   0   4  -1    1.10    0.60
   0   4  -1    0.50    0.50
   0   4  -1    2.30    1.20
   0   4  -1    2.30    0.60
   0   4  -1    1.30    0.50
   0  -4   1    0.80    1.00
   0  -4   1    0.20    1.30
   0  -4   1    1.70    0.70
   0  -4   1    1.60    0.70
  -1   4  -1 2918.11   80.39
  -1   4  -1 2912.91   80.49
  -1   4  -1 2941.71   80.39
   1  -4   1 2942.91   81.19
   1  -4   1 2987.60   80.69
   1  -4   1 2921.61   80.69
   1  -4   1 2997.60   80.59
  -2   4  -1   46.90    2.60
  -2   4  -1   45.80    2.70
  -2   4  -1   46.00    3.30
  -2   4  -1   43.10    2.00
  -2   4  -1   43.60    2.10
   2  -4   1   42.80    3.30
   2  -4   1   43.90    2.70
   2  -4   1   33.80    5.80
   2  -4   1   45.50    2.40
   2  -4   1   46.00    3.80
  -3   4  -1   20.20    1.70
  -3   4  -1   17.00    2.70
  -3   4  -1   23.40    1.90
  -3   4  -1   20.20    1.70
   3  -4   1   20.40    3.60
   3  -4   1   20.30    2.90
   3  -4   1   18.60    1.90
   3  -4   1   19.90    1.70
   3  -4   1   21.40    3.20
  -4   4  -1    0.50    1.40
  -4   4  -1    1.00    2.10
   4  -4   1    3.80    2.30
   4  -4   1   -1.10    2.40
   4  -4   1    2.30    1.40
   4  -4   1    2.90    2.30
  -5   4  -1  663.13   21.10
  -5   4  -1  666.63   19.70
  -5   4  -1  682.53   21.70
   5  -4   1  652.43   19.80
   5  -4   1  657.13   20.80
   5  -4   1  636.74   20.30
   5  -4   1  677.53   22.40
   5  -4   1  646.44   21.10
   5  -4   1  663.83   21.90
  -6   4  -1    1.00    1.80
  -6   4  -1    3.90    2.40
  -6   4  -1    1.10    2.20
   6  -4   1   -1.40    3.20
   6  -4   1    3.30    3.10
   6  -4   1   -0.30    1.70
   6  -4   1    0.30    1.00
   6  -4   1    2.70    1.90
  -7   4  -1    7.50    2.50
  -7   4  -1    2.60    2.40
  -7   4  -1    7.30    3.40
   7  -4   1    5.20    2.10
   7  -4   1    8.40    4.40
  -8   4  -1    6.60    3.20
  -8   4  -1    1.40    3.00
   8  -4   1    4.50    2.60
   8  -4   1    1.80    2.90
  -9   4  -1    3.40    4.50
  -9   4  -1    0.70    4.10
   9  -4   1   -2.70    3.60
   9  -4   1    1.50    3.70
  10   3  -1    1.20    3.40
 -10  -3   1    0.70    2.70
 -10  -3   1    8.80    3.50
 -10  -3   1    0.90    3.80
   9   3  -1   68.69    4.20
  -9  -3   1   81.29    4.70
  -9  -3   1   60.49    4.80
  -9  -3   1   73.49    5.60
  -9  -3   1   77.69    3.70
   8   3  -1   16.80    2.70
  -8  -3   1   21.10    2.70
  -8  -3   1   15.30    1.90
  -8  -3   1   16.40    2.60
  -8  -3   1   13.20    2.30
   7   3  -1  552.24   17.70
  -7  -3   1  527.15   15.80
  -7  -3   1  549.54   17.80
  -7  -3   1  526.85   17.90
  -7  -3   1  544.55   17.00
  -7  -3   1  538.25   15.70
  -7  -3   1  568.84   18.60
  -7  -3   1  544.75   19.00
  -7  -3   1  536.25   16.00
   6   3  -1    3.20    1.30
  -6  -3   1    3.40    1.30
  -6  -3   1    5.30    1.80
  -6  -3   1    5.10    2.40
  -6  -3   1    4.30    1.40
  -6  -3   1    7.50    2.30
  -6  -3   1    6.10    2.40
  -6  -3   1    6.30    1.30
  -6  -3   1    6.50    1.20
  -6  -3   1    5.40    3.00
  -6  -3   1    7.60    1.30
   5   3  -1   18.90    1.70
  -5  -3   1   28.30    3.30
  -5  -3   1   17.10    2.50
  -5  -3   1   21.90    1.00
  -5  -3   1   20.50    2.00
  -5  -3   1   22.20    2.00
  -5  -3   1   23.40    3.00
  -5  -3   1   23.70    2.80
  -5  -3   1   23.40    1.70
  -5  -3   1   22.30    1.00
  -5  -3   1   24.70    2.60
   4   3  -1  151.78    5.60
   4   3  -1  153.98    5.90
   4   3  -1  154.78    5.60
  -4  -3   1  148.69    5.80
  -4  -3   1  152.68    6.00
  -4  -3   1  161.98    6.50
  -4  -3   1  154.88    5.90
  -4  -3   1  149.79    5.60
  -4  -3   1  149.79    6.50
  -4  -3   1  146.29    6.50
  -4  -3   1  148.59    5.90
   3   3  -1  108.69    4.60
   3   3  -1  107.39    4.00
   3   3  -1  109.39    4.50
  -3  -3   1  103.09    4.30
  -3  -3   1  108.49    4.90
  -3  -3   1  103.59    4.40
  -3  -3   1  107.19    5.00
  -3  -3   1  109.09    4.40
  -3  -3   1  111.49    4.30
  -3  -3   1   99.79    4.30
   2   3  -1  442.16   13.30
   2   3  -1  426.16   12.50
   2   3  -1  452.05   13.30
  -2  -3   1  412.76   12.50
  -2  -3   1  443.26   12.80
  -2  -3   1  444.36   13.40
  -2  -3   1  442.56   13.10
  -2  -3   1  423.96   12.00
  -2  -3   1  424.96   12.50
  -2  -3   1  430.76   13.50
  -2  -3   1  425.16   13.50
  -2  -3   1  411.76   12.00
   1   3  -1  788.22   22.10
   1   3  -1  750.02   21.20
   1   3  -1  763.72   21.00
   1   3  -1  774.12   22.20
   1   3  -1  739.53   21.00
  -1  -3   1  797.42   22.60
  -1  -3   1  746.33   21.50
  -1  -3   1  741.63   20.80
  -1  -3   1  789.52   21.70
  -1  -3   1  803.42   22.10
  -1  -3   1  766.62   21.50
  -1  -3   1  778.12   21.20
   0   3  -1    0.10    0.30
   0   3  -1    0.30    1.00
   0   3  -1    0.00    0.50
   0   3  -1    0.30    0.50
   0   3  -1    0.30    0.50
   0  -3   1   -0.70    0.90
   0  -3   1    0.30    1.20
   0  -3   1    0.50    0.60
   0  -3   1    0.30    0.60
   0  -3   1    1.40    1.10
  -1   3  -1 2297.27   62.79
  -1   3  -1 2259.77   62.09
  -1   3  -1 2282.57   62.89
  -1   3  -1 2271.27   62.89
   1  -3   1 2339.37   63.39
   1  -3   1 2335.17   62.99
   1  -3   1 2321.97   62.99
   1  -3   1 2286.67   62.99
  -2   3  -1   87.09    2.80
  -2   3  -1   87.69    3.80
  -2   3  -1   82.39    3.70
  -2   3  -1   80.29    4.10
   2  -3   1   84.39    3.70
   2  -3   1   86.59    4.50
   2  -3   1   84.39    3.80
   2  -3   1   86.89    4.50
  -3   3  -1  269.77    8.40
  -3   3  -1  263.37    9.20
  -3   3  -1  266.97    9.40
  -3   3  -1  275.07    9.50
   3  -3   1  272.67   10.00
   3  -3   1  271.67    9.50
   3  -3   1  272.97    9.00
   3  -3   1  258.07    9.80
   3  -3   1  258.37    9.20
  -4   3  -1    2.60    1.00
  -4   3  -1    0.30    1.10
  -4   3  -1    0.00    1.70
  -4   3  -1    1.50    1.20
   4  -3   1    2.20    2.00
   4  -3   1    0.60    1.10
   4  -3   1    2.00    1.80
   4  -3   1    1.10    1.80
   4  -3   1    2.40    0.90
  -5   3  -1   59.79    3.60
  -5   3  -1   59.69    3.80
  -5   3  -1   61.59    4.60
  -5   3  -1   71.99    3.90
   5  -3   1   64.69    5.20
   5  -3   1   57.19    3.20
   5  -3   1   63.09    4.40
   5  -3   1   64.99    2.90
   5  -3   1   64.59    4.70
   5  -3   1   64.69    3.60
  -6   3  -1    1.40    1.60
  -6   3  -1    0.40    2.00
  -6   3  -1    0.30    3.00
  -6   3  -1   -0.40    1.70
   6  -3   1   -1.00    1.40
   6  -3   1    4.60    2.70
   6  -3   1    0.10    0.80
   6  -3   1    3.00    3.20
   6  -3   1    3.60    1.50
   6  -3   1   -2.90    2.30
  -7   3  -1   52.29    5.50
  -7   3  -1   60.99    4.70
  -7   3  -1   56.89    3.80
   7  -3   1   53.79    4.90
   7  -3   1   59.09    3.70
   7  -3   1   49.60    4.20
   7  -3   1   49.20    5.60
  -8   3  -1    5.70    2.70
  -8   3  -1    0.80    2.70
   8  -3   1    0.80    1.70
   8  -3   1    4.70    2.40
   8  -3   1   -0.60    2.30
   8  -3   1   -0.40    5.00
   8  -3   1   -2.60    3.90
  -9   3  -1   55.69    4.90
  -9   3  -1   35.30    5.80
   9  -3   1   45.30    4.00
   9  -3   1   45.80    3.50
   9  -3   1   51.19    4.40
 -10   3  -1    8.10    4.80
  10  -3   1    4.20    4.00
  10   2  -1    7.90    3.40
 -10  -2   1    1.60    3.00
 -10  -2   1    2.90    3.90
 -10  -2   1    0.80    2.70
 -10  -2   1    8.60    3.30
   9   2  -1   20.80    3.50
  -9  -2   1   21.80    4.20
  -9  -2   1   25.20    3.50
  -9  -2   1   27.70    2.90
   8   2  -1   15.80    2.70
   8   2  -1   14.50    2.10
  -8  -2   1   16.20    2.70
  -8  -2   1   13.00    2.10
  -8  -2   1   11.50    2.60
   7   2  -1   12.80    1.90
   7   2  -1    9.50    1.60
  -7  -2   1   11.90    3.50
  -7  -2   1   14.50    2.10
  -7  -2   1   12.10    2.50
  -7  -2   1    8.10    1.50
  -7  -2   1   19.40    4.00
   6   2  -1    8.10    1.30
   6   2  -1   13.90    1.80
  -6  -2   1   14.60    2.80
  -6  -2   1    8.40    2.00
  -6  -2   1   10.40    2.00
  -6  -2   1    9.20    1.60
  -6  -2   1    9.40    1.10
  -6  -2   1   12.40    2.80
  -6  -2   1    9.50    3.00
  -6  -2   1   11.60    2.60
   5   2  -1   52.49    2.50
   5   2  -1   46.90    2.70
   5   2  -1   51.39    2.80
  -5  -2   1   49.99    3.20
  -5  -2   1   52.49    2.90
  -5  -2   1   49.70    3.40
  -5  -2   1   50.09    2.20
  -5  -2   1   44.60    3.60
  -5  -2   1   46.80    3.60
  -5  -2   1   50.49    3.30
  -5  -2   1   47.00    3.50
  -5  -2   1   52.19    2.40
  -5  -2   1   48.50    2.40
   4   2  -1  196.68    6.60
   4   2  -1  190.68    6.30
   4   2  -1  181.08    6.50
  -4  -2   1  188.18    6.90
  -4  -2   1  164.38    8.10
  -4  -2   1  188.08    7.00
  -4  -2   1  185.88    5.40
  -4  -2   1  181.28    6.80
  -4  -2   1  198.88    7.40
  -4  -2   1  192.38    6.50
  -4  -2   1  180.28    6.20
  -4  -2   1  180.38    5.40
  -4  -2   1  188.48    7.20
   3   2  -1  398.26   12.40
   3   2  -1  423.66   12.50
   3   2  -1  400.86   12.80
  -3  -2   1  399.66   13.80
  -3  -2   1  415.96   12.50
  -3  -2   1  434.36   13.20
  -3  -2   1  405.86   12.50
  -3  -2   1  419.66   12.40
  -3  -2   1  431.56   12.60
   2   2  -1  702.33   20.20
   2   2  -1  710.43   20.70
   2   2  -1  719.23   20.30
   2   2  -1  720.33   20.80
  -2  -2   1  725.73   20.30
  -2  -2   1  727.03   20.40
  -2  -2   1  749.33   20.90
  -2  -2   1  698.73   20.60
  -2  -2   1  709.73   20.20
  -2  -2   1  742.23   20.80
   1   2  -1  242.48    7.70
   1   2  -1  234.28    7.80
   1   2  -1  242.58    7.20
  -1  -2   1  245.18    7.70
  -1  -2   1  240.38    7.00
  -1  -2   1  246.08    7.90
  -1  -2   1  241.38    7.10
  -1  -2   1  245.58    7.00
  -1  -2   1  245.88    7.00
   0   2  -1    1.00    1.00
   0   2  -1    2.00    0.90
   0   2  -1    1.40    1.00
   0   2  -1    1.90    0.60
   0   2  -1    1.10    1.10
   0  -2   1    3.00    1.00
   0  -2   1    1.20    1.00
   0  -2   1    1.10    0.80
   0  -2   1    1.70    0.90
   0  -2   1    2.80    1.20
  -1   2  -1   50.09    2.70
  -1   2  -1   49.80    2.50
  -1   2  -1   47.80    2.40
  -1   2  -1   51.09    2.00
  -1   2  -1   50.39    2.80
   1  -2   1   52.69    2.60
   1  -2   1   49.30    1.90
   1  -2   1   52.79    2.90
   1  -2   1   48.40    2.60
   1  -2   1   49.40    2.50
  -2   2  -1   97.49    4.00
  -2   2  -1   94.19    4.10
  -2   2  -1   96.79    4.10
  -2   2  -1  101.89    4.10
   2  -2   1   98.09    4.00
   2  -2   1   98.19    3.90
   2  -2   1   99.49    4.50
   2  -2   1  102.09    4.60
   2  -2   1  100.09    4.30
  -3   2  -1  368.86   11.80
  -3   2  -1  364.26   12.00
  -3   2  -1  389.06   11.30
  -3   2  -1  377.76   12.20
  -3   2  -1  379.86   11.50
   3  -2   1  365.36   11.70
   3  -2   1  382.16   12.00
   3  -2   1  379.56   12.10
   3  -2   1  369.46   11.40
   3  -2   1  379.76   12.50
   3  -2   1  366.16   11.50
  -4   2  -1    0.20    1.20
  -4   2  -1   -1.00    0.90
  -4   2  -1   -0.30    0.90
  -4   2  -1   -0.10    1.50
   4  -2   1   -1.80    1.40
   4  -2   1    0.80    0.80
   4  -2   1    0.60    1.60
   4  -2   1   -1.50    0.90
   4  -2   1   -0.90    1.40
  -5   2  -1   64.59    2.50
  -5   2  -1   64.09    4.10
  -5   2  -1   56.79    3.20
  -5   2  -1   62.59    3.60
  -5   2  -1   69.29    4.10
   5  -2   1   63.89    4.30
   5  -2   1   59.09    4.00
   5  -2   1   70.39    3.40
   5  -2   1   68.49    4.90
   5  -2   1   64.79    2.80
   5  -2   1   65.39    3.30
  -6   2  -1    4.40    1.50
  -6   2  -1    2.50    1.90
  -6   2  -1    5.20    2.80
  -6   2  -1    4.40    1.60
   6  -2   1    4.30    2.30
   6  -2   1    4.10    2.10
   6  -2   1    5.90    1.30
   6  -2   1    1.10    2.30
   6  -2   1    2.40    1.30
  -7   2  -1   29.10    3.70
  -7   2  -1   28.50    2.90
  -7   2  -1   21.30    4.80
  -7   2  -1   26.10    2.80
   7  -2   1   23.00    2.00
   7  -2   1   22.80    4.50
   7  -2   1   24.60    3.60
   7  -2   1   28.00    2.40
   7  -2   1   30.10    2.40
  -8   2  -1   -1.30    2.40
   8  -2   1    6.10    1.90
   8  -2   1    6.80    1.60
   8  -2   1    4.20    2.70
   8  -2   1    7.00    3.50
   8  -2   1    2.50    2.00
  -9   2  -1   19.10    3.20
  -9   2  -1   29.60    4.00
   9  -2   1   27.10    3.60
   9  -2   1   28.60    3.10
   9  -2   1   24.20    2.90
 -10   2  -1   12.90    4.00
 -10   2  -1    2.40    4.00
  10  -2   1    5.40    3.70
  10  -2   1   10.80    3.70
  10   1  -1    4.60    3.50
 -10  -1   1   10.30    3.40
 -10  -1   1   -0.70    3.90
   9   1  -1   76.79    3.90
   9   1  -1   77.39    5.00
  -9  -1   1   82.29    5.00
  -9  -1   1   82.99    8.50
  -9  -1   1   81.99    4.30
  -9  -1   1   66.09    5.60
   8   1  -1   10.10    2.00
   8   1  -1   10.10    2.40
   8   1  -1   17.00    4.70
  -8  -1   1   12.70    3.00
  -8  -1   1   12.60    2.30
  -8  -1   1    7.50    2.20
  -8  -1   1   18.10    4.80
   7   1  -1   14.80    3.80
   7   1  -1   13.50    2.00
  -7  -1   1   12.10    2.10
  -7  -1   1   12.50    2.90
  -7  -1   1   11.90    2.60
  -7  -1   1   11.90    3.00
  -7  -1   1   10.20    1.70
   6   1  -1    7.70    2.30
   6   1  -1   12.20    1.20
  -6  -1   1   11.00    3.10
  -6  -1   1    8.20    2.60
  -6  -1   1   14.70    2.80
  -6  -1   1    8.40    2.50
  -6  -1   1   13.20    2.10
  -6  -1   1    9.00    1.30
   5   1  -1   14.20    1.50
   5   1  -1   21.10    2.80
   5   1  -1   16.90    1.20
   5   1  -1   14.70    1.40
  -5  -1   1   14.20    2.00
  -5  -1   1   18.20    2.50
  -5  -1   1   17.40    1.70
  -5  -1   1   14.60    1.30
  -5  -1   1   18.30    1.70
  -5  -1   1   17.70    2.30
  -5  -1   1   15.00    1.80
  -5  -1   1   18.20    2.70
  -5  -1   1   15.30    1.10
  -5  -1   1   22.10    2.40
   4   1  -1  240.78    8.30
   4   1  -1  256.07    7.80
   4   1  -1  246.78    9.10
   4   1  -1  255.37    8.30
  -4  -1   1  234.28    7.80
  -4  -1   1  253.57    8.00
  -4  -1   1  246.78    7.60
  -4  -1   1  253.57    8.70
  -4  -1   1  254.17    8.60
  -4  -1   1  255.27    8.70
  -4  -1   1  254.47    8.90
  -4  -1   1  246.88    7.50
  -4  -1   1  254.27    9.10
  -4  -1   1  254.87    8.90
   3   1  -1  142.89    5.20
   3   1  -1  150.88    5.90
   3   1  -1  144.59    4.80
   3   1  -1  147.09    5.20
  -3  -1   1  144.19    4.50
  -3  -1   1  149.49    5.40
  -3  -1   1  151.48    5.70
  -3  -1   1  146.89    5.50
  -3  -1   1  147.09    5.60
  -3  -1   1  145.39    4.50
  -3  -1   1  140.69    4.80
  -3  -1   1  146.59    4.90
  -3  -1   1  142.39    5.50
  -3  -1   1  147.99    5.30
   2   1  -1  789.82   23.00
   2   1  -1  814.12   23.00
  -2  -1   1  735.03   22.10
  -2  -1   1  801.12   22.10
  -2  -1   1  871.41   23.40
  -2  -1   1  850.61   22.80
  -2  -1   1  812.02   23.60
  -2  -1   1  873.71   23.10
  -2  -1   1  837.42   22.90
  -2  -1   1  852.41   23.30
  -2  -1   1  825.82   22.90
   1   1  -1  977.90   26.70
   1   1  -1 1020.80   27.20
   1   1  -1  941.31   26.80
   1   1  -1  970.20   27.10
  -1  -1   1  986.90   26.90
  -1  -1   1  990.50   27.10
  -1  -1   1  962.80   26.70
  -1  -1   1 1006.20   27.20
  -1  -1   1  989.20   27.20
   0   1  -1    7.30    1.30
   0  -1   1    5.60    0.90
   0  -1   1    6.10    1.40
   0  -1   1    6.90    0.90
   0  -1   1    6.10    1.00
  -1   1  -1  612.54   17.30
  -1   1  -1  637.04   17.50
  -1   1  -1  625.64   17.30
  -1   1  -1  597.24   17.40
   1  -1   1  602.74   17.30
   1  -1   1  634.74   17.50
   1  -1   1  604.74   16.70
   1  -1   1  611.34   17.40
   1  -1   1  625.24   17.50
  -2   1  -1  130.09    4.60
  -2   1  -1  128.49    4.70
  -2   1  -1  127.59    4.70
  -2   1  -1  131.29    4.90
   2  -1   1  126.99    4.60
   2  -1   1  138.29    4.80
   2  -1   1  137.09    4.80
   2  -1   1  125.99    4.50
   2  -1   1  136.39    5.20
   2  -1   1  124.69    4.60
  -3   1  -1 3272.37   89.59
  -3   1  -1 3281.97   89.59
  -3   1  -1 3396.26   90.19
   3  -1   1 3172.68   89.29
   3  -1   1 3351.46   89.49
   3  -1   1 3431.06   90.29
   3  -1   1 3214.28   89.39
   3  -1   1 3311.87   89.59
  -4   1  -1    1.50    0.80
  -4   1  -1    3.00    1.60
  -4   1  -1    0.90    0.80
  -4   1  -1    1.30    0.60
  -4   1  -1   -0.40    0.80
  -4   1  -1   -0.70    1.30
  -4   1  -1    0.40    0.80
   4  -1   1    1.40    0.70
   4  -1   1    0.80    1.30
   4  -1   1    1.20    0.80
   4  -1   1    0.20    1.20
   4  -1   1    1.50    1.50
   4  -1   1    1.80    0.70
  -5   1  -1   17.20    2.20
  -5   1  -1   16.40    2.50
  -5   1  -1   18.50    1.50
  -5   1  -1   18.10    1.60
  -5   1  -1   13.70    1.80
  -5   1  -1   15.70    1.60
   5  -1   1   18.20    2.50
   5  -1   1   19.40    1.50
   5  -1   1   16.00    2.20
   5  -1   1   16.40    1.40
   5  -1   1   16.20    1.40
   5  -1   1   12.70    2.90
  -6   1  -1    6.80    1.60
  -6   1  -1    6.20    1.40
  -6   1  -1    7.40    1.50
  -6   1  -1    5.90    1.60
  -6   1  -1    3.80    2.20
  -6   1  -1    8.10    2.20
   6  -1   1    6.30    2.30
   6  -1   1    8.70    2.40
   6  -1   1    9.50    1.40
   6  -1   1    7.00    1.30
   6  -1   1    7.40    1.20
  -7   1  -1  124.79    5.00
  -7   1  -1  119.49    6.50
  -7   1  -1  128.09    5.80
  -7   1  -1  127.79    6.30
  -7   1  -1  118.89    5.90
   7  -1   1  123.79    5.70
   7  -1   1  120.09    4.90
   7  -1   1  123.89    5.70
   7  -1   1  129.39    6.70
   7  -1   1  121.89    4.90
  -8   1  -1    4.80    2.00
  -8   1  -1    3.50    2.10
   8  -1   1    4.70    1.30
   8  -1   1    2.70    1.40
   8  -1   1    3.90    1.90
   8  -1   1    4.80    2.90
  -9   1  -1   13.40    2.70
  -9   1  -1   22.20    3.40
   9  -1   1   16.90    2.50
   9  -1   1   21.60    2.30
   9  -1   1   17.70    3.20
   9  -1   1   12.80    5.10
 -10   1  -1   11.90    3.60
 -10   1  -1    3.40    3.50
  10  -1   1    8.10    3.10
  10  -1   1    6.60    2.40
  10   0  -1    3.20    3.80
 -10   0   1   -1.10    4.00
 -10   0   1    5.70    3.60
   9   0  -1  106.09    4.50
   9   0  -1  110.09    5.80
  -9   0   1  112.79    6.00
  -9   0   1   99.09    6.20
  -9   0   1  109.79    5.40
   8   0  -1   17.00    4.80
   8   0  -1   13.40    2.50
   8   0  -1   11.40    1.90
  -8   0   1   13.50    3.70
  -8   0   1   16.10    2.60
  -8   0   1   17.40    3.80
  -8   0   1   16.00    3.60
  -8   0   1   16.90    3.00
   7   0  -1  537.85   17.50
   7   0  -1  530.85   15.90
   7   0  -1  532.85   18.40
  -7   0   1  547.35   18.90
  -7   0   1  520.45   17.30
  -7   0   1  547.85   17.00
  -7   0   1  541.75   17.10
  -7   0   1  533.65   17.50
   6   0  -1    8.20    1.10
   6   0  -1    6.80    1.70
   6   0  -1    6.90    2.40
  -6   0   1    6.90    1.40
  -6   0   1    6.20    1.50
  -6   0   1    6.00    2.40
  -6   0   1    9.80    2.60
  -6   0   1    9.50    2.20
   5   0  -1   47.10    2.70
   5   0  -1   54.09    2.10
   5   0  -1   50.69    2.90
   5   0  -1   54.39    2.30
   5   0  -1   51.19    1.90
  -5   0   1   58.29    3.00
  -5   0   1   42.90    3.30
  -5   0   1   49.60    3.50
  -5   0   1   54.59    3.20
  -5   0   1   50.49    2.50
  -5   0   1   48.80    3.60
   4   0  -1  218.08    7.60
   4   0  -1  220.68    7.50
   4   0  -1  223.18    6.80
   4   0  -1  216.18    6.50
   4   0  -1  220.88    8.30
   4   0  -1  214.68    6.50
  -4   0   1  220.98    7.80
  -4   0   1  225.98    7.80
  -4   0   1  212.48    7.10
  -4   0   1  223.18    7.70
  -4   0   1  216.28    8.10
  -4   0   1  214.38    7.30
   3   0  -1  143.89    4.50
   3   0  -1  149.19    4.50
   3   0  -1  141.89    4.70
   3   0  -1  145.99    5.90
   3   0  -1  138.59    5.10
   3   0  -1  142.09    5.20
  -3   0   1  147.59    4.00
  -3   0   1  142.99    5.30
  -3   0   1  142.59    5.50
  -3   0   1  150.88    5.90
  -3   0   1  149.99    5.40
  -3   0   1  149.79    5.40
  -3   0   1  143.29    5.00
   2   0  -1  812.92   22.70
   2   0  -1  830.92   23.20
   2   0  -1  843.72   22.60
   2   0  -1  828.52   22.70
   2   0  -1  797.62   22.70
   2   0  -1  839.32   23.80
   2   0  -1  869.31   23.30
  -2   0   1  824.02   23.00
  -2   0   1  835.72   23.80
  -2   0   1  908.21   23.40
  -2   0   1  813.52   22.70
  -2   0   1  830.62   23.20
  -2   0   1  865.51   23.90
  -2   0   1  777.52   22.60
  -2   0   1  825.52   22.90
   1   0  -1 1841.92   53.19
   1   0  -1 1905.71   53.69
  -1   0   1 2126.79   53.29
  -1   0   1 2020.80   53.79
  -1   0  -1    0.20    0.70
   1   0   1   -0.10    0.80
  -2   0  -1  123.89    4.30
  -2   0  -1  117.19    4.10
  -2   0  -1  124.09    5.20
  -2   0  -1  122.09    4.20
  -2   0  -1  128.19    4.30
   2   0   1  138.39    4.10
   2   0   1  121.59    4.10
   2   0   1  118.89    4.30
   2   0   1  138.19    4.30
   2   0   1  134.39    4.70
   2   0   1  124.49    4.30
   2   0   1  133.79    3.90
  -3   0  -1 1964.70   52.69
  -3   0  -1 1909.81   51.99
  -3   0  -1 1936.71   52.09
  -3   0  -1 1871.81   51.99
  -3   0  -1 1868.21   51.59
  -3   0  -1 1893.31   51.59
  -3   0  -1 1899.11   51.79
   3   0   1 2011.30   52.79
   3   0   1 1947.01   51.89
   3   0   1 1947.11   51.89
   3   0   1 1895.51   52.09
   3   0   1 1833.62   51.49
   3   0   1 1841.62   51.99
  -4   0  -1    0.40    0.60
  -4   0  -1    1.60    1.30
  -4   0  -1   -0.20    1.10
  -4   0  -1    0.10    0.90
  -4   0  -1    2.20    0.70
  -4   0  -1    0.60    0.70
  -4   0  -1    1.60    1.30
   4   0   1    1.70    1.10
   4   0   1    1.10    1.00
   4   0   1    1.30    0.50
   4   0   1    1.70    0.60
   4   0   1    1.80    0.70
   4   0   1    2.90    1.50
  -5   0  -1  228.68    7.50
  -5   0  -1  220.28    7.90
  -5   0  -1  227.28    8.10
  -5   0  -1  218.08    7.40
  -5   0  -1  222.18    6.60
  -5   0  -1  222.88    7.60
  -5   0  -1  209.28    8.10
  -5   0  -1  225.08    8.50
   5   0   1  217.68    7.10
   5   0   1  224.98    7.40
   5   0   1  225.68    7.40
   5   0   1  225.08    7.90
   5   0   1  220.78    9.00
   5   0   1  220.98    7.80
  -6   0  -1    7.10    2.00
  -6   0  -1   10.30    2.40
  -6   0  -1    7.30    1.60
  -6   0  -1    5.70    1.30
  -6   0  -1    9.70    2.20
  -6   0  -1    9.00    1.80
   6   0   1    8.70    2.60
   6   0   1    6.70    1.60
   6   0   1    8.20    1.30
   6   0   1   10.70    2.30
   6   0   1    7.30    1.10
   6   0   1    8.10    1.00
  -7   0  -1  366.56   12.30
  -7   0  -1  363.96   11.90
  -7   0  -1  365.76   12.60
  -7   0  -1  363.36   11.90
  -7   0  -1  370.06   13.40
  -7   0  -1  371.56   12.70
   7   0   1  369.76   11.10
   7   0   1  367.96   11.80
   7   0   1  367.56   14.20
   7   0   1  364.66   12.60
   7   0   1  362.16   11.20
  -8   0  -1    1.50    1.70
  -8   0  -1    1.50    1.50
  -8   0  -1    2.30    2.20
  -8   0  -1    1.60    2.70
  -8   0  -1   -1.50    2.20
   8   0   1    3.50    1.30
   8   0   1    2.90    1.20
   8   0   1    4.70    2.40
   8   0   1    1.70    1.20
  -9   0  -1    5.60    2.30
  -9   0  -1   14.60    3.70
   9   0   1    7.30    2.30
   9   0   1    6.80    1.70
 -10   0  -1    2.00    2.60
 -10   0  -1    4.10    3.40
 -10   0  -1    4.10    3.00
  10   0   1    4.10    3.00
  10   0   1    7.50    2.20
 -11   0  -1  150.78    7.90
 -11   0  -1  135.19    9.10
 -11   0  -1  135.79    8.20
  11   0   1  142.89    6.80
  10  -1  -1   11.50    4.00
 -10   1   1    9.60    4.20
 -10   1   1    4.30    4.10
 -10   1   1    2.10    4.60
   9  -1  -1    3.00    1.70
   9  -1  -1    2.10    2.90
  -9   1   1   -0.30    3.00
  -9   1   1    3.50    2.90
  -9   1   1    2.40    3.40
   8  -1  -1   13.30    2.60
   8  -1  -1   11.90    4.20
  -8   1   1   13.00    2.60
  -8   1   1   12.00    3.20
  -8   1   1   19.90    3.90
  -8   1   1   13.50    2.90
   7  -1  -1   19.70    4.40
   7  -1  -1   16.20    1.40
   7  -1  -1   17.70    2.00
   7  -1  -1   15.70    2.00
  -7   1   1   23.80    3.70
  -7   1   1   15.10    2.50
  -7   1   1   16.70    3.20
  -7   1   1   19.40    2.40
   6  -1  -1    3.50    2.60
   6  -1  -1    4.80    1.10
   6  -1  -1    4.40    1.30
   6  -1  -1    7.30    1.60
   6  -1  -1    4.80    1.20
  -6   1   1    9.90    2.60
  -6   1   1    7.60    2.50
  -6   1   1    9.50    2.50
  -6   1   1    8.20    1.50
  -6   1   1    7.90    2.10
  -6   1   1    7.50    1.40
   5  -1  -1   22.40    2.00
   5  -1  -1   22.50    1.40
   5  -1  -1   17.90    3.20
   5  -1  -1   19.60    2.00
   5  -1  -1   19.50    1.30
  -5   1   1   24.80    2.70
  -5   1   1   24.40    2.50
  -5   1   1   21.10    2.70
  -5   1   1   20.00    2.70
  -5   1   1   19.10    1.80
  -5   1   1   20.30    1.80
   4  -1  -1  176.48    6.20
   4  -1  -1  178.18    5.60
   4  -1  -1  180.78    6.50
   4  -1  -1  187.68    7.50
   4  -1  -1  177.18    7.70
   4  -1  -1  178.68    5.90
   4  -1  -1  179.48    6.40
  -4   1   1  172.48    7.20
  -4   1   1  173.68    6.30
  -4   1   1  177.08    6.60
  -4   1   1  170.08    6.80
  -4   1   1  178.98    6.40
  -4   1   1  178.78    6.70
   3  -1  -1  392.16   11.40
   3  -1  -1  403.46   12.20
   3  -1  -1  414.16   12.10
   3  -1  -1  387.56   12.20
   3  -1  -1  395.66   11.90
   3  -1  -1  419.76   13.40
   3  -1  -1  415.86   13.10
  -3   1   1  397.46   12.20
  -3   1   1  399.16   12.70
  -3   1   1  403.56   12.20
  -3   1   1  391.16   12.20
  -3   1   1  407.56   13.00
   2  -1  -1  814.12   23.00
   2  -1  -1  791.12   22.30
   2  -1  -1  812.72   23.00
   2  -1  -1  791.72   22.20
   2  -1  -1  749.03   21.40
   2  -1  -1  772.22   22.10
   2  -1  -1  783.22   22.20
  -2   1   1  827.32   22.20
  -2   1   1  801.52   22.30
  -2   1   1  776.02   22.30
  -2   1   1  789.32   22.80
  -2   1   1  797.32   23.00
   1  -1  -1  984.80   26.90
   1  -1  -1  942.61   26.80
   1  -1  -1  968.60   26.70
   1  -1  -1 1016.60   27.40
  -1   1   1  997.60   26.70
  -1   1   1  966.30   27.50
  -1   1   1  979.20   26.90
  -1   1   1  994.90   26.90
  -1   1   1  946.91   27.40
   0  -1  -1    0.00    0.50
   0  -1  -1   -0.50    0.80
   0  -1  -1    0.20    0.40
   0  -1  -1    0.30    0.60
   0   1   1    0.10    0.80
   0   1   1    0.00    0.80
  -2  -1  -1  131.79    4.40
  -2  -1  -1  135.39    4.10
  -2  -1  -1  131.29    4.90
  -2  -1  -1  144.59    4.60
  -2  -1  -1  129.29    4.30
  -2  -1  -1  123.39    4.10
   2   1   1  132.19    4.40
   2   1   1  140.89    4.60
   2   1   1  141.39    4.40
   2   1   1  121.89    4.00
   2   1   1  128.69    4.50
   2   1   1  137.49    5.00
   2   1   1  141.09    4.00
  -3  -1  -1  363.66   10.70
  -3  -1  -1  367.46   10.70
  -3  -1  -1  373.66   11.20
  -3  -1  -1  359.66   10.40
  -3  -1  -1  361.66   10.50
  -3  -1  -1  357.46   10.40
  -3  -1  -1  350.56   10.20
  -3  -1  -1  365.56   11.50
  -3  -1  -1  355.86   10.90
   3   1   1  353.46   10.20
   3   1   1  371.16   10.70
   3   1   1  368.26   10.90
   3   1   1  365.16   10.30
   3   1   1  377.06   11.30
   3   1   1  366.06   10.10
   3   1   1  334.67   10.80
  -4  -1  -1   -1.10    1.10
  -4  -1  -1    0.00    0.90
  -4  -1  -1   -0.90    0.60
  -4  -1  -1   -0.10    1.10
  -4  -1  -1   -0.70    1.20
  -4  -1  -1    0.50    1.00
  -4  -1  -1   -0.50    0.60
  -4  -1  -1   -0.30    0.60
   4   1   1    0.80    0.70
   4   1   1   -0.10    0.90
   4   1   1   -1.20    0.60
   4   1   1    0.40    0.50
   4   1   1    0.10    0.60
   4   1   1    0.40    1.20
  -5  -1  -1  751.92   21.40
  -5  -1  -1  773.12   22.00
  -5  -1  -1  795.82   22.70
  -5  -1  -1  792.22   22.60
  -5  -1  -1  792.02   22.40
  -5  -1  -1  778.32   23.20
  -5  -1  -1  760.72   22.00
  -5  -1  -1  769.02   22.00
   5   1   1  735.13   21.10
   5   1   1  806.52   23.60
   5   1   1  743.33   21.10
   5   1   1  754.12   22.60
   5   1   1  783.92   22.20
   5   1   1  760.92   22.10
   5   1   1  764.52   22.20
  -6  -1  -1   12.60    2.40
  -6  -1  -1   15.50    2.30
  -6  -1  -1   11.40    1.20
  -6  -1  -1    9.90    2.10
  -6  -1  -1   12.00    1.20
  -6  -1  -1   12.00    1.60
   6   1   1   11.80    2.10
   6   1   1   11.30    1.20
   6   1   1   12.70    1.50
   6   1   1    8.80    2.30
  -7  -1  -1 1371.06   44.60
  -7  -1  -1 1585.54   44.30
  -7  -1  -1 1588.44   44.30
  -7  -1  -1 1604.44   44.50
  -7  -1  -1 1547.25   46.50
  -7  -1  -1 1624.04   46.20
  -7  -1  -1 1569.84   44.00
   7   1   1 1596.34   45.10
   7   1   1 1586.74   44.50
   7   1   1 1635.94   46.50
   7   1   1 1584.24   44.20
  -8  -1  -1    2.30    1.30
  -8  -1  -1    3.50    2.40
  -8  -1  -1    5.10    2.40
  -8  -1  -1    2.10    1.90
  -8  -1  -1    2.00    1.50
   8   1   1    0.20    1.30
   8   1   1    0.70    1.60
  -9  -1  -1  240.78    8.80
  -9  -1  -1  240.28    9.90
  -9  -1  -1  231.68   10.10
  -9  -1  -1  228.68   10.80
  -9  -1  -1  227.88    8.40
   9   1   1  244.78    9.60
   9   1   1  242.28    9.50
   9   1   1  236.18    8.50
 -10  -1  -1    9.10    3.20
 -10  -1  -1    6.10    2.40
 -10  -1  -1   15.00    3.50
  10   1   1   12.90    2.20
  10   1   1   10.50    2.90
 -11  -1  -1  391.56   15.70
 -11  -1  -1  443.76   15.00
 -11  -1  -1  406.96   17.40
  11   1   1  408.46   14.90
  11   1   1  414.36   13.90
 -10   2   1    5.50    4.70
   9  -2  -1    3.50    3.10
  -9   2   1    8.80    3.50
  -9   2   1    2.20    3.40
  -9   2   1    1.50    3.60
   8  -2  -1    6.70    2.30
   8  -2  -1    8.10    2.00
   8  -2  -1   11.30    2.20
  -8   2   1   13.90    3.70
  -8   2   1    8.40    2.60
  -8   2   1    8.80    2.80
   7  -2  -1  246.38    9.50
   7  -2  -1  242.98    8.80
   7  -2  -1  241.48    8.20
   7  -2  -1  248.58   11.20
   7  -2  -1  233.08    7.80
  -7   2   1  244.68    9.60
  -7   2   1  249.28    9.60
  -7   2   1  239.58    9.00
  -7   2   1  234.98   10.00
   6  -2  -1   16.30    3.50
   6  -2  -1   16.70    2.70
   6  -2  -1   19.60    1.80
   6  -2  -1   19.50    1.70
  -6   2   1   16.60    2.50
  -6   2   1   13.50    2.50
  -6   2   1   19.50    4.00
  -6   2   1   15.20    2.00
  -6   2   1   16.40    3.20
   5  -2  -1  320.57   10.50
   5  -2  -1  331.77   12.70
   5  -2  -1  317.37   11.10
   5  -2  -1  324.57    9.80
   5  -2  -1  340.57   12.40
   5  -2  -1  296.57   11.40
  -5   2   1  331.17   11.20
  -5   2   1  330.77   12.10
  -5   2   1  314.77   10.50
  -5   2   1  325.37   11.00
  -5   2   1  323.97   11.40
  -5   2   1  316.97   11.40
   4  -2  -1  144.39    5.90
   4  -2  -1  154.68    7.00
   4  -2  -1  148.99    5.60
   4  -2  -1  150.78    7.00
   4  -2  -1  156.98    5.90
  -4   2   1  145.79    5.80
  -4   2   1  151.98    6.30
  -4   2   1  151.08    6.10
  -4   2   1  147.99    5.80
  -4   2   1  145.59    6.20
   3  -2  -1  102.89    4.00
   3  -2  -1  103.69    4.50
   3  -2  -1  103.69    5.10
   3  -2  -1  101.19    6.00
   3  -2  -1  101.69    4.20
   3  -2  -1  106.79    4.20
   3  -2  -1  103.89    3.60
  -3   2   1  104.09    4.80
  -3   2   1  107.89    5.30
  -3   2   1  103.29    4.20
  -3   2   1  101.39    4.30
  -3   2   1  105.99    4.60
   2  -2  -1  541.25   15.90
   2  -2  -1  529.85   15.80
   2  -2  -1  537.95   16.40
   2  -2  -1  537.25   15.40
   2  -2  -1  547.55   16.60
  -2   2   1  528.75   15.90
  -2   2   1  546.65   15.40
  -2   2   1  539.35   16.00
  -2   2   1  531.15   16.30
  -2   2   1  536.95   16.30
   1  -2  -1  232.18    7.20
   1  -2  -1  235.58    7.60
   1  -2  -1  252.57    8.00
   1  -2  -1  252.57    8.30
   1  -2  -1  235.38    7.70
  -1   2   1  228.18    7.90
  -1   2   1  238.58    7.70
  -1   2   1  240.98    7.10
  -1   2   1  252.27    7.90
  -1   2   1  244.38    7.70
   0  -2  -1    3.70    1.40
   0  -2  -1    6.20    1.50
   0  -2  -1    3.30    0.70
   0  -2  -1    2.50    0.80
   0  -2  -1    3.70    1.20
   0  -2  -1    2.90    1.50
   0   2   1    5.40    1.30
   0   2   1    2.50    1.70
   0   2   1    3.90    1.20
   0   2   1    3.20    0.90
   0   2   1    2.30    1.50
  -1  -2  -1  608.04   16.90
  -1  -2  -1  599.84   17.20
  -1  -2  -1  615.34   17.00
  -1  -2  -1  624.44   17.20
  -1  -2  -1  587.74   16.90
   1   2   1  632.64   17.30
   1   2   1  602.94   16.90
   1   2   1  617.74   17.00
   1   2   1  593.44   16.80
  -2  -2  -1  136.89    4.50
  -2  -2  -1  136.89    4.20
  -2  -2  -1  132.09    5.00
  -2  -2  -1  124.89    4.00
  -2  -2  -1  138.39    4.60
  -2  -2  -1  133.89    4.10
  -2  -2  -1  137.99    4.60
   2   2   1  133.49    5.40
   2   2   1  125.09    4.60
   2   2   1  134.29    4.50
   2   2   1  141.59    5.00
   2   2   1  131.29    4.20
  -3  -2  -1 1956.50   52.59
  -3  -2  -1 1945.41   52.49
  -3  -2  -1 1923.61   51.99
  -3  -2  -1 1856.21   52.99
  -3  -2  -1 1952.10   52.39
  -3  -2  -1 1954.00   53.09
  -3  -2  -1 1815.82   52.39
   3   2   1 1933.31   52.49
   3   2   1 1924.41   52.39
   3   2   1 1883.01   52.59
   3   2   1 1990.30   52.49
  -4  -2  -1   -0.60    0.70
  -4  -2  -1   -0.60    1.10
  -4  -2  -1    0.20    1.00
  -4  -2  -1    1.20    0.50
  -4  -2  -1    1.20    1.30
  -4  -2  -1   -0.80    0.90
  -4  -2  -1    0.40    1.10
  -4  -2  -1   -0.40    0.70
  -4  -2  -1    0.80    1.20
  -4  -2  -1   -0.50    0.50
   4   2   1    0.40    1.10
   4   2   1   -0.10    0.60
   4   2   1    1.00    0.60
   4   2   1    1.40    0.60
  -5  -2  -1  799.52   22.80
  -5  -2  -1  727.03   23.10
  -5  -2  -1  778.22   22.70
  -5  -2  -1  795.32   23.10
  -5  -2  -1  765.02   22.80
  -5  -2  -1  791.12   23.80
  -5  -2  -1  731.13   23.50
  -5  -2  -1  773.72   21.70
   5   2   1  782.72   22.40
   5   2   1  761.92   22.70
   5   2   1  790.52   22.70
   5   2   1  798.22   23.60
  -6  -2  -1   17.40    1.70
  -6  -2  -1   18.00    2.00
  -6  -2  -1   18.60    1.30
  -6  -2  -1   16.50    2.80
  -6  -2  -1   19.10    2.00
  -6  -2  -1   16.70    2.60
  -6  -2  -1   19.20    2.70
  -6  -2  -1   17.60    1.30
  -6  -2  -1   15.50    1.70
  -6  -2  -1   17.90    2.30
   6   2   1   20.90    1.60
   6   2   1   20.50    1.40
   6   2   1   13.80    2.80
   6   2   1   17.70    1.50
  -7  -2  -1 3875.91  101.89
  -7  -2  -1 3438.76   99.59
  -7  -2  -1 3808.72  102.79
  -7  -2  -1 3522.25  101.79
  -7  -2  -1 3782.02  103.69
  -7  -2  -1 3758.52  101.59
  -7  -2  -1 3853.51  101.89
  -7  -2  -1 3622.44  100.49
  -7  -2  -1 3656.43  100.59
   7   2   1 3745.63  101.09
   7   2   1 3654.83  101.89
  -8  -2  -1    0.80    1.20
  -8  -2  -1    1.10    1.70
  -8  -2  -1    0.10    2.50
  -8  -2  -1    0.90    2.00
  -8  -2  -1    1.00    1.40
  -8  -2  -1    2.00    1.30
  -9  -2  -1  114.59    6.60
  -9  -2  -1  121.29    7.10
  -9  -2  -1  106.69    6.30
  -9  -2  -1  110.19    4.90
  -9  -2  -1  118.89    5.20
  -9  -2  -1  116.99    6.10
   9   2   1  116.09    5.70
   9   2   1  116.59    5.20
 -10  -2  -1    7.70    3.00
 -10  -2  -1   19.50    3.20
 -10  -2  -1   14.70    2.80
  10   2   1   12.30    2.80
 -11  -2  -1   62.89    7.90
 -11  -2  -1   40.30    6.90
 -11  -2  -1   35.40    5.90
  11   2   1   45.80    4.40
  11   2   1   49.60    5.20
   9  -3  -1    3.80    3.50
  -9   3   1    6.50    4.20
  -9   3   1    2.90    4.10
   8  -3  -1   12.30    3.10
   8  -3  -1   10.10    2.10
   8  -3  -1   16.40    3.10
  -8   3   1    6.40    3.10
  -8   3   1   15.60    4.00
  -8   3   1    9.30    3.00
   7  -3  -1  878.81   26.10
   7  -3  -1  817.42   30.70
   7  -3  -1  868.21   24.70
   7  -3  -1  889.51   25.70
   7  -3  -1  870.41   26.90
  -7   3   1  792.32   30.00
  -7   3   1  883.81   28.30
  -7   3   1  842.12   25.10
  -7   3   1  895.11   27.30
   6  -3  -1    9.10    1.90
   6  -3  -1    9.70    3.60
   6  -3  -1   12.50    3.30
   6  -3  -1    8.40    2.10
   6  -3  -1    6.20    0.90
  -6   3   1    9.60    2.60
  -6   3   1   10.20    2.60
  -6   3   1    8.60    1.90
  -6   3   1    5.10    3.80
  -6   3   1    4.60    1.80
   5  -3  -1   16.70    2.90
   5  -3  -1   14.60    3.60
   5  -3  -1   12.80    1.10
   5  -3  -1   14.60    3.40
   5  -3  -1   18.60    1.80
   5  -3  -1   15.60    1.70
  -5   3   1   15.80    2.20
  -5   3   1   12.30    3.10
  -5   3   1   13.40    2.00
  -5   3   1   14.70    2.10
  -5   3   1   18.70    2.40
  -5   3   1   15.50    2.40
   4  -3  -1  111.79    6.20
   4  -3  -1  107.59    4.70
   4  -3  -1  108.99    5.30
   4  -3  -1  100.99    6.00
   4  -3  -1   96.29    5.00
   4  -3  -1  114.29    4.90
  -4   3   1  113.39    4.90
  -4   3   1  108.69    4.70
  -4   3   1  102.09    4.90
  -4   3   1  105.49    5.20
  -4   3   1  102.79    5.30
   3  -3  -1  780.62   22.50
   3  -3  -1  810.02   24.40
   3  -3  -1  769.32   23.40
   3  -3  -1  804.72   24.30
   3  -3  -1  809.22   23.40
  -3   3   1  805.02   24.10
  -3   3   1  803.32   24.10
  -3   3   1  793.22   23.60
  -3   3   1  781.02   22.70
  -3   3   1  802.12   23.60
   2  -3  -1  327.57    9.80
   2  -3  -1  334.87   11.50
   2  -3  -1  333.37   11.20
   2  -3  -1  336.07   10.80
   2  -3  -1  332.27   10.60
  -2   3   1  320.27   10.90
  -2   3   1  318.77    9.80
  -2   3   1  328.67   10.70
  -2   3   1  325.97   10.80
   1  -3  -1  786.82   22.50
   1  -3  -1  788.62   23.00
   1  -3  -1  765.32   22.30
   1  -3  -1  801.32   22.50
   1  -3  -1  752.52   21.40
  -1   3   1  776.62   22.80
  -1   3   1  786.42   22.40
  -1   3   1  780.02   22.40
  -1   3   1  791.42   22.40
  -1   3   1  752.32   21.40
   0  -3  -1    0.30    1.20
   0  -3  -1   -0.20    0.80
   0  -3  -1    0.00    0.50
   0  -3  -1   -0.40    1.40
   0  -3  -1   -1.00    0.70
   0   3   1    0.30    0.70
   0   3   1   -0.60    0.70
   0   3   1    0.10    0.90
   0   3   1   -0.40    1.10
  -1  -3  -1   51.29    1.80
  -1  -3  -1   50.89    2.60
  -1  -3  -1   46.10    2.90
  -1  -3  -1   48.60    2.50
  -1  -3  -1   50.49    2.50
   1   3   1   45.00    3.30
   1   3   1   52.99    2.30
   1   3   1   50.59    1.70
   1   3   1   53.29    2.60
  -2  -3  -1  126.69    4.20
  -2  -3  -1  127.29    4.70
  -2  -3  -1  127.19    3.70
  -2  -3  -1  123.29    4.10
   2   3   1  124.69    3.70
   2   3   1  124.59    4.50
   2   3   1  128.39    4.60
   2   3   1  125.69    4.70
   2   3   1  127.89    4.80
   2   3   1  128.69    3.70
  -3  -3  -1 3147.19   87.59
  -3  -3  -1 3324.67   87.19
  -3  -3  -1 3259.17   88.09
  -3  -3  -1 3307.17   87.39
  -3  -3  -1 3444.96   88.09
  -3  -3  -1 3298.77   87.69
  -3  -3  -1 3242.98   87.69
   3   3   1 3169.18   87.59
   3   3   1 3369.56   88.09
   3   3   1 2808.42   87.49
   3   3   1 3230.98   87.99
  -4  -3  -1    4.70    1.40
  -4  -3  -1    3.20    0.70
  -4  -3  -1    4.20    0.80
  -4  -3  -1    3.00    1.50
  -4  -3  -1    3.40    1.30
  -4  -3  -1    3.70    1.40
  -4  -3  -1    3.00    0.70
   4   3   1    4.80    0.90
   4   3   1    2.90    0.70
  -5  -3  -1  217.98    8.30
  -5  -3  -1  216.38    7.60
  -5  -3  -1  212.68    7.80
  -5  -3  -1  213.18    6.50
  -5  -3  -1  215.18    8.00
  -5  -3  -1  222.38    7.20
  -5  -3  -1  216.48    7.70
  -5  -3  -1  213.48    7.60
  -5  -3  -1  208.38    8.00
  -5  -3  -1  219.88    6.50
   5   3   1  217.18    7.70
   5   3   1  219.18    7.50
   5   3   1  211.68    7.70
  -6  -3  -1    7.10    1.30
  -6  -3  -1    9.60    2.50
  -6  -3  -1    7.20    2.10
  -6  -3  -1    9.00    2.20
  -6  -3  -1    8.30    1.60
  -6  -3  -1    6.10    1.10
  -6  -3  -1    7.00    2.10
  -6  -3  -1    8.20    2.00
  -6  -3  -1    9.80    1.80
   6   3   1    5.90    1.20
   6   3   1    7.90    1.30
   6   3   1    7.00    1.30
  -7  -3  -1 1552.74   44.30
  -7  -3  -1 1595.74   45.60
  -7  -3  -1 1554.54   43.80
  -7  -3  -1 1597.34   45.40
  -7  -3  -1 1614.74   47.10
  -7  -3  -1 1606.44   45.70
  -7  -3  -1 1559.14   43.90
  -7  -3  -1 1614.04   46.10
  -7  -3  -1 1632.14   45.10
  -7  -3  -1 1562.74   45.70
   7   3   1 1617.64   45.60
   7   3   1 1580.74   45.60
   7   3   1 1585.34   44.90
  -8  -3  -1    1.50    1.20
  -8  -3  -1    3.60    3.10
  -8  -3  -1    4.10    1.20
  -8  -3  -1    3.80    1.60
  -8  -3  -1    0.90    1.30
  -8  -3  -1    1.60    1.60
   8   3   1    7.90    1.90
   8   3   1    6.30    1.70
  -9  -3  -1  112.19    4.70
  -9  -3  -1  114.29    6.60
  -9  -3  -1  120.09    7.10
  -9  -3  -1  111.59    5.60
  -9  -3  -1  112.29    4.70
  -9  -3  -1  121.59    3.90
   9   3   1  111.29    5.70
   9   3   1  111.69    5.00
 -10  -3  -1    5.20    2.30
 -10  -3  -1    5.70    2.90
  10   3   1   11.00    2.80
  10   3   1    7.30    3.60
 -11  -3  -1   19.40    3.90
 -11  -3  -1   25.80    5.30
  11   3   1   16.40    3.00
  11   3   1   19.10    3.60
   9  -4  -1   -5.20    5.10
  -9   4   1   -1.40    6.90
  -9   4   1    3.70    4.80
   8  -4  -1    4.00    3.00
  -8   4   1    7.40    3.50
  -8   4   1    0.00    3.40
   7  -4  -1    9.20    2.20
   7  -4  -1    7.60    1.30
   7  -4  -1    7.50    4.10
   7  -4  -1   11.60    2.30
  -7   4   1    9.50    2.80
  -7   4   1    5.60    2.70
   6  -4  -1   16.00    2.50
   6  -4  -1   15.50    6.90
   6  -4  -1   12.50    2.40
   6  -4  -1   14.60    3.30
  -6   4   1   19.30    3.40
  -6   4   1   13.30    2.20
  -6   4   1   16.90    3.50
  -6   4   1   13.10    3.00
   5  -4  -1  290.57   10.60
   5  -4  -1  291.37    8.90
   5  -4  -1  284.27   10.90
   5  -4  -1  278.17   12.50
   5  -4  -1  287.57   12.20
   5  -4  -1  295.77   10.40
  -5   4   1  279.47   10.00
  -5   4   1  275.17   11.30
  -5   4   1  291.17   10.70
  -5   4   1  297.87   11.40
  -5   4   1  297.77   11.10
   4  -4  -1   54.09    4.90
   4  -4  -1   52.39    4.00
   4  -4  -1   51.59    5.30
   4  -4  -1   61.69    3.50
   4  -4  -1   56.59    2.50
  -4   4   1   54.49    4.20
  -4   4   1   53.79    3.30
  -4   4   1   60.29    3.30
  -4   4   1   56.69    3.50
  -4   4   1   60.99    3.50
   3  -4  -1   10.30    2.60
   3  -4  -1   10.30    1.40
   3  -4  -1   11.40    1.20
   3  -4  -1    7.70    2.50
   3  -4  -1    8.00    2.50
  -3   4   1    8.70    1.50
  -3   4   1    8.60    1.50
  -3   4   1   11.60    2.30
  -3   4   1    8.70    1.60
  -3   4   1    8.50    1.60
   2  -4  -1  200.28    7.00
   2  -4  -1  186.58    8.20
   2  -4  -1  192.98    7.60
   2  -4  -1  200.28    7.40
  -2   4   1  201.18    7.40
  -2   4   1  198.78    7.60
  -2   4   1  204.08    6.40
  -2   4   1  212.88    7.80
  -2   4   1  198.08    7.30
   1  -4  -1    6.80    2.30
   1  -4  -1    8.00    2.20
   1  -4  -1    8.00    2.00
  -1   4   1    9.90    1.10
  -1   4   1    8.30    1.80
  -1   4   1    7.50    0.90
   0  -4  -1    0.20    1.30
   0  -4  -1   -0.10    1.00
   0  -4  -1   -0.90    0.60
   0  -4  -1   -1.30    1.40
   0   4   1    0.60    0.60
   0   4   1    0.90    1.30
   0   4   1   -0.20    0.70
  -1  -4  -1 2336.17   62.69
  -1  -4  -1 2205.68   62.39
  -1  -4  -1 2244.28   62.49
  -1  -4  -1 2363.76   63.29
  -1  -4  -1 2385.66   62.69
  -1  -4  -1 2309.87   61.79
   1   4   1 2319.27   62.39
   1   4   1 2295.87   62.69
   1   4   1 2211.18   62.59
   1   4   1 2274.37   62.39
  -2  -4  -1  100.59    3.00
  -2  -4  -1   97.99    3.40
  -2  -4  -1   99.99    4.20
  -2  -4  -1   97.59    3.90
  -2  -4  -1   99.19    3.70
  -2  -4  -1  103.39    3.90
   2   4   1   98.59    3.40
   2   4   1   99.89    4.00
   2   4   1   97.79    3.40
   2   4   1  102.09    4.20
   2   4   1  106.39    4.20
  -3  -4  -1  370.96   10.70
  -3  -4  -1  370.56   10.60
  -3  -4  -1  356.46   12.40
  -3  -4  -1  365.16   10.70
  -3  -4  -1  375.66   11.60
  -3  -4  -1  360.46   10.90
   3   4   1  374.86   11.60
   3   4   1  373.06   11.50
   3   4   1  359.76   11.70
   3   4   1  379.96   11.70
  -4  -4  -1    1.00    0.50
  -4  -4  -1   -1.00    1.30
  -4  -4  -1   -2.00    1.20
  -4  -4  -1    0.20    0.50
  -4  -4  -1    0.40    0.70
  -4  -4  -1   -2.10    1.40
  -4  -4  -1    0.90    1.30
  -4  -4  -1   -1.50    1.40
  -4  -4  -1    0.10    0.60
   4   4   1   -1.00    0.70
   4   4   1    0.70    0.70
  -5  -4  -1   14.00    2.20
  -5  -4  -1   19.50    1.50
  -5  -4  -1   17.90    1.60
  -5  -4  -1   17.50    2.40
  -5  -4  -1   17.40    1.40
  -5  -4  -1   15.20    2.30
  -5  -4  -1   16.20    1.00
  -5  -4  -1   15.20    2.50
  -5  -4  -1   18.40    2.30
  -5  -4  -1   14.90    1.10
   5   4   1   16.00    1.30
   5   4   1   14.40    1.60
   5   4   1   18.70    1.60
  -6  -4  -1    7.80    1.10
  -6  -4  -1   10.10    1.80
  -6  -4  -1    8.40    2.40
  -6  -4  -1    5.90    1.00
  -6  -4  -1   11.20    2.70
  -6  -4  -1    8.20    2.10
  -6  -4  -1   10.80    2.70
  -6  -4  -1    6.70    2.30
  -6  -4  -1    7.70    1.30
  -6  -4  -1    6.00    1.10
   6   4   1    8.30    1.40
   6   4   1    6.70    1.40
  -7  -4  -1  372.76   11.90
  -7  -4  -1  380.06   12.80
  -7  -4  -1  370.06   13.40
  -7  -4  -1  360.96   13.30
  -7  -4  -1  361.46   12.80
  -7  -4  -1  372.26   12.80
  -7  -4  -1  362.66   13.10
  -7  -4  -1  368.96   11.00
  -7  -4  -1  387.56   13.80
   7   4   1  371.76   13.00
   7   4   1  381.56   13.00
   7   4   1  365.36   12.30
  -8  -4  -1    0.90    1.20
  -8  -4  -1    3.60    1.00
  -8  -4  -1    7.90    2.60
  -8  -4  -1    1.00    1.40
  -8  -4  -1    2.10    1.60
  -8  -4  -1    1.60    1.00
  -8  -4  -1    6.50    4.90
   8   4   1    1.20    1.80
  -9  -4  -1  241.08    7.90
  -9  -4  -1  238.68    7.90
  -9  -4  -1  233.98   10.10
  -9  -4  -1  228.18    8.10
  -9  -4  -1  231.78    8.30
  -9  -4  -1  242.28    9.60
  -9  -4  -1  236.48    8.30
   9   4   1  232.68    8.80
   9   4   1  233.88    9.50
 -10  -4  -1    5.00    1.90
 -10  -4  -1   10.90    2.60
 -10  -4  -1    5.40    2.60
 -10  -4  -1    4.10    2.30
  10   4   1    4.70    2.40
  10   4   1    9.10    3.00
 -11  -4  -1   46.60    6.10
 -11  -4  -1   48.50    6.60
  11   4   1   49.99    4.50
  11   4   1   32.70    4.70
   8  -5  -1    4.70    3.70
   8  -5  -1    2.50    3.60
  -8   5   1   -2.00    4.10
  -8   5   1    6.00    4.20
   7  -5  -1    2.80    1.60
   7  -5  -1    2.00    2.90
   7  -5  -1    1.80    2.70
  -7   5   1    0.70    3.10
  -7   5   1    5.70    3.30
   6  -5  -1   14.70    2.90
   6  -5  -1   12.70    2.80
   6  -5  -1   19.40    1.70
  -6   5   1   11.70    2.10
  -6   5   1   17.00    3.80
  -6   5   1   19.30    3.30
   5  -5  -1   53.79    2.80
   5  -5  -1   56.49    3.50
   5  -5  -1   54.19    5.50
  -5   5   1   58.19    4.00
  -5   5   1   61.49    3.90
   4  -5  -1   44.90    3.00
   4  -5  -1   38.30    4.20
   4  -5  -1   38.40    2.40
   4  -5  -1   40.10    5.50
   4  -5  -1   45.30    4.70
  -4   5   1   47.10    3.40
  -4   5   1   44.00    3.10
  -4   5   1   47.30    3.20
   3  -5  -1 2945.51   82.19
   3  -5  -1 2943.61   81.39
   3  -5  -1 2935.11   82.19
   3  -5  -1 3037.90   82.79
   3  -5  -1 3006.60   83.39
  -3   5   1 2888.01   80.19
  -3   5   1 3037.90   82.49
  -3   5   1 2940.51   82.29
  -3   5   1 2891.11   82.09
   2  -5  -1  159.68    7.30
   2  -5  -1  160.28    7.10
   2  -5  -1  165.98    7.90
   2  -5  -1  179.98    6.90
   2  -5  -1  169.48    6.50
  -2   5   1  168.08    7.10
  -2   5   1  162.78    7.10
  -2   5   1  166.28    5.40
  -2   5   1  168.78    6.80
  -2   5   1  167.58    6.50
   1  -5  -1  697.93   22.20
   1  -5  -1  701.23   21.30
   1  -5  -1  714.23   21.30
   1  -5  -1  714.13   21.50
  -1   5   1  722.63   21.00
  -1   5   1  729.73   21.30
  -1   5   1  691.33   21.30
  -1   5   1  699.03   21.30
   0  -5  -1   12.70    1.50
   0  -5  -1   12.90    2.50
   0  -5  -1   14.50    2.40
   0  -5  -1   12.90    2.10
   0   5   1   14.80    1.20
   0   5   1   11.50    1.40
   0   5   1   16.80    2.10
  -1  -5  -1 3015.00   79.69
  -1  -5  -1 2677.13   79.39
  -1  -5  -1 2893.61   78.49
  -1  -5  -1 2937.61   78.99
  -1  -5  -1 2856.51   78.69
  -1  -5  -1 2970.70   77.89
   1   5   1 2881.11   78.79
   1   5   1 2906.81   78.39
   1   5   1 2790.72   78.59
   1   5   1 2917.11   78.49
  -2  -5  -1   65.09    3.30
  -2  -5  -1   64.39    3.50
  -2  -5  -1   62.39    2.80
  -2  -5  -1   62.49    2.80
  -2  -5  -1   61.69    2.30
  -2  -5  -1   60.49    2.30
   2   5   1   65.49    2.70
   2   5   1   63.29    3.40
   2   5   1   62.19    2.60
   2   5   1   64.99    3.00
  -3  -5  -1  270.97    8.50
  -3  -5  -1  277.17    7.70
  -3  -5  -1  270.37    8.30
  -3  -5  -1  260.37    9.20
  -3  -5  -1  264.47    7.80
  -3  -5  -1  274.17    8.90
  -3  -5  -1  264.47    8.20
   3   5   1  263.67    9.10
   3   5   1  271.47    9.10
   3   5   1  264.07    9.30
  -4  -5  -1    1.90    1.30
  -4  -5  -1    2.80    1.60
  -4  -5  -1    1.70    1.40
  -4  -5  -1    0.80    0.60
  -4  -5  -1    1.70    1.00
  -4  -5  -1    3.60    1.60
  -4  -5  -1    0.70    1.10
   4   5   1    3.00    0.90
   4   5   1    2.00    1.00
  -5  -5  -1   62.89    4.10
  -5  -5  -1   68.39    4.10
  -5  -5  -1   59.69    3.40
  -5  -5  -1   63.99    2.50
  -5  -5  -1   62.19    4.20
  -5  -5  -1   67.49    3.00
  -5  -5  -1   62.59    3.60
   5   5   1   63.59    3.30
   5   5   1   64.69    3.30
   5   5   1   60.59    3.10
  -6  -5  -1    3.50    0.90
  -6  -5  -1    5.60    0.90
  -6  -5  -1    6.20    2.30
  -6  -5  -1    4.20    1.10
  -6  -5  -1    4.80    2.20
  -6  -5  -1    5.00    1.00
  -6  -5  -1    4.30    2.70
  -6  -5  -1    5.20    2.60
  -6  -5  -1    6.10    2.30
  -6  -5  -1    6.10    1.50
   6   5   1    6.20    1.40
  -7  -5  -1  118.69    5.30
  -7  -5  -1  130.29    6.20
  -7  -5  -1  123.89    4.20
  -7  -5  -1  124.59    6.40
  -7  -5  -1  106.09    7.00
  -7  -5  -1  127.19    7.00
  -7  -5  -1  125.89    4.20
  -7  -5  -1  117.49    6.30
  -7  -5  -1  120.39    5.00
  -7  -5  -1  123.29    6.60
   7   5   1  117.49    5.10
   7   5   1  125.09    5.80
  -8  -5  -1    2.40    1.40
  -8  -5  -1    1.80    1.30
  -8  -5  -1    0.10    2.90
  -8  -5  -1    0.60    1.60
  -8  -5  -1    2.20    0.90
  -8  -5  -1    1.50    1.30
  -8  -5  -1    1.80    1.40
   8   5   1    0.10    1.60
   8   5   1    5.10    2.00
  -9  -5  -1    2.70    1.70
  -9  -5  -1    5.30    2.00
  -9  -5  -1    3.60    1.60
  -9  -5  -1    4.10    2.20
 -10  -5  -1    5.70    2.80
 -10  -5  -1    1.30    2.70
 -10  -5  -1    4.50    2.40
 -10  -5  -1    5.40    2.20
  10   5   1    2.30    2.60
 -11  -5  -1  394.06   15.90
   7  -6  -1   97.29    6.00
   7  -6  -1   91.69    5.30
  -7   6   1   94.39    6.50
  -7   6   1   91.89    6.20
   6  -6  -1   11.90    2.50
   6  -6  -1   13.10    2.60
   6  -6  -1   15.30    3.00
  -6   6   1   12.40    2.90
  -6   6   1   17.10    3.70
   5  -6  -1  209.68    8.50
   5  -6  -1  194.48    7.50
   5  -6  -1  201.08    8.30
  -5   6   1  202.58    8.60
  -5   6   1  213.58    7.80
  -5   6   1  207.78    8.60
   4  -6  -1   56.39    6.60
   4  -6  -1   53.49    3.60
   4  -6  -1   51.89    3.10
  -4   6   1   48.80    3.20
  -4   6   1   49.80    3.30
   3  -6  -1 3206.38   89.79
   3  -6  -1 3242.98   89.09
   3  -6  -1 3223.68   91.19
   3  -6  -1 3308.77   90.19
  -3   6   1 3225.48   89.79
  -3   6   1 3112.39   87.09
  -3   6   1 3214.38   89.79
  -3   6   1 3245.48   89.89
   2  -6  -1   53.59    4.60
   2  -6  -1   48.70    3.10
   2  -6  -1   52.99    5.10
   2  -6  -1   54.99    3.40
   2  -6  -1   48.80    4.30
  -2   6   1   46.90    4.10
  -2   6   1   55.49    3.30
  -2   6   1   49.80    3.00
  -2   6   1   53.29    4.10
   1  -6  -1   81.69    4.20
   1  -6  -1   73.79    4.60
   1  -6  -1   76.99    4.10
   1  -6  -1   77.59    5.30
  -1   6   1   83.59    3.40
  -1   6   1   84.49    3.80
  -1   6   1   85.89    4.60
  -1   6   1   76.19    4.60
  -1   6   1   76.29    4.00
   0  -6  -1    9.80    2.30
   0  -6  -1   12.90    2.50
   0  -6  -1    9.40    1.30
   0  -6  -1   11.30    3.00
   0   6   1    8.30    1.20
   0   6   1    7.80    2.10
   0   6   1   11.10    1.40
   0   6   1    8.50    2.10
   0   6   1   10.20    1.20
  -1  -6  -1    2.60    1.60
  -1  -6  -1    6.80    1.70
  -1  -6  -1    3.70    2.00
  -1  -6  -1    6.10    1.20
  -1  -6  -1    8.30    2.40
   1   6   1    3.40    1.50
   1   6   1    4.00    0.90
   1   6   1    4.20    1.20
   1   6   1    3.10    1.00
   1   6   1    4.20    1.00
  -2  -6  -1   27.60    3.60
  -2  -6  -1   24.70    1.10
  -2  -6  -1   23.80    1.50
  -2  -6  -1   22.30    2.90
  -2  -6  -1   23.90    1.60
  -2  -6  -1   26.90    1.60
  -2  -6  -1   22.70    2.60
   2   6   1   24.90    2.00
   2   6   1   25.40    1.90
   2   6   1   27.70    1.50
   2   6   1   26.70    2.40
  -3  -6  -1   21.60    1.20
  -3  -6  -1   21.60    2.40
  -3  -6  -1   21.70    1.50
  -3  -6  -1   19.60    1.50
  -3  -6  -1   19.80    1.60
  -3  -6  -1   18.40    2.70
   3   6   1   18.90    1.90
   3   6   1   21.00    2.40
   3   6   1   17.10    1.80
  -4  -6  -1    0.00    1.30
  -4  -6  -1    2.00    0.90
  -4  -6  -1    3.40    1.70
  -4  -6  -1    0.60    1.90
  -4  -6  -1    2.80    0.70
  -4  -6  -1    1.80    1.20
  -4  -6  -1    0.80    0.60
   4   6   1    1.90    1.20
   4   6   1    1.50    1.10
  -5  -6  -1   65.89    2.90
  -5  -6  -1   66.19    3.50
  -5  -6  -1   68.29    3.70
  -5  -6  -1   62.39    4.40
  -5  -6  -1   69.79    4.60
  -5  -6  -1   66.59    3.40
  -5  -6  -1   66.89    3.00
   5   6   1   68.99    3.80
   5   6   1   63.39    3.80
  -6  -6  -1   -0.50    2.60
  -6  -6  -1    0.80    2.40
  -6  -6  -1    2.30    2.00
  -6  -6  -1    0.30    1.00
  -6  -6  -1   -1.30    2.20
  -6  -6  -1    3.20    1.00
  -6  -6  -1   -0.10    0.90
  -6  -6  -1    1.90    1.00
   6   6   1    2.10    1.60
   6   6   1    1.40    1.40
  -7  -6  -1   28.60    3.80
  -7  -6  -1   24.10    2.40
  -7  -6  -1   25.30    2.50
  -7  -6  -1   31.30    2.70
  -7  -6  -1   24.90    4.80
  -7  -6  -1   33.10    2.90
  -7  -6  -1   27.40    1.90
  -7  -6  -1   26.70    4.50
  -8  -6  -1    4.20    1.20
  -8  -6  -1    4.00    1.70
  -8  -6  -1    0.30    1.60
  -8  -6  -1    6.10    1.30
  -8  -6  -1    3.70    1.40
  -8  -6  -1    0.70    1.50
   8   6   1    6.90    2.50
  -9  -6  -1   15.30    3.80
  -9  -6  -1   22.10    3.60
  -9  -6  -1   18.80    3.10
  -9  -6  -1   15.30    2.90
  -9  -6  -1   17.90    1.70
 -10  -6  -1    3.50    2.50
 -10  -6  -1    4.00    3.20
 -11  -6  -1  140.59    7.90
 -11  -6  -1  113.69    8.40
   7  -7  -1  296.77   12.10
   7  -7  -1  332.47   12.90
  -7   7   1  280.77   13.30
   6  -7  -1   -1.00    3.70
   6  -7  -1    5.50    3.30
  -6   7   1   -1.50    3.40
  -6   7   1    3.40    3.80
   5  -7  -1   61.99    4.00
   5  -7  -1   74.39    4.80
   5  -7  -1   73.59    4.10
  -5   7   1   75.59    4.70
  -5   7   1   61.29    5.10
   4  -7  -1   16.60    2.90
   4  -7  -1   12.90    2.80
  -4   7   1   19.40    2.90
  -4   7   1   11.00    2.20
   3  -7  -1   79.09    4.30
   3  -7  -1   80.59    5.20
   3  -7  -1   79.49    6.50
  -3   7   1   86.69    6.00
  -3   7   1   77.59    4.70
  -3   7   1   83.69    3.40
   2  -7  -1   40.30    3.10
   2  -7  -1   39.10    4.50
   2  -7  -1   38.70    3.10
  -2   7   1   39.50    2.30
  -2   7   1   42.10    3.10
  -2   7   1   33.90    4.30
  -2   7   1   40.40    4.10
  -2   7   1   42.60    2.90
   1  -7  -1  247.58    9.70
   1  -7  -1  233.98   10.00
   1  -7  -1  240.38    9.40
   1  -7  -1  245.18    9.40
  -1   7   1  242.88    8.60
  -1   7   1  249.08    8.40
  -1   7   1  240.88    9.60
  -1   7   1  247.98    9.10
  -1   7   1  252.07    9.50
   0  -7  -1    9.10    2.40
   0  -7  -1    6.40    1.60
   0  -7  -1    5.40    2.80
   0  -7  -1    5.40    2.60
   0  -7  -1    7.00    1.90
   0   7   1    8.10    1.70
   0   7   1    7.70    1.50
   0   7   1    7.90    2.30
   0   7   1    4.60    1.80
  -1  -7  -1    5.30    1.30
  -1  -7  -1    4.70    1.30
  -1  -7  -1    4.00    2.20
  -1  -7  -1    3.80    2.00
  -1  -7  -1    2.70    2.50
   1   7   1    4.30    1.10
   1   7   1    2.90    1.10
   1   7   1    3.10    1.60
  -2  -7  -1   17.30    3.10
  -2  -7  -1   17.60    3.00
  -2  -7  -1   21.40    3.70
  -2  -7  -1   17.80    1.60
  -2  -7  -1   14.40    1.60
   2   7   1   17.70    1.90
   2   7   1   18.30    1.40
   2   7   1   20.10    1.90
   2   7   1   17.50    2.50
  -3  -7  -1   54.89    2.30
  -3  -7  -1   52.99    2.80
  -3  -7  -1   53.19    3.60
  -3  -7  -1   53.39    2.70
  -3  -7  -1   51.19    4.00
   3   7   1   51.89    3.40
   3   7   1   50.29    3.20
   3   7   1   50.99    3.40
  -4  -7  -1    0.80    1.30
  -4  -7  -1    1.50    2.60
  -4  -7  -1    0.90    2.60
  -4  -7  -1    2.30    0.70
   4   7   1    3.60    1.20
   4   7   1    3.50    1.50
  -5  -7  -1  677.73   20.40
  -5  -7  -1  662.03   21.00
  -5  -7  -1  660.23   19.50
  -5  -7  -1  668.83   19.20
  -5  -7  -1  648.84   19.30
  -5  -7  -1  666.83   21.10
   5   7   1  664.73   21.30
   5   7   1  652.43   20.80
  -6  -7  -1    3.80    1.50
  -6  -7  -1    1.90    0.90
  -6  -7  -1   -0.10    1.00
  -6  -7  -1    2.10    1.40
  -6  -7  -1    1.60    3.20
  -6  -7  -1    4.00    2.20
  -6  -7  -1    3.60    0.90
   6   7   1    2.40    1.70
   6   7   1    3.70    1.80
  -7  -7  -1   58.09    3.40
  -7  -7  -1   54.99    4.50
  -7  -7  -1   52.99    3.70
  -7  -7  -1   50.89    2.70
  -7  -7  -1   50.59    3.50
  -7  -7  -1   48.30    3.00
  -7  -7  -1   54.49    3.80
   7   7   1   62.19    3.40
  -8  -7  -1   -0.10    1.90
  -8  -7  -1    2.30    1.60
  -8  -7  -1    0.20    1.40
  -8  -7  -1    2.00    2.10
  -8  -7  -1    1.00    1.50
  -8  -7  -1    0.70    1.50
   8   7   1   -1.30    2.40
  -9  -7  -1   18.90    5.30
  -9  -7  -1   18.30    3.80
  -9  -7  -1   23.60    3.70
  -9  -7  -1   20.50    3.40
 -10  -7  -1    3.80    2.90
 -10  -7  -1    4.10    2.50
   6  -8  -1    4.80    4.40
   6  -8  -1   10.60    4.10
  -6   8   1   24.50    6.50
   5  -8  -1    6.90    3.60
   5  -8  -1    0.70    2.50
   5  -8  -1    2.70    3.00
  -5   8   1    0.70    4.00
  -5   8   1    1.30    3.30
   4  -8  -1   16.20    3.80
   4  -8  -1   15.00    3.50
  -4   8   1    7.80    3.10
  -4   8   1    3.80    2.40
   3  -8  -1  224.48   11.60
   3  -8  -1  228.58    9.10
   3  -8  -1  239.58    9.40
  -3   8   1  220.98    9.20
  -3   8   1  229.98    9.30
  -3   8   1  219.38   10.50
  -3   8   1  221.68    7.40
   2  -8  -1   35.60    5.20
   2  -8  -1   33.10    2.90
   2  -8  -1   38.70    3.20
  -2   8   1   34.50    2.30
  -2   8   1   40.90    4.60
  -2   8   1   32.50    3.00
  -2   8   1   30.40    3.70
   1  -8  -1   82.69    5.50
   1  -8  -1   76.79    4.70
   1  -8  -1   78.19    4.40
  -1   8   1   81.29    5.20
  -1   8   1   73.09    3.90
  -1   8   1   80.59    4.20
  -1   8   1   69.49    5.50
  -1   8   1   75.39    3.80
   0  -8  -1    1.00    3.50
   0  -8  -1    1.60    2.40
   0  -8  -1    4.00    1.80
   0  -8  -1    5.60    1.60
   0   8   1    3.10    1.00
   0   8   1    1.70    1.30
   0   8   1    4.80    1.40
   0   8   1    4.30    2.60
  -1  -8  -1  413.46   14.50
  -1  -8  -1  428.96   14.90
  -1  -8  -1  432.56   14.40
  -1  -8  -1  427.66   13.20
  -1  -8  -1  413.56   16.20
  -1  -8  -1  437.16   15.20
   1   8   1  424.66   13.80
   1   8   1  439.16   13.60
   1   8   1  425.36   13.90
   1   8   1  399.16   15.00
  -2  -8  -1   32.70    4.90
  -2  -8  -1   30.40    2.10
  -2  -8  -1   31.20    2.60
  -2  -8  -1   27.90    4.00
  -2  -8  -1   31.00    2.50
   2   8   1   28.00    3.00
   2   8   1   25.70    1.90
   2   8   1   26.20    2.50
   2   8   1   25.70    2.50
  -3  -8  -1   33.80    2.90
  -3  -8  -1   27.50    3.50
  -3  -8  -1   30.70    5.40
  -3  -8  -1   28.20    2.00
  -3  -8  -1   34.60    2.50
   3   8   1   33.20    2.70
   3   8   1   35.30    2.50
   3   8   1   33.70    3.10
  -4  -8  -1    1.60    1.30
  -4  -8  -1    0.70    0.70
  -4  -8  -1   -2.80    2.00
  -4  -8  -1    4.10    1.60
  -4  -8  -1   -0.70    1.20
   4   8   1    5.10    1.70
   4   8   1    2.30    1.70
  -5  -8  -1  266.87    9.40
  -5  -8  -1  268.67    9.40
  -5  -8  -1  279.37    9.00
  -5  -8  -1  267.77    8.90
  -5  -8  -1  268.87   10.90
  -5  -8  -1  266.77   10.90
   5   8   1  269.17   10.50
   5   8   1  273.57   10.30
  -6  -8  -1   -3.40    2.20
  -6  -8  -1   -0.70    1.10
  -6  -8  -1    1.20    1.20
  -6  -8  -1   -0.60    1.80
  -6  -8  -1   -1.70    1.00
  -6  -8  -1    0.60    1.90
   6   8   1    1.70    2.00
   6   8   1   -1.50    3.20
  -7  -8  -1    7.50    1.70
  -7  -8  -1    2.80    1.30
  -7  -8  -1    3.70    1.80
  -7  -8  -1    0.50    2.90
  -7  -8  -1    3.50    1.20
   7   8   1    5.20    2.20
   7   8   1    4.80    2.50
  -8  -8  -1   -0.60    1.70
  -8  -8  -1    2.90    2.60
  -8  -8  -1    2.40    1.70
  -8  -8  -1   -1.70    2.60
  -8  -8  -1    2.20    1.70
   8   8   1    1.00    2.80
  -9  -8  -1   43.20    8.40
  -9  -8  -1   51.39    4.40
   9   8   1   45.80    4.50
 -10  -8  -1    3.20    3.30
 -10  -8  -1    2.90    2.80
   5  -9  -1   14.90    4.20
  -5   9   1    9.40    4.90
   4  -9  -1    7.30    3.70
   4  -9  -1    4.10    3.00
  -4   9   1    8.00    4.20
  -4   9   1   -1.00    3.20
   3  -9  -1  147.39    7.50
   3  -9  -1  185.08    8.30
  -3   9   1  178.88    8.20
   2  -9  -1   19.30    3.80
   2  -9  -1    6.80    3.90
  -2   9   1   14.00    2.40
  -2   9   1   21.20    3.50
  -2   9   1   13.50    2.00
   1  -9  -1    2.90    2.20
   1  -9  -1    6.50    2.80
  -1   9   1    3.40    3.30
  -1   9   1    3.80    1.60
  -1   9   1    7.60    1.80
  -1   9   1    2.10    1.80
   0  -9  -1    7.30    2.10
   0  -9  -1    7.40    2.30
   0  -9  -1   12.20    2.40
   0   9   1   11.20    2.60
   0   9   1    7.60    2.00
   0   9   1   10.80    3.30
   0   9   1    6.20    1.70
  -1  -9  -1  344.07   12.40
  -1  -9  -1  334.47   13.10
  -1  -9  -1  346.07   11.30
   1   9   1  355.16   11.70
   1   9   1  353.96   12.10
   1   9   1  355.06   12.20
  -2  -9  -1    7.60    1.80
  -2  -9  -1    6.00    3.90
  -2  -9  -1    3.70    1.90
  -2  -9  -1   12.60    2.50
   2   9   1   12.10    2.50
   2   9   1   10.20    2.80
   2   9   1    8.00    1.40
  -3  -9  -1   12.30    3.10
  -3  -9  -1   10.80    2.00
  -3  -9  -1   10.70    2.30
   3   9   1   12.80    2.80
   3   9   1   15.80    2.40
   3   9   1   13.30    2.30
  -4  -9  -1    2.30    2.70
  -4  -9  -1    1.20    1.80
  -4  -9  -1    0.40    2.00
  -4  -9  -1   -0.90    0.80
   4   9   1   -1.20    2.30
   4   9   1    2.40    2.20
  -5  -9  -1   21.30    2.40
  -5  -9  -1   29.60    2.50
  -5  -9  -1   37.00    3.80
  -5  -9  -1   28.00    3.70
   5   9   1   26.60    2.90
   5   9   1   32.00    3.40
  -6  -9  -1    0.60    1.20
  -6  -9  -1   -0.30    2.20
  -6  -9  -1    1.50    2.40
  -6  -9  -1    1.30    1.70
  -6  -9  -1   -0.10    2.30
   6   9   1    4.10    2.50
  -7  -9  -1    4.60    1.40
  -7  -9  -1    6.10    2.60
   7   9   1    8.70    2.70
   7   9   1   10.20    2.80
  -8  -9  -1   -0.60    2.80
  -8  -9  -1    1.20    1.90
  -8  -9  -1    3.10    3.20
   8   9   1    3.40    3.20
   8   9   1   -1.30    3.20
  -9  -9  -1   -0.10    3.30
   3 -10  -1    4.90    3.40
  -3  10   1    1.30    4.30
  -3  10   1    1.30    3.00
   2 -10  -1   15.60    4.30
   2 -10  -1    5.00    3.00
  -2  10   1    7.70    2.50
  -2  10   1    9.20    3.70
   1 -10  -1    8.20    3.20
   1 -10  -1    3.70    2.90
  -1  10   1    5.10    1.90
  -1  10   1    9.40    3.10
   0 -10  -1    4.70    2.80
   0 -10  -1    8.50    3.00
   0  10   1    2.90    2.30
   0  10   1    1.70    4.10
  -1 -10  -1    0.20    2.50
  -1 -10  -1   13.30    3.50
   1  10   1    4.30    3.60
   1  10   1    2.80    2.40
   1  10   1    6.30    2.20
  -2 -10  -1    6.40    2.80
  -2 -10  -1    0.30    2.40
   2  10   1    3.40    1.60
   2  10   1    3.40    2.60
   2  10   1    4.30    2.30
  -3 -10  -1    4.10    2.40
  -3 -10  -1    0.30    2.50
   3  10   1    4.50    2.60
  -4 -10  -1    3.10    2.30
  -4 -10  -1    0.70    2.50
   4  10   1    0.70    2.60
   4  10   1    0.20    2.50
  -5 -10  -1   19.70    4.00
  -5 -10  -1   32.70    5.30
  -5 -10  -1   28.30    3.10
  -5 -10  -1   21.40    2.40
   5  10   1   28.10    3.30
   5  10   1   32.30    4.00
  -6 -10  -1    3.50    2.30
  -6 -10  -1   -1.80    2.80
   6  10   1    7.40    2.90
   6  10   1    3.20    3.00
  -7 -10  -1   68.99    5.80
   7  10   1   65.99    5.10
   7  10   1   69.09    5.00
  -8 -10  -1   -1.10    4.00
  -8 -10  -1   -0.90    3.60
   8  10   1    0.30    3.70
   8  10   1    0.30    4.10
  -9 -10  -1   22.60    4.10
   2 -11  -1    4.40    7.40
   2 -11  -1    0.40    4.30
  -2  11   1    1.90    4.80
   1 -11  -1   84.79    7.10
   1 -11  -1  121.89    7.00
   0 -11  -1    4.80    3.80
   0 -11  -1   -2.00    3.60
   0  11   1    5.50    3.30
   0  11   1    3.40    3.00
  -1 -11  -1   69.29    5.10
  -1 -11  -1   54.59    5.40
   1  11   1   58.79    5.40
   1  11   1   79.39    4.50
  -2 -11  -1   17.60    4.20
  -2 -11  -1    8.50    3.20
   2  11   1    1.30    3.10
   2  11   1    8.00    3.30
  -3 -11  -1  160.88    8.60
  -3 -11  -1  172.78    7.60
   3  11   1  162.98    7.50
   3  11   1  163.28    8.00
  -4 -11  -1    0.40    3.20
  -4 -11  -1    3.80    3.10
   4  11   1   -4.60    3.10
   4  11   1    1.90    3.20
  -5 -11  -1    6.20    5.00
  -5 -11  -1    3.50    3.40
   5  11   1    1.80    3.30
   5  11   1    6.10    3.40
  -6 -11  -1    1.30    3.20
  -6 -11  -1   -2.00    3.90
   6  11   1    6.60    3.90
   6  11   1    5.20    3.80
  -7 -11  -1    6.00    4.10
   7  11   1   -0.70    4.30
   7  11   1    2.50    4.30
  -1 -12  -1   47.30    6.20
   1  12   1   64.69    5.60
  -2 -12  -1    3.20    4.20
  -2 -12  -1    6.20    4.50
   2  12   1    4.90    4.00
   2  12   1   -0.10    4.20
  -3 -12  -1   40.30    6.90
  -3 -12  -1   46.40    5.80
   3  12   1   36.90    5.50
  -4 -12  -1    2.70    4.30
  -4 -12  -1    6.80    4.20
   4  12   1   -0.60    4.30
   4  12   1    0.80    4.40
  -5 -12  -1    4.40    4.10
  -5 -12  -1    4.20    7.50
   5  12   1    1.70    4.70
   5  12   1    1.10    4.20
   3  11  -2    4.40    4.40
  -3 -11   2    8.90    4.20
   2  11  -2   46.40    6.10
  -2 -11   2   50.29    5.80
   1  11  -2   14.20    4.50
  -1 -11   2   18.50    4.30
   0  11  -2   52.29    6.80
   0 -11   2   48.80    6.50
   6  10  -2    3.20    4.50
  -6 -10   2   -4.60    5.40
  -6 -10   2    6.80    4.20
   5  10  -2    1.50    4.10
  -5 -10   2    2.20    3.70
   4  10  -2    3.90    3.50
  -4 -10   2    7.60    3.30
  -4 -10   2    2.70    3.70
   3  10  -2   -0.30    3.50
  -3 -10   2    1.40    3.50
  -3 -10   2    2.10    3.00
   2  10  -2  133.69    7.00
  -2 -10   2  151.38    8.20
  -2 -10   2  154.38    7.00
   1  10  -2   20.60    4.50
  -1 -10   2   21.50    4.50
   0  10  -2   54.09    5.10
   0 -10   2   44.00    5.40
   0 -10   2   65.39    5.00
  -1  10  -2    1.80    3.30
   1 -10   2   10.30    3.80
   1 -10   2   -1.30    3.70
  -2  10  -2   74.29    5.70
   2 -10   2   73.29    6.20
  -3  10  -2   10.20    4.80
   3 -10   2    4.20    4.10
   7   9  -2    3.60    4.20
  -7  -9   2   -1.20    3.70
  -7  -9   2   -0.20    5.10
   6   9  -2   24.30    4.40
  -6  -9   2   21.50    4.20
  -6  -9   2   34.10    5.60
   5   9  -2    7.00    3.20
  -5  -9   2    8.30    3.10
  -5  -9   2   13.20    3.20
   4   9  -2   35.40    4.00
  -4  -9   2   40.10    3.30
  -4  -9   2   25.50    4.80
   3   9  -2   -0.20    2.80
  -3  -9   2    4.00    2.80
  -3  -9   2    4.00    2.30
  -3  -9   2   -0.10    4.30
   2   9  -2    3.10    2.70
  -2  -9   2    2.60    2.50
  -2  -9   2   -1.50    2.70
   1   9  -2   40.30    3.70
  -1  -9   2   36.20    4.30
  -1  -9   2   31.80    4.00
   0  -9   2    4.50    2.60
   0  -9   2    4.80    2.60
  -1   9  -2    0.30    2.60
   1  -9   2    4.60    2.70
   1  -9   2    4.90    2.80
  -2   9  -2   32.50    4.10
   2  -9   2   30.90    4.50
   2  -9   2   41.80    4.50
  -3   9  -2    4.40    2.60
  -3   9  -2    3.60    3.60
   3  -9   2   11.00    3.50
   3  -9   2    4.40    3.10
  -4   9  -2   25.10    3.40
  -4   9  -2   18.00    4.20
   4  -9   2   29.80    4.60
   4  -9   2   25.40    6.10
  -8  -8   2    5.30    3.60
  -8  -8   2    4.10    4.40
   7   8  -2    2.90    3.40
  -7  -8   2    3.20    2.90
  -7  -8   2   -0.30    3.10
  -7  -8   2   -1.00    3.90
   6   8  -2   -0.10    2.90
  -6  -8   2    1.80    3.50
  -6  -8   2    2.90    2.60
  -6  -8   2    1.30    2.20
   5   8  -2    9.60    2.60
  -5  -8   2   23.80    5.80
  -5  -8   2   12.00    2.50
   4   8  -2   40.00    3.40
  -4  -8   2   36.80    2.70
  -4  -8   2   29.20    3.50
  -4  -8   2   39.40    4.50
  -4  -8   2   31.60    3.90
  -4  -8   2   36.60    4.20
   3   8  -2    0.90    2.20
  -3  -8   2   -0.70    1.80
  -3  -8   2    1.20    2.20
  -3  -8   2   -1.60    1.90
  -3  -8   2    1.70    2.90
  -3  -8   2    2.00    3.00
   2   8  -2    3.30    2.00
  -2  -8   2    4.60    1.80
  -2  -8   2    2.80    2.10
  -2  -8   2    8.00    3.10
  -2  -8   2    3.80    2.10
   1   8  -2   44.10    2.30
   1   8  -2   46.50    2.70
   1   8  -2   39.90    3.10
  -1  -8   2   44.80    3.20
  -1  -8   2   50.79    4.60
  -1  -8   2   41.00    5.20
  -1  -8   2   41.00    3.30
   0   8  -2  322.77   11.20
   0   8  -2  328.77   10.80
   0  -8   2  314.87   12.50
   0  -8   2  319.77   12.20
   0  -8   2  335.07   12.00
  -1   8  -2    4.00    2.10
   1  -8   2    2.30    2.20
   1  -8   2    1.80    2.90
   1  -8   2   -0.60    2.10
  -2   8  -2    1.20    1.70
  -2   8  -2    0.30    1.40
  -2   8  -2    1.20    2.80
   2  -8   2   -0.40    2.20
   2  -8   2   -0.20    3.60
   2  -8   2   -0.30    2.60
  -3   8  -2   16.40    3.40
  -3   8  -2   16.10    3.50
   3  -8   2   14.50    3.60
  -4   8  -2   88.79    5.90
   4  -8   2  109.89    5.60
   4  -8   2   92.29    5.70
  -5   8  -2   -1.90    3.20
  -5   8  -2    3.70    3.80
   5  -8   2    3.00    3.30
   5  -8   2    4.80    3.70
   5  -8   2    0.80    3.10
  -6   8  -2    1.20    4.70
  -6   8  -2   -3.20    4.00
   6  -8   2   -5.00    3.70
   6  -8   2   -2.30    4.10
   6  -8   2   10.80    4.80
  -9  -7   2    4.40    4.00
  -9  -7   2   -0.90    4.90
  -8  -7   2   34.30    5.40
  -8  -7   2   40.50    4.90
  -8  -7   2   36.80    6.10
  -8  -7   2   43.80    4.80
  -7  -7   2    1.20    2.50
  -7  -7   2    1.00    2.50
  -7  -7   2    2.30    3.40
   6   7  -2   22.20    3.60
  -6  -7   2   23.00    1.80
  -6  -7   2   26.60    4.80
  -6  -7   2   29.80    3.50
   5   7  -2   12.70    2.70
  -5  -7   2   21.80    3.50
  -5  -7   2   18.70    3.80
  -5  -7   2   13.20    1.80
  -5  -7   2   13.30    3.30
   4   7  -2  268.07   13.20
  -4  -7   2  273.57    9.50
  -4  -7   2  283.17    9.00
  -4  -7   2  271.57   10.10
  -4  -7   2  277.07   10.20
  -4  -7   2  282.27   11.20
   3   7  -2    2.70    1.70
  -3  -7   2   -5.70    4.20
  -3  -7   2    0.20    1.70
  -3  -7   2    1.00    2.30
  -3  -7   2    0.00    1.70
  -3  -7   2    0.80    1.30
  -3  -7   2   -2.40    2.00
   2   7  -2   14.60    2.50
  -2  -7   2   17.10    2.60
  -2  -7   2   12.60    3.00
  -2  -7   2   21.60    2.00
  -2  -7   2   14.30    3.80
  -2  -7   2   18.00    3.20
   1   7  -2   57.09    3.00
   1   7  -2   54.69    3.80
   1   7  -2   53.49    2.50
  -1  -7   2   58.19    3.70
  -1  -7   2   57.89    4.20
  -1  -7   2   55.89    4.60
  -1  -7   2   57.09    3.50
   0   7  -2  385.86   12.40
   0  -7   2  392.96   13.30
   0  -7   2  398.86   14.30
   0  -7   2  388.56   13.50
   0  -7   2  385.06   14.10
  -1   7  -2    0.80    0.70
  -1   7  -2    4.30    2.40
   1  -7   2   -4.10    3.50
   1  -7   2    1.60    1.70
   1  -7   2   -0.60    2.20
  -2   7  -2   35.80    3.10
  -2   7  -2   33.50    4.10
  -2   7  -2   34.80    2.90
  -2   7  -2   37.30    3.10
   2  -7   2   37.90    4.90
   2  -7   2   32.40    3.00
   2  -7   2   36.70    3.00
  -3   7  -2   48.60    3.50
  -3   7  -2   43.70    3.80
   3  -7   2   51.59    6.50
   3  -7   2   43.40    3.50
   3  -7   2   49.30    3.80
  -4   7  -2  335.27   10.10
  -4   7  -2  344.17   12.70
  -4   7  -2  337.57   12.40
   4  -7   2  327.47   12.70
   4  -7   2  350.06   13.00
  -5   7  -2   -0.30    2.40
  -5   7  -2   -0.50    3.10
   5  -7   2   -0.50    2.80
   5  -7   2    0.80    3.00
   5  -7   2    1.20    2.50
  -6   7  -2    4.30    3.60
  -6   7  -2    1.80    3.10
   6  -7   2    0.60    3.50
   6  -7   2    2.70    3.10
  -7   7  -2   -1.40    3.80
  -7   7  -2   11.00    5.00
   7  -7   2    4.60    4.50
   7  -7   2   -1.00    3.80
  -9  -6   2   -0.50    2.60
  -9  -6   2    2.90    4.00
  -9  -6   2   -0.10    3.70
  -8  -6   2   35.50    4.30
  -8  -6   2   36.10    4.70
  -8  -6   2   40.80    4.10
  -7  -6   2    3.60    1.50
  -7  -6   2    4.00    2.40
  -7  -6   2    3.10    2.60
  -7  -6   2    2.30    2.00
  -6  -6   2    2.90    1.70
  -6  -6   2    2.50    2.50
  -6  -6   2    4.30    1.10
  -6  -6   2    6.30    1.90
  -6  -6   2    3.30    1.10
  -6  -6   2    8.80    3.40
  -6  -6   2    1.20    3.10
  -6  -6   2    2.60    1.10
   5   6  -2   18.80    2.30
  -5  -6   2   18.90    2.80
  -5  -6   2   18.50    1.40
  -5  -6   2   15.10    2.90
  -5  -6   2   21.80    5.10
  -5  -6   2   16.60    2.00
  -5  -6   2   21.60    3.20
  -5  -6   2   19.80    1.90
  -5  -6   2   20.10    3.10
   4   6  -2  459.25   15.80
  -4  -6   2  479.15   16.00
  -4  -6   2  463.25   13.60
  -4  -6   2  481.85   13.80
  -4  -6   2  448.16   14.70
  -4  -6   2  453.15   15.60
  -4  -6   2  450.55   13.80
  -4  -6   2  438.66   17.90
  -4  -6   2  455.45   14.30
   3   6  -2    4.10    1.50
   3   6  -2    6.30    1.30
  -3  -6   2    5.20    2.00
  -3  -6   2    5.40    2.20
  -3  -6   2    6.00    1.30
  -3  -6   2    3.00    2.60
  -3  -6   2    3.10    1.60
   2   6  -2   73.49    3.90
   2   6  -2   76.49    2.90
  -2  -6   2   73.79    4.70
  -2  -6   2   75.39    3.30
  -2  -6   2   77.59    4.20
  -2  -6   2   71.09    4.80
  -2  -6   2   76.49    4.50
  -2  -6   2   71.29    4.80
   1   6  -2   93.69    3.40
   1   6  -2   95.39    3.80
   1   6  -2  100.29    4.90
  -1  -6   2   92.09    4.10
  -1  -6   2   94.79    5.10
  -1  -6   2   94.39    5.10
  -1  -6   2   93.89    5.00
  -1  -6   2   93.89    5.10
   0   6  -2   12.50    1.50
   0  -6   2   13.30    3.00
   0  -6   2   14.70    2.90
   0  -6   2   13.80    1.70
  -1   6  -2   -0.80    1.80
  -1   6  -2   -1.40    1.00
  -1   6  -2    0.60    0.60
   1  -6   2   -2.10    1.80
   1  -6   2    2.50    1.60
   1  -6   2    3.00    1.30
   1  -6   2    1.80    2.70
  -2   6  -2  312.47   11.60
  -2   6  -2  328.87   11.30
  -2   6  -2  319.37    8.90
  -2   6  -2  321.07   10.50
  -2   6  -2  315.87   11.10
   2  -6   2  328.47   11.60
   2  -6   2  321.27   12.10
   2  -6   2  313.77   12.20
   2  -6   2  321.37   11.80
  -3   6  -2   57.79    3.60
  -3   6  -2   61.49    2.50
  -3   6  -2   52.69    4.70
  -3   6  -2   54.99    3.20
   3  -6   2   56.99    3.70
   3  -6   2   49.30    5.50
   3  -6   2   61.79    3.60
  -4   6  -2  144.59    6.60
  -4   6  -2  140.19    5.10
   4  -6   2  127.09    8.70
   4  -6   2  146.99    6.60
   4  -6   2  123.69    6.70
  -5   6  -2    4.50    2.00
  -5   6  -2   -0.50    2.10
  -5   6  -2    2.80    2.60
   5  -6   2    2.80    1.80
   5  -6   2    4.50    2.30
   5  -6   2    3.00    2.50
  -6   6  -2  158.68    7.80
  -6   6  -2  146.49    7.60
   6  -6   2  163.78    7.10
   6  -6   2  165.18    7.20
   6  -6   2  161.08    7.00
  -7   6  -2    8.30    3.90
   7  -6   2    7.40    2.30
   7  -6   2    7.20    3.50
   7  -6   2   17.40    4.10
  -8   6  -2  162.88    9.90
  -8   6  -2  189.08    9.50
   8  -6   2  162.08    8.90
   8  -6   2  180.08    8.10
  -9  -5   2    2.90    3.40
  -9  -5   2   -0.10    2.40
  -8  -5   2    3.40    1.90
  -8  -5   2    2.10    2.90
  -8  -5   2    1.40    1.90
  -8  -5   2    2.30    2.80
  -7  -5   2    4.90    1.20
  -7  -5   2    0.30    1.70
  -7  -5   2    1.70    1.50
  -7  -5   2    4.00    2.20
  -7  -5   2    3.50    4.00
  -7  -5   2    2.30    1.00
  -7  -5   2    3.90    2.50
  -6  -5   2   -1.20    1.10
  -6  -5   2    3.30    2.50
  -6  -5   2    2.40    1.70
  -6  -5   2   -2.20    2.40
  -6  -5   2   -0.80    2.90
  -6  -5   2    0.40    0.80
  -6  -5   2    1.00    1.50
  -6  -5   2    2.30    2.10
   5   5  -2   34.90    2.40
   5   5  -2   36.90    3.00
  -5  -5   2   34.20    2.30
  -5  -5   2   33.80    4.00
  -5  -5   2   32.10    1.70
  -5  -5   2   33.50    1.70
  -5  -5   2   35.00    3.40
  -5  -5   2   36.90    3.20
  -5  -5   2   32.50    2.50
   4   5  -2   82.29    3.70
  -4  -5   2   88.29    4.50
  -4  -5   2   83.89    3.30
  -4  -5   2   90.99    3.70
  -4  -5   2   81.29    5.40
  -4  -5   2   81.59    4.20
  -4  -5   2   86.89    4.60
  -4  -5   2   84.89    4.80
  -4  -5   2   70.89    4.20
   3   5  -2    1.50    1.20
   3   5  -2    0.60    0.90
  -3  -5   2    0.90    0.70
  -3  -5   2    1.00    0.70
  -3  -5   2    0.20    1.90
  -3  -5   2    1.60    1.20
  -3  -5   2   -0.70    1.30
  -3  -5   2    0.20    2.10
  -3  -5   2    0.70    1.60
  -3  -5   2    0.60    1.10
   2   5  -2    2.30    1.20
   2   5  -2    1.60    0.70
  -2  -5   2    0.60    0.80
  -2  -5   2   -1.70    1.80
  -2  -5   2    0.30    1.10
  -2  -5   2    0.40    1.30
  -2  -5   2    0.40    1.40
  -2  -5   2    0.20    1.50
   1   5  -2  121.59    4.00
   1   5  -2  120.99    4.10
   1   5  -2  123.79    4.30
   1   5  -2  119.19    5.20
  -1  -5   2  110.39    5.20
  -1  -5   2  122.29    5.70
  -1  -5   2  122.49    4.80
  -1  -5   2  123.49    5.50
  -1  -5   2  126.69    5.60
   0   5  -2    9.90    1.10
   0   5  -2    9.50    1.80
   0   5  -2   10.10    1.20
   0  -5   2    5.90    2.10
   0  -5   2   10.70    1.60
   0  -5   2    7.70    1.30
   0  -5   2    9.90    2.20
   0  -5   2    8.30    2.00
  -1   5  -2   -0.40    0.80
  -1   5  -2    0.60    1.20
  -1   5  -2    0.00    0.60
  -1   5  -2   -2.00    1.50
  -1   5  -2    0.30    0.50
   1  -5   2   -1.30    1.10
   1  -5   2   -1.20    1.50
   1  -5   2   -0.40    1.00
   1  -5   2   -1.50    2.10
  -2   5  -2  127.79    5.60
  -2   5  -2  137.69    5.60
  -2   5  -2  129.09    6.10
   2  -5   2  125.59    5.70
   2  -5   2  133.59    6.70
   2  -5   2  140.89    6.10
   2  -5   2  124.69    6.30
  -3   5  -2   94.39    5.40
  -3   5  -2   88.79    3.60
  -3   5  -2   86.49    4.50
  -3   5  -2   96.89    4.90
   3  -5   2   85.99    4.50
   3  -5   2   87.19    5.60
   3  -5   2   87.19    6.30
   3  -5   2   88.09    6.00
   3  -5   2   95.39    4.90
  -4   5  -2 2843.72   78.39
  -4   5  -2 2885.81   80.79
  -4   5  -2 2830.62   80.79
  -4   5  -2 2955.80   81.19
   4  -5   2 2867.51   81.59
   4  -5   2 2836.52   79.69
   4  -5   2 2904.91   80.59
   4  -5   2 2885.81   80.89
   4  -5   2 2973.20   81.69
  -5   5  -2    9.70    2.00
  -5   5  -2    7.60    1.70
   5  -5   2   10.50    2.40
   5  -5   2    7.10    2.20
   5  -5   2    8.80    3.80
   5  -5   2   19.70    7.70
  -6   5  -2  100.69    5.10
  -6   5  -2   95.09    5.70
  -6   5  -2  106.69    5.10
   6  -5   2  102.29    5.40
   6  -5   2  104.79    5.10
   6  -5   2   82.19    6.40
  -7   5  -2   11.00    4.90
  -7   5  -2   12.60    3.10
  -7   5  -2    6.10    2.60
   7  -5   2   11.50    2.80
   7  -5   2    5.90    2.40
  -8   5  -2  283.77   12.10
  -8   5  -2  293.17   11.90
   8  -5   2  293.07   11.60
   8  -5   2  311.97   11.80
  -9   5  -2   -2.80    3.90
   9  -5   2    1.70    4.80
   9  -5   2    1.40    4.10
 -10  -4   2  305.57   13.20
 -10  -4   2  317.17   13.70
   9   4  -2    1.60    3.30
  -9  -4   2   -1.20    3.30
  -9  -4   2    0.70    3.30
  -9  -4   2    1.20    2.40
   8   4  -2    1.70    2.50
  -8  -4   2   -1.80    1.40
  -8  -4   2    1.70    2.70
  -8  -4   2    4.00    3.50
  -8  -4   2    0.90    2.60
  -8  -4   2    4.00    1.40
   7   4  -2    2.80    1.90
  -7  -4   2    5.00    1.30
  -7  -4   2    6.30    2.40
  -7  -4   2    8.10    2.10
  -7  -4   2    7.50    1.60
  -7  -4   2    7.80    2.10
  -6  -4   2  272.17   10.10
  -6  -4   2  274.57    9.80
  -6  -4   2  273.37   10.30
  -6  -4   2  290.77   11.00
  -6  -4   2  272.17    8.20
  -6  -4   2  285.47   10.60
  -6  -4   2  282.97   10.60
  -6  -4   2  274.57    8.10
  -6  -4   2  273.87   10.60
   5   4  -2   53.09    2.90
  -5  -4   2   52.29    2.00
  -5  -4   2   44.00    3.70
  -5  -4   2   46.80    2.80
  -5  -4   2   52.69    4.00
  -5  -4   2   45.20    3.20
  -5  -4   2   51.99    3.40
  -5  -4   2   52.49    4.00
  -5  -4   2   48.60    1.90
  -5  -4   2   56.89    4.90
  -5  -4   2   51.39    3.00
   4   4  -2    0.70    1.00
   4   4  -2    1.20    1.30
  -4  -4   2   -1.30    1.70
  -4  -4   2    1.20    0.60
  -4  -4   2    2.00    1.70
  -4  -4   2    0.90    1.40
  -4  -4   2    0.80    0.70
  -4  -4   2    1.30    1.00
  -4  -4   2   -2.00    2.10
  -4  -4   2    4.40    2.00
  -4  -4   2    0.90    2.10
   3   4  -2   -1.10    1.00
   3   4  -2   -0.30    0.80
  -3  -4   2    0.80    0.50
  -3  -4   2    1.10    0.90
  -3  -4   2    0.90    1.50
  -3  -4   2    2.80    2.00
  -3  -4   2    0.90    1.40
  -3  -4   2    1.60    1.00
  -3  -4   2    1.10    1.60
  -3  -4   2   -1.90    1.70
  -3  -4   2    0.20    0.80
   2   4  -2  336.87   11.20
   2   4  -2  334.87   10.10
  -2  -4   2  324.27   10.00
  -2  -4   2  334.87   10.40
  -2  -4   2  327.67   10.10
  -2  -4   2  334.77   11.30
  -2  -4   2  336.67   10.20
  -2  -4   2  333.67   11.50
  -2  -4   2  332.17    9.60
   1   4  -2  124.89    4.10
   1   4  -2  130.29    5.30
   1   4  -2  122.29    4.20
  -1  -4   2  129.89    5.40
  -1  -4   2  121.89    4.90
  -1  -4   2  125.49    5.50
  -1  -4   2  122.79    4.60
  -1  -4   2  126.89    5.30
   0   4  -2 1953.20   57.89
   0   4  -2 2134.89   58.59
   0   4  -2 2150.78   58.59
   0  -4   2 2113.49   59.79
   0  -4   2 2206.78   58.99
   0  -4   2 2228.18   59.29
   0  -4   2 2126.99   58.99
   0  -4   2 2239.68   60.39
  -1   4  -2    6.80    1.70
  -1   4  -2    7.90    1.10
  -1   4  -2    7.20    1.10
   1  -4   2    4.50    1.20
   1  -4   2    5.40    1.50
   1  -4   2    7.80    1.30
   1  -4   2    5.40    1.90
   1  -4   2    5.30    1.60
  -2   4  -2  576.44   17.50
  -2   4  -2  565.84   17.50
  -2   4  -2  544.75   17.30
   2  -4   2  571.04   17.70
   2  -4   2  576.64   17.90
   2  -4   2  574.44   17.90
   2  -4   2  553.24   17.50
  -3   4  -2  193.38    7.40
  -3   4  -2  192.48    7.90
  -3   4  -2  198.28    7.60
   3  -4   2  191.48    7.50
   3  -4   2  190.98    8.40
   3  -4   2  186.88    7.80
   3  -4   2  199.38    7.60
   3  -4   2  193.58    8.30
  -4   4  -2 3172.28   86.49
  -4   4  -2 3090.59   84.49
  -4   4  -2 3088.19   86.29
  -4   4  -2 3187.58   86.89
   4  -4   2 3171.68   87.09
   4  -4   2 3084.99   86.39
   4  -4   2 3061.29   86.29
   4  -4   2 3009.10   85.29
   4  -4   2 3074.99   85.99
   4  -4   2 3192.68   86.89
  -5   4  -2   11.00    2.20
  -5   4  -2   10.80    2.50
  -5   4  -2    4.70    1.90
   5  -4   2    9.30    1.60
   5  -4   2    6.80    2.90
   5  -4   2    7.10    2.80
   5  -4   2    5.90    3.10
   5  -4   2    7.40    1.70
  -6   4  -2    2.30    2.30
  -6   4  -2    3.90    1.90
   6  -4   2    3.10    2.90
   6  -4   2    0.70    1.20
   6  -4   2    3.90    1.90
   6  -4   2    2.60    1.70
  -7   4  -2    7.90    2.30
  -7   4  -2   15.80    3.30
  -7   4  -2   19.70    3.00
   7  -4   2   12.90    2.90
   7  -4   2   13.10    2.50
  -8   4  -2   35.10    4.40
   8  -4   2   34.60    3.70
   8  -4   2   23.90    3.80
  -9   4  -2    2.00    4.40
  -9   4  -2   -1.20    2.90
  -9   4  -2   -0.10    3.90
   9  -4   2    4.00    3.70
   9  -4   2   -1.40    3.30
   9  -4   2   -1.80    2.80
  10   3  -2   34.80    5.60
 -10  -3   2   25.00    6.90
 -10  -3   2   24.50    4.40
   9   3  -2    1.20    3.00
  -9  -3   2    1.10    3.10
  -9  -3   2   -0.40    3.10
  -9  -3   2   -0.10    2.90
  -9  -3   2    0.80    2.30
   8   3  -2  224.28    9.10
  -8  -3   2  246.08    8.00
  -8  -3   2  232.28    9.80
  -8  -3   2  238.88    9.80
   7   3  -2   17.30    2.30
  -7  -3   2   21.80    3.30
  -7  -3   2   16.00    2.20
  -7  -3   2   22.10    2.90
  -7  -3   2   20.10    5.60
  -7  -3   2   20.40    1.60
  -7  -3   2   13.90    1.80
  -7  -3   2   12.60    2.20
   6   3  -2   68.29    3.70
   6   3  -2   76.29    3.80
  -6  -3   2   66.99    4.10
  -6  -3   2   61.99    3.20
  -6  -3   2   64.99    4.10
  -6  -3   2   59.69    5.60
  -6  -3   2   70.39    4.80
  -6  -3   2   68.09    3.00
  -6  -3   2   71.29    5.00
  -6  -3   2   67.59    4.20
   5   3  -2   40.90    2.50
   5   3  -2   38.90    2.40
  -5  -3   2   42.30    3.20
  -5  -3   2   32.00    2.40
  -5  -3   2   33.00    3.80
  -5  -3   2   40.00    1.80
  -5  -3   2   41.40    1.90
  -5  -3   2   36.00    2.20
  -5  -3   2   40.90    3.50
  -5  -3   2   39.70    3.50
  -5  -3   2   37.80    4.00
  -5  -3   2   41.80    2.70
   4   3  -2    1.80    1.10
   4   3  -2    3.20    0.90
  -4  -3   2    0.30    1.80
  -4  -3   2    3.40    1.60
  -4  -3   2    4.70    0.80
  -4  -3   2    2.90    0.80
  -4  -3   2    3.90    1.70
  -4  -3   2    0.70    1.80
  -4  -3   2    0.00    1.70
  -4  -3   2    1.40    1.20
  -4  -3   2    4.80    1.30
   3   3  -2   -0.30    0.90
   3   3  -2    0.60    0.80
  -3  -3   2    0.50    0.70
  -3  -3   2   -0.10    1.60
  -3  -3   2   -0.50    1.10
  -3  -3   2   -0.40    1.50
  -3  -3   2    0.00    0.60
  -3  -3   2   -2.20    1.40
  -3  -3   2   -0.10    0.70
  -3  -3   2   -0.70    1.30
  -3  -3   2    1.30    1.40
   2   3  -2  381.06   11.70
   2   3  -2  385.36   12.40
  -2  -3   2  381.86   11.30
  -2  -3   2  400.36   12.60
  -2  -3   2  394.86   12.60
  -2  -3   2  396.76   11.30
  -2  -3   2  392.96   11.80
  -2  -3   2  398.46   12.70
  -2  -3   2  398.46   11.70
   1   3  -2  265.27    9.30
   1   3  -2  259.47    7.40
   1   3  -2  256.87    8.60
   1   3  -2  264.37    7.40
   1   3  -2  253.97    7.80
  -1  -3   2  253.37    8.90
  -1  -3   2  254.07    8.00
  -1  -3   2  268.47    8.80
  -1  -3   2  251.67    8.10
   0   3  -2 2457.85   66.49
   0   3  -2 2624.94   67.89
   0   3  -2 2414.96   66.39
   0   3  -2 2147.19   66.29
   0  -3   2 2433.56   66.79
   0  -3   2 2492.75   67.79
   0  -3   2 2523.85   66.79
   0  -3   2 2531.85   67.09
   0  -3   2 2425.16   66.79
  -1   3  -2    0.10    0.50
  -1   3  -2    0.70    1.20
  -1   3  -2    1.50    0.70
  -1   3  -2    0.20    1.20
   1  -3   2    0.40    1.50
   1  -3   2    1.00    0.70
   1  -3   2    0.50    1.20
   1  -3   2    0.90    0.90
   1  -3   2    0.60    0.70
  -2   3  -2   23.60    1.80
  -2   3  -2   27.70    1.80
  -2   3  -2   23.60    2.70
   2  -3   2   22.20    1.80
   2  -3   2   22.20    2.30
   2  -3   2   23.60    2.80
   2  -3   2   22.80    1.60
  -3   3  -2  285.47   10.00
  -3   3  -2  285.97    9.90
  -3   3  -2  283.87   10.20
  -3   3  -2  289.07    9.80
   3  -3   2  281.17    9.80
   3  -3   2  282.57   10.00
   3  -3   2  287.17   10.30
   3  -3   2  276.37   10.30
   3  -3   2  289.77    9.70
  -4   3  -2   19.80    3.40
  -4   3  -2   27.90    2.30
  -4   3  -2   24.60    1.90
  -4   3  -2   28.40    2.90
   4  -3   2   28.20    3.00
   4  -3   2   25.30    3.10
   4  -3   2   28.90    3.50
   4  -3   2   23.80    2.00
   4  -3   2   26.80    1.90
   4  -3   2   26.20    1.80
  -5   3  -2   16.40    2.00
  -5   3  -2   18.10    2.90
  -5   3  -2   11.60    2.20
  -5   3  -2   10.70    2.00
   5  -3   2   11.20    2.80
   5  -3   2   17.70    1.50
   5  -3   2   16.80    3.10
   5  -3   2   13.10    3.00
   5  -3   2   15.30    1.90
  -6   3  -2  617.54   21.00
  -6   3  -2  660.33   21.50
  -6   3  -2  654.73   19.80
  -6   3  -2  677.73   21.00
   6  -3   2  648.44   19.40
   6  -3   2  650.03   22.40
   6  -3   2  641.24   20.30
   6  -3   2  636.14   20.70
   6  -3   2  646.84   20.10
   6  -3   2  646.34   21.20
  -7   3  -2   11.80    2.80
  -7   3  -2   11.70    2.90
   7  -3   2   12.10    2.40
   7  -3   2    9.90    3.60
   7  -3   2    9.30    2.40
   7  -3   2    5.70    3.20
  -8   3  -2   30.10    3.90
  -8   3  -2   28.60    3.90
   8  -3   2   26.60    6.10
   8  -3   2   28.70    2.90
   8  -3   2   30.20    3.20
  -9   3  -2   -3.00    3.70
  -9   3  -2   -0.50    3.30
   9  -3   2    0.20    2.90
   9  -3   2    2.20    2.90
 -10   3  -2   -1.00    3.50
 -10   3  -2    3.80    4.80
 -10   3  -2    3.20    4.10
  10  -3   2   -3.10    3.00
  10  -3   2   -3.40    4.10
  10   2  -2    6.60    4.20
 -10  -2   2    4.30    4.50
 -10  -2   2   13.30    5.20
 -10  -2   2    2.90    3.20
   9   2  -2   -0.70    3.10
  -9  -2   2   -3.00    3.20
  -9  -2   2    7.40    2.50
  -9  -2   2    4.80    3.10
   8   2  -2   52.19    3.80
  -8  -2   2   49.60    4.60
  -8  -2   2   53.29    4.20
  -8  -2   2   45.60    3.80
   7   2  -2   13.80    2.50
  -7  -2   2   18.30    2.70
  -7  -2   2   13.20    1.20
  -7  -2   2   14.90    1.70
  -7  -2   2   19.40    2.60
   6   2  -2  736.93   22.60
   6   2  -2  749.53   22.80
  -6  -2   2  736.23   21.20
  -6  -2   2  733.23   22.90
  -6  -2   2  728.03   22.80
  -6  -2   2  745.43   21.80
  -6  -2   2  747.23   23.40
  -6  -2   2  749.82   21.10
  -6  -2   2  724.83   23.30
  -6  -2   2  731.73   21.20
  -6  -2   2  759.72   23.80
   5   2  -2   33.30    2.40
   5   2  -2   34.40    2.00
  -5  -2   2   26.80    2.30
  -5  -2   2   33.30    2.40
  -5  -2   2   31.60    3.10
  -5  -2   2   29.90    3.30
  -5  -2   2   40.70    3.60
  -5  -2   2   33.70    1.90
  -5  -2   2   33.20    3.20
  -5  -2   2   32.10    2.00
   4   2  -2  364.06   11.80
   4   2  -2  367.06   11.60
  -4  -2   2  361.76   12.50
  -4  -2   2  370.96   12.00
  -4  -2   2  374.66   12.50
  -4  -2   2  373.36   12.60
  -4  -2   2  367.86   11.50
  -4  -2   2  374.06   12.50
  -4  -2   2  369.36   11.70
  -4  -2   2  365.16   10.60
  -4  -2   2  362.76   11.40
  -4  -2   2  359.66   10.60
   3   2  -2    0.50    0.70
   3   2  -2    0.10    0.60
  -3  -2   2   -0.40    1.30
  -3  -2   2    0.30    0.70
  -3  -2   2    0.10    0.60
  -3  -2   2   -0.10    1.40
  -3  -2   2    0.70    1.10
  -3  -2   2    0.50    1.10
  -3  -2   2   -0.60    0.90
  -3  -2   2   -1.00    0.60
  -3  -2   2    1.00    1.60
   2   2  -2 2094.39   58.79
   2   2  -2 2071.29   57.99
   2   2  -2 2190.38   58.79
   2   2  -2 2153.38   58.29
  -2  -2   2 2162.28   58.29
  -2  -2   2 2009.80   59.49
  -2  -2   2 2137.99   61.29
  -2  -2   2 2153.08   58.79
  -2  -2   2 2105.89   57.99
  -2  -2   2 2214.68   58.29
  -2  -2   2 2205.38   59.69
   1   2  -2  429.76   12.50
   1   2  -2  404.06   11.80
   1   2  -2  419.46   12.80
   1   2  -2  392.46   11.00
  -1  -2   2  409.96   11.60
  -1  -2   2  407.46   12.40
  -1  -2   2  387.46   11.70
  -1  -2   2  395.16   11.70
  -1  -2   2  416.36   11.90
  -1  -2   2  410.86   12.50
  -1  -2   2  411.36   12.70
   0   2  -2  333.37   10.50
   0   2  -2  319.57    9.40
   0   2  -2  283.77    9.60
   0  -2   2  323.37   10.00
   0  -2   2  314.97    9.60
   0  -2   2  317.87    9.70
   0  -2   2  332.27   10.40
   0  -2   2  317.47    9.60
  -1   2  -2    2.00    0.50
  -1   2  -2    1.70    0.80
  -1   2  -2    1.10    1.30
  -1   2  -2    1.60    1.20
  -1   2  -2    1.20    0.50
   1  -2   2    2.00    0.70
   1  -2   2    0.80    0.80
   1  -2   2    3.00    1.30
   1  -2   2    3.10    1.00
   1  -2   2   -0.40    1.20
  -2   2  -2 1004.40   28.00
  -2   2  -2  969.10   27.80
  -2   2  -2  991.40   27.70
  -2   2  -2  956.30   27.60
   2  -2   2  992.40   27.70
   2  -2   2  894.11   26.30
   2  -2   2  955.20   27.60
   2  -2   2  985.40   27.80
   2  -2   2 1001.50   28.00
  -3   2  -2  382.76   13.50
  -3   2  -2  403.26   12.90
  -3   2  -2  409.56   12.80
  -3   2  -2  404.16   12.70
   3  -2   2  397.86   12.00
   3  -2   2  395.06   12.60
   3  -2   2  402.66   12.50
   3  -2   2  410.36   12.90
  -4   2  -2  712.13   21.70
  -4   2  -2  697.13   21.20
  -4   2  -2  724.33   20.90
  -4   2  -2  712.43   21.40
   4  -2   2  723.53   21.40
   4  -2   2  703.73   21.10
   4  -2   2  722.03   22.10
   4  -2   2  686.13   20.70
   4  -2   2  703.93   20.70
   4  -2   2  694.33   21.20
  -5   2  -2   61.09    3.50
  -5   2  -2   59.29    3.50
  -5   2  -2   53.59    4.00
  -5   2  -2   55.09    3.10
  -5   2  -2   51.49    3.30
   5  -2   2   59.69    3.00
   5  -2   2   51.29    4.30
   5  -2   2   49.10    3.80
   5  -2   2   59.89    2.60
   5  -2   2   54.99    3.90
   5  -2   2   51.99    2.90
  -6   2  -2   44.00    3.10
  -6   2  -2   39.00    4.00
  -6   2  -2   39.50    3.40
  -6   2  -2   42.40    2.90
   6  -2   2   39.70    2.20
   6  -2   2   37.10    3.60
   6  -2   2   38.60    3.80
   6  -2   2   46.30    5.10
   6  -2   2   44.70    2.80
   6  -2   2   43.70    2.90
  -7   2  -2   18.80    3.20
  -7   2  -2   18.60    2.60
  -7   2  -2   17.20    3.90
  -7   2  -2   16.20    2.30
   7  -2   2   17.80    2.20
   7  -2   2   13.70    3.20
   7  -2   2   16.10    2.10
   7  -2   2   17.50    3.40
   7  -2   2   13.40    1.40
  -8   2  -2  384.76   14.60
  -8   2  -2  377.46   17.00
   8  -2   2  405.66   13.20
   8  -2   2  384.36   13.70
   8  -2   2  402.36   13.30
   8  -2   2  413.76   14.90
   8  -2   2  415.56   14.10
  -9   2  -2   -0.10    2.80
  -9   2  -2   -1.30    2.30
  -9   2  -2   -0.60    3.20
   9  -2   2    2.80    2.60
   9  -2   2    0.00    2.00
   9  -2   2    0.20    2.40
 -10   2  -2    4.80    4.00
 -10   2  -2    1.00    3.80
 -10   2  -2    0.00    3.20
  10  -2   2   -0.20    2.70
  10  -2   2    2.00    3.30
  10   1  -2   33.30    5.80
 -10  -1   2   42.10    7.30
   9   1  -2   -0.70    2.90
  -9  -1   2    4.20    2.70
  -9  -1   2    3.00    3.40
  -9  -1   2    0.70    3.10
   8   1  -2   53.69    3.90
  -8  -1   2   53.19    4.20
  -8  -1   2   48.70    4.60
  -8  -1   2   56.99    3.50
  -8  -1   2   62.39    4.80
   7   1  -2    6.50    3.50
   7   1  -2    4.60    1.80
  -7  -1   2    4.50    2.20
  -7  -1   2   -0.70    3.60
  -7  -1   2    4.10    2.00
  -7  -1   2    2.80    1.50
   6   1  -2 4023.60  113.69
   6   1  -2 4271.47  114.99
   6   1  -2 4222.98  113.99
  -6  -1   2 4155.78  113.99
  -6  -1   2 4317.97  115.59
  -6  -1   2 3954.30  112.49
  -6  -1   2 4121.89  112.49
  -6  -1   2 4136.09  114.59
   5   1  -2   83.79    3.70
   5   1  -2   86.49    5.30
   5   1  -2   85.99    4.10
  -5  -1   2   80.29    3.30
  -5  -1   2   85.49    4.90
  -5  -1   2   85.19    4.50
  -5  -1   2   82.49    4.80
  -5  -1   2   84.99    3.70
  -5  -1   2   80.99    3.70
  -5  -1   2   78.29    4.10
  -5  -1   2   84.49    4.50
  -5  -1   2   79.69    3.20
  -5  -1   2   86.79    5.00
   4   1  -2  276.07    9.30
   4   1  -2  269.07   11.30
   4   1  -2  276.87    9.20
  -4  -1   2  270.77    8.50
  -4  -1   2  277.87   10.10
  -4  -1   2  272.77    8.60
  -4  -1   2  278.67    9.80
  -4  -1   2  281.57    8.70
  -4  -1   2  276.07    9.40
  -4  -1   2  282.87   10.10
  -4  -1   2  287.27    9.60
  -4  -1   2  277.27    9.80
   3   1  -2   11.10    2.60
   3   1  -2   15.10    1.10
  -3  -1   2    9.80    1.10
  -3  -1   2   12.30    1.50
  -3  -1   2   13.90    1.50
  -3  -1   2   12.20    2.00
  -3  -1   2   10.80    2.00
  -3  -1   2    9.70    2.00
  -3  -1   2   14.90    1.20
  -3  -1   2   12.80    1.30
  -3  -1   2   13.40    1.80
   2   1  -2 1939.31   51.79
   2   1  -2 1921.61   51.89
   2   1  -2 1818.12   51.99
   2   1  -2 1840.42   51.49
  -2  -1   2 1903.21   51.79
  -2  -1   2 1849.11   51.39
  -2  -1   2 1863.51   51.09
  -2  -1   2 1853.31   51.09
  -2  -1   2 1902.61   51.49
  -2  -1   2 1909.61   51.79
  -2  -1   2 1976.80   52.19
  -2  -1   2 1915.81   52.89
  -2  -1   2 1920.81   52.19
   1   1  -2  439.66   12.40
   1   1  -2  409.36   12.00
   1   1  -2  431.56   11.70
   1   1  -2  441.66   12.90
   1   1  -2  423.76   11.70
   1   1  -2  440.16   12.70
  -1  -1   2  414.86   12.00
  -1  -1   2  454.45   12.80
  -1  -1   2  415.26   12.70
  -1  -1   2  401.86   12.10
  -1  -1   2  449.06   12.50
  -1  -1   2  416.46   13.30
  -1  -1   2  418.16   12.00
   0   1  -2  150.88    4.90
   0   1  -2  159.78    4.70
   0   1  -2  145.39    5.20
   0   1  -2  154.78    5.50
   0  -1   2  157.18    4.70
   0  -1   2  157.78    5.50
   0  -1   2  156.38    5.00
   0  -1   2  149.49    5.10
   0  -1   2  150.88    4.30
  -1   1  -2    0.10    0.70
  -1   1  -2    0.20    0.50
  -1   1  -2   -1.30    0.80
  -1   1  -2   -0.90    1.10
  -1   1  -2   -0.50    1.00
   1  -1   2    0.30    1.00
   1  -1   2   -1.20    0.90
   1  -1   2    0.50    0.50
   1  -1   2    0.20    1.10
   1  -1   2    0.50    0.80
  -2   1  -2  192.58    6.60
  -2   1  -2  191.48    6.40
  -2   1  -2  198.08    6.70
  -2   1  -2  188.88    6.50
   2  -1   2  190.68    6.00
   2  -1   2  198.78    6.90
   2  -1   2  188.58    6.40
   2  -1   2  184.28    6.50
   2  -1   2  196.98    6.50
  -3   1  -2  726.23   21.00
  -3   1  -2  716.23   20.90
  -3   1  -2  724.73   20.80
  -3   1  -2  737.63   21.40
   3  -1   2  704.33   20.40
   3  -1   2  727.03   20.90
   3  -1   2  717.23   20.70
   3  -1   2  728.03   21.40
   3  -1   2  711.73   20.90
  -4   1  -2   66.09    3.30
  -4   1  -2   62.79    3.40
  -4   1  -2   65.59    3.10
  -4   1  -2   61.89    4.20
   4  -1   2   65.99    3.00
   4  -1   2   66.49    4.20
   4  -1   2   61.99    3.00
   4  -1   2   66.29    3.50
   4  -1   2   68.49    2.90
   4  -1   2   65.29    3.60
  -5   1  -2  104.49    4.70
  -5   1  -2  108.09    5.20
  -5   1  -2  110.79    4.50
  -5   1  -2   98.69    4.70
   5  -1   2  103.49    5.00
   5  -1   2  112.59    5.00
   5  -1   2  112.89    4.50
   5  -1   2  107.79    4.40
   5  -1   2  102.69    5.70
   5  -1   2  108.19    4.00
  -6   1  -2   18.20    2.00
  -6   1  -2   14.50    2.90
  -6   1  -2   16.80    1.60
  -6   1  -2   14.50    2.40
  -6   1  -2   19.30    2.20
   6  -1   2   17.20    3.40
   6  -1   2   16.50    2.60
   6  -1   2   13.30    1.80
   6  -1   2   16.70    1.70
   6  -1   2   14.70    2.50
   6  -1   2   17.30    1.30
  -7   1  -2   27.50    2.30
  -7   1  -2   20.40    3.40
  -7   1  -2   29.70    2.50
  -7   1  -2   18.40    4.00
   7  -1   2   18.90    3.30
   7  -1   2   26.70    3.10
   7  -1   2   21.00    2.00
   7  -1   2   22.50    2.00
   7  -1   2   23.70    2.00
  -8   1  -2  706.73   26.00
  -8   1  -2  745.33   23.50
   8  -1   2  742.23   22.40
   8  -1   2  746.33   22.70
   8  -1   2  770.82   23.70
   8  -1   2  788.72   22.80
  -9   1  -2    0.00    2.10
  -9   1  -2   -0.10    2.50
  -9   1  -2    0.80    2.50
   9  -1   2    1.60    1.80
   9  -1   2   -2.10    2.30
   9  -1   2    1.30    1.90
   9  -1   2   -0.80    3.70
   9  -1   2   -1.30    3.10
 -10   1  -2    1.50    2.60
 -10   1  -2    3.30    3.20
 -10   1  -2    7.50    3.60
  10  -1   2    3.90    3.10
 -11   1  -2   -0.10    3.70
 -11   1  -2    5.00    4.60
 -11   1  -2    4.90    4.30
  11  -1   2    3.40    4.40
  11  -1   2    9.80    4.80
  10   0  -2  337.47   13.00
 -10   0   2  368.16   13.30
 -10   0   2  330.87   14.00
   9   0  -2    5.00    3.20
  -9   0   2    2.00    3.90
  -9   0   2    4.90    3.50
   8   0  -2  242.18    9.70
   8   0  -2  221.48   11.80
  -8   0   2  233.18   10.70
  -8   0   2  250.67    9.80
  -8   0   2  244.78    8.90
  -8   0   2  234.38   10.10
   7   0  -2   25.80    5.10
   7   0  -2   20.50    1.70
   7   0  -2   24.00    2.80
  -7   0   2   23.40    4.20
  -7   0   2   21.10    2.40
  -7   0   2   28.10    3.60
   6   0  -2  770.92   21.50
   6   0  -2  773.32   24.60
   6   0  -2  745.53   23.10
   6   0  -2  749.92   23.20
  -6   0   2  757.42   23.80
  -6   0   2  749.33   22.60
  -6   0   2  757.92   22.50
  -6   0   2  760.62   24.40
  -6   0   2  734.43   23.20
   5   0  -2   39.60    2.50
   5   0  -2   48.70    4.30
   5   0  -2   46.80    2.00
   5   0  -2   46.80    2.80
  -5   0   2   44.30    3.20
  -5   0   2   48.90    2.40
  -5   0   2   47.40    3.70
  -5   0   2   48.80    3.50
  -5   0   2   42.60    3.00
  -5   0   2   46.80    2.90
   4   0  -2  263.97    9.00
   4   0  -2  275.37   10.30
   4   0  -2  264.67    9.10
   4   0  -2  269.37    8.10
  -4   0   2  272.97    9.30
  -4   0   2  270.37    9.50
  -4   0   2  270.77   10.00
  -4   0   2  261.57    8.60
  -4   0   2  266.57    8.70
  -4   0   2  267.07    9.60
   3   0  -2    9.20    1.10
   3   0  -2   11.70    1.00
   3   0  -2    9.10    2.30
   3   0  -2    7.30    0.80
   3   0  -2    8.50    0.90
   3   0  -2    9.10    0.90
  -3   0   2    7.20    1.00
  -3   0   2   10.80    1.50
  -3   0   2   11.70    1.20
  -3   0   2    9.80    1.20
  -3   0   2    8.60    1.30
  -3   0   2   10.40    1.20
  -3   0   2   10.80    2.10
   2   0  -2  265.27    7.90
   2   0  -2  259.57    8.30
   2   0  -2  265.27    8.10
   2   0  -2  257.37    7.60
   2   0  -2  256.07    7.50
   2   0  -2  269.97    9.30
  -2   0   2  256.47    9.00
  -2   0   2  262.57    8.00
  -2   0   2  248.18    8.20
  -2   0   2  265.37    8.00
  -2   0   2  267.57    8.60
  -2   0   2  265.87    8.40
  -2   0   2  262.47    7.60
   1   0  -2  466.95   13.90
   1   0  -2  511.85   15.30
   1   0  -2  522.35   14.40
   1   0  -2  505.45   14.30
   1   0  -2  507.95   13.90
   1   0  -2  480.35   14.00
  -1   0   2  491.85   14.30
  -1   0   2  504.45   14.40
  -1   0   2  486.15   15.10
  -1   0   2  519.55   14.40
  -1   0   2  480.85   14.20
  -1   0   2  515.55   14.10
   0   0  -2  244.38    7.20
   0   0  -2  249.38    7.30
   0   0  -2  243.48    7.30
   0   0  -2  250.27    7.60
   0   0  -2  240.98    7.40
   0   0  -2  251.77    8.10
   0   0   2  243.98    7.40
   0   0   2  246.68    7.30
   0   0   2  229.28    8.70
   0   0   2  239.98    7.20
   0   0   2  244.18    7.60
   0   0   2  239.58    7.40
  -1   0  -2    1.10    0.70
  -1   0  -2    1.60    0.50
  -1   0  -2    2.20    1.10
  -1   0  -2    2.50    1.20
  -1   0  -2    3.60    1.20
   1   0   2    2.00    1.00
   1   0   2    3.10    1.20
   1   0   2    1.10    1.30
   1   0   2    2.00    0.70
   1   0   2    2.40    1.10
  -2   0  -2 1115.39   31.50
  -2   0  -2 1141.69   31.60
  -2   0  -2 1138.99   31.10
  -2   0  -2 1091.49   31.70
  -2   0  -2 1165.58   31.70
   2   0   2 1195.78   31.90
   2   0   2 1132.79   31.50
   2   0   2 1118.89   31.10
   2   0   2 1201.28   31.90
   2   0   2 1127.49   31.50
  -3   0  -2 1039.90   29.00
  -3   0  -2 1068.99   29.60
  -3   0  -2 1056.79   29.80
  -3   0  -2 1027.70   29.10
  -3   0  -2 1047.00   29.20
  -3   0  -2 1038.60   29.20
   3   0   2 1075.09   28.80
   3   0   2  982.70   29.60
   3   0   2 1019.00   28.90
   3   0   2 1023.20   29.10
   3   0   2 1092.99   29.80
   3   0   2 1063.89   29.20
  -4   0  -2  499.45   15.30
  -4   0  -2  491.65   14.40
  -4   0  -2  491.95   14.80
  -4   0  -2  496.65   14.80
  -4   0  -2  485.35   14.70
  -4   0  -2  496.95   15.60
   4   0   2  497.85   14.70
   4   0   2  495.75   14.40
   4   0   2  489.75   14.60
   4   0   2  483.15   14.40
   4   0   2  477.45   13.90
   4   0   2  483.05   14.50
   4   0   2  500.05   15.60
  -5   0  -2  132.39    5.00
  -5   0  -2  131.89    5.40
  -5   0  -2  119.29    5.80
  -5   0  -2  122.29    5.30
  -5   0  -2  126.69    4.80
   5   0   2  112.89    6.00
   5   0   2  130.09    4.70
   5   0   2  130.99    5.00
   5   0   2  127.09    4.50
   5   0   2  127.09    5.10
   5   0   2  130.19    5.00
  -6   0  -2  112.29    5.50
  -6   0  -2  113.69    4.70
  -6   0  -2  111.99    5.20
  -6   0  -2  117.39    4.40
  -6   0  -2  105.39    5.30
  -6   0  -2  115.09    5.40
   6   0   2  111.89    4.80
   6   0   2  116.19    5.00
   6   0   2  111.29    6.20
   6   0   2  112.19    4.80
   6   0   2  112.99    4.70
   6   0   2  118.49    4.40
  -7   0  -2   19.00    1.90
  -7   0  -2   18.20    3.00
  -7   0  -2   15.70    3.30
  -7   0  -2   21.00    2.30
  -7   0  -2   17.70    1.70
   7   0   2   21.00    1.50
   7   0   2   24.10    4.20
   7   0   2   19.00    1.80
   7   0   2   15.30    1.70
   7   0   2   19.30    2.40
   7   0   2   12.50    2.80
  -8   0  -2   53.99    4.90
  -8   0  -2   65.19    4.40
  -8   0  -2   60.39    4.30
  -8   0  -2   60.99    3.60
   8   0   2   60.29    3.00
   8   0   2   59.49    3.70
   8   0   2   68.09    3.50
   8   0   2   58.99    3.60
  -9   0  -2    0.80    2.20
  -9   0  -2   -1.20    2.40
  -9   0  -2   -0.50    1.90
   9   0   2    1.70    2.10
   9   0   2    2.50    1.30
   9   0   2    0.20    2.60
   9   0   2   -1.80    1.80
   9   0   2   -2.60    1.70
 -10   0  -2    4.40    3.10
 -10   0  -2   -0.70    2.50
 -10   0  -2    0.90    3.20
  10   0   2    0.30    2.50
  10   0   2   -3.00    2.90
 -11   0  -2    5.00    4.00
 -11   0  -2    0.00    4.00
 -11   0  -2    1.70    3.20
  11   0   2    3.20    3.60
  11   0   2    2.10    3.00
   9  -1  -2    0.20    3.20
  -9   1   2    2.00    3.30
  -9   1   2    0.80    3.80
  -9   1   2   -2.30    3.50
   8  -1  -2    1.40    2.50
   8  -1  -2    1.70    1.30
  -8   1   2    1.20    2.60
  -8   1   2    0.10    2.80
  -8   1   2   -0.40    6.70
  -8   1   2    2.80    2.40
   7  -1  -2   11.00    2.00
   7  -1  -2   10.20    1.40
   7  -1  -2   11.20    3.80
  -7   1   2   12.10    3.30
  -7   1   2    8.90    2.50
  -7   1   2   16.10    3.80
  -7   1   2    9.30    2.20
   6  -1  -2   59.19    5.50
   6  -1  -2   67.49    2.80
   6  -1  -2   63.99    2.60
   6  -1  -2   65.89    3.70
   6  -1  -2   62.29    2.90
  -6   1   2   62.49    4.60
  -6   1   2   69.99    4.40
  -6   1   2   66.19    5.00
  -6   1   2   65.59    4.20
  -6   1   2   67.09    3.60
  -6   1   2   62.09    4.60
   5  -1  -2   31.10    1.50
   5  -1  -2   31.10    2.30
   5  -1  -2   32.70    1.60
   5  -1  -2   27.70    3.80
   5  -1  -2   27.70    2.10
   5  -1  -2   32.90    2.30
  -5   1   2   22.80    3.20
  -5   1   2   29.00    3.20
  -5   1   2   29.80    2.00
  -5   1   2   29.30    3.20
  -5   1   2   31.70    2.60
  -5   1   2   32.70    2.40
   4  -1  -2  362.26   11.80
   4  -1  -2  377.06   11.00
   4  -1  -2  369.56   11.90
   4  -1  -2  366.46   10.60
   4  -1  -2  374.76   13.10
   4  -1  -2  381.16   11.20
  -4   1   2  364.76   11.60
  -4   1   2  374.56   12.80
  -4   1   2  372.06   12.00
  -4   1   2  335.37   11.90
  -4   1   2  360.16   12.50
   3  -1  -2    3.20    0.70
   3  -1  -2    1.30    0.70
   3  -1  -2    2.80    0.60
   3  -1  -2    4.70    0.90
   3  -1  -2    4.10    1.20
   3  -1  -2    2.70    0.60
   3  -1  -2    2.30    1.90
  -3   1   2    2.60    1.40
  -3   1   2    3.30    0.90
  -3   1   2    3.60    1.50
  -3   1   2    4.40    0.90
  -3   1   2    1.80    0.80
   2  -1  -2 1870.21   51.29
   2  -1  -2 1819.42   51.19
   2  -1  -2 1971.00   52.39
   2  -1  -2 1852.51   50.59
   2  -1  -2 1829.92   50.99
   2  -1  -2 1863.51   50.99
  -2   1   2 1909.81   52.19
  -2   1   2 1827.42   51.19
  -2   1   2 1910.11   51.19
  -2   1   2 1909.41   52.19
  -2   1   2 1829.12   51.19
   1  -1  -2  471.15   14.30
   1  -1  -2  449.56   13.20
   1  -1  -2  473.65   13.30
   1  -1  -2  455.65   13.30
  -1   1   2  434.56   13.10
  -1   1   2  484.55   13.40
  -1   1   2  476.95   13.40
  -1   1   2  460.35   14.10
  -1   1   2  449.36   13.50
   0  -1  -2  242.58    7.30
   0  -1  -2  241.58    7.70
   0  -1  -2  240.38    7.40
   0  -1  -2  251.57    8.00
   0  -1  -2  248.98    7.50
   0  -1  -2  257.57    7.50
   0   1   2  213.08    8.40
   0   1   2  242.68    7.70
   0   1   2  248.88    7.40
   0   1   2  246.58    7.50
   0   1   2  236.98    7.50
  -1  -1  -2    0.00    1.00
  -1  -1  -2    1.30    1.10
  -1  -1  -2    0.80    1.10
  -1  -1  -2    1.20    0.90
  -1  -1  -2    1.20    0.80
   1   1   2    1.30    0.90
   1   1   2    1.20    1.20
   1   1   2    1.00    0.70
   1   1   2    0.50    1.10
  -2  -1  -2 1709.43   47.50
  -2  -1  -2 1786.82   47.30
  -2  -1  -2 1758.92   47.40
  -2  -1  -2 1709.43   47.40
  -2  -1  -2 1718.13   47.40
   2   1   2 1739.03   47.30
   2   1   2 1721.83   47.20
   2   1   2 1791.82   47.50
   2   1   2 1862.61   48.00
   2   1   2 1714.23   47.50
   2   1   2 1675.83   47.30
  -3  -1  -2 1187.28   33.30
  -3  -1  -2 1180.78   32.80
  -3  -1  -2 1159.68   32.40
  -3  -1  -2 1172.08   32.50
  -3  -1  -2 1144.29   32.70
  -3  -1  -2 1149.78   32.50
   3   1   2 1167.68   32.50
   3   1   2 1150.08   31.60
   3   1   2 1249.28   32.90
   3   1   2 1160.08   32.30
   3   1   2 1184.78   32.50
   3   1   2 1206.78   33.30
  -4  -1  -2  111.69    4.30
  -4  -1  -2  106.09    4.70
  -4  -1  -2  107.19    4.10
  -4  -1  -2  108.19    4.30
  -4  -1  -2  109.29    4.50
  -4  -1  -2  112.79    4.50
   4   1   2  110.19    4.30
   4   1   2  113.19    4.10
   4   1   2  108.09    4.90
   4   1   2  112.39    4.00
   4   1   2  108.89    4.20
   4   1   2  103.99    4.40
   4   1   2  111.69    3.60
  -5  -1  -2  175.58    6.20
  -5  -1  -2  180.08    6.20
  -5  -1  -2  174.28    6.40
  -5  -1  -2  184.28    6.80
  -5  -1  -2  176.78    7.10
  -5  -1  -2  181.78    6.90
   5   1   2  177.58    5.80
   5   1   2  187.08    6.60
   5   1   2  180.28    6.00
   5   1   2  164.88    8.10
   5   1   2  181.68    6.20
   5   1   2  177.78    6.00
   5   1   2  181.78    5.90
  -6  -1  -2  152.98    6.40
  -6  -1  -2  152.88    6.40
  -6  -1  -2  145.39    6.10
  -6  -1  -2  154.08    6.50
  -6  -1  -2  153.98    5.40
  -6  -1  -2  148.99    5.60
  -6  -1  -2  154.38    6.90
   6   1   2  148.89    5.20
   6   1   2  149.69    7.20
   6   1   2  150.48    5.10
   6   1   2  151.48    5.40
   6   1   2  154.38    5.70
   6   1   2  145.99    6.00
   6   1   2  150.08    5.50
  -7  -1  -2   14.10    1.60
  -7  -1  -2   16.30    3.00
  -7  -1  -2   17.70    2.80
  -7  -1  -2   15.10    2.40
  -7  -1  -2   17.40    1.70
  -7  -1  -2   13.80    2.40
  -7  -1  -2   14.50    2.80
   7   1   2   14.40    3.90
   7   1   2   14.10    1.10
   7   1   2   11.30    1.50
   7   1   2   13.80    2.30
   7   1   2   19.00    1.70
   7   1   2   13.30    1.70
  -8  -1  -2  110.09    6.00
  -8  -1  -2  109.29    6.00
  -8  -1  -2  117.59    5.20
  -8  -1  -2  120.19    6.20
  -8  -1  -2  116.59    3.80
   8   1   2  122.19    5.10
   8   1   2  105.99    4.30
   8   1   2  123.09    7.60
   8   1   2  114.79    5.50
   8   1   2  111.39    5.30
  -9  -1  -2   -0.40    2.00
  -9  -1  -2    1.60    3.30
  -9  -1  -2    0.40    1.80
  -9  -1  -2    1.70    2.10
   9   1   2    1.00    2.10
   9   1   2   -1.20    1.60
   9   1   2   -1.30    1.90
 -10  -1  -2   92.79    6.50
 -10  -1  -2   88.09    6.10
 -10  -1  -2   87.19    5.20
  10   1   2   96.29    5.00
 -11  -1  -2   13.40    3.70
 -11  -1  -2    0.30    2.90
 -11  -1  -2    5.60    3.90
  11   1   2    3.50    2.80
  11   1   2    6.90    3.40
   9  -2  -2   -0.10    3.50
  -9   2   2   -0.80    3.90
  -9   2   2    4.20    4.00
  -9   2   2    4.60    3.90
   8  -2  -2    7.30    2.70
  -8   2   2    9.40    2.80
  -8   2   2    1.40    3.00
   7  -2  -2    2.00    2.00
   7  -2  -2    2.80    0.90
   7  -2  -2    1.90    2.00
   7  -2  -2    3.50    4.40
   7  -2  -2    3.00    1.40
  -7   2   2    3.70    2.20
  -7   2   2    5.80    2.50
  -7   2   2    1.10    2.30
  -7   2   2    4.50    2.90
   6  -2  -2  283.07    8.40
   6  -2  -2  287.17   12.20
   6  -2  -2  272.97    9.10
   6  -2  -2  274.97   10.20
  -6   2   2  273.87   10.80
  -6   2   2  264.07   10.60
  -6   2   2  284.27   11.00
  -6   2   2  289.17   10.90
  -6   2   2  279.67   10.10
  -6   2   2  275.77   10.10
   5  -2  -2   46.10    2.90
   5  -2  -2   53.19    2.60
   5  -2  -2   44.50    4.60
   5  -2  -2   49.20    2.00
   5  -2  -2   46.50    2.70
  -5   2   2   46.80    3.50
  -5   2   2   49.00    3.50
  -5   2   2   55.99    3.50
  -5   2   2   48.10    2.80
  -5   2   2   51.49    3.30
  -5   2   2   48.20    4.10
   4  -2  -2    1.50    0.90
   4  -2  -2    2.10    1.00
   4  -2  -2    1.10    2.10
   4  -2  -2    1.40    0.80
   4  -2  -2    0.10    1.40
  -4   2   2    3.10    1.20
  -4   2   2    0.10    1.10
  -4   2   2    2.20    1.80
  -4   2   2    2.40    1.70
  -4   2   2    3.40    1.20
   3  -2  -2    1.40    0.70
   3  -2  -2    1.30    0.70
   3  -2  -2    0.20    1.80
   3  -2  -2    1.30    0.60
   3  -2  -2   -0.20    0.70
   3  -2  -2    0.80    0.50
   3  -2  -2    0.60    1.30
  -3   2   2    0.30    1.50
  -3   2   2    1.00    0.90
  -3   2   2    1.20    1.00
  -3   2   2    1.00    1.30
   2  -2  -2 2278.17   60.89
   2  -2  -2 2126.59   58.89
   2  -2  -2 2170.78   59.49
   2  -2  -2 2221.88   59.69
   2  -2  -2 2124.69   59.59
  -2   2   2 2200.78   60.59
  -2   2   2 2234.18   60.59
  -2   2   2 2140.19   59.79
  -2   2   2 2177.68   59.39
  -2   2   2 2122.09   59.79
   1  -2  -2  461.55   13.30
   1  -2  -2  457.55   13.60
   1  -2  -2  467.65   14.40
   1  -2  -2  448.76   12.50
   1  -2  -2  465.45   13.70
  -1   2   2  470.65   13.30
  -1   2   2  448.66   13.60
  -1   2   2  452.45   14.20
  -1   2   2  443.46   13.90
  -1   2   2  482.15   13.70
   0  -2  -2  151.08    4.90
   0  -2  -2  150.08    4.60
   0  -2  -2  155.58    5.40
   0  -2  -2  157.38    5.30
   0  -2  -2  155.18    5.80
   0  -2  -2  160.78    5.60
   0   2   2  146.59    5.30
   0   2   2  156.38    5.70
   0   2   2  153.28    4.60
   0   2   2  156.98    5.30
   0   2   2  152.58    5.60
  -1  -2  -2    1.60    0.90
  -1  -2  -2   -0.40    1.30
  -1  -2  -2    1.30    1.20
   1   2   2    1.50    0.90
   1   2   2   -0.30    0.90
   1   2   2   -0.30    1.30
   1   2   2    2.50    1.20
  -2  -2  -2 1219.08   32.50
  -2  -2  -2 1163.68   31.50
  -2  -2  -2 1132.49   31.40
  -2  -2  -2 1132.49   31.80
  -2  -2  -2 1155.58   31.80
  -2  -2  -2 1152.98   31.60
   2   2   2 1162.58   31.50
   2   2   2 1231.48   32.50
   2   2   2 1172.28   31.50
   2   2   2 1127.99   31.40
   2   2   2 1158.98   31.70
   2   2   2 1133.19   31.60
   2   2   2 1128.29   31.80
  -3  -2  -2 1140.39   32.10
  -3  -2  -2 1155.38   31.10
  -3  -2  -2 1106.09   31.10
  -3  -2  -2 1088.59   31.30
  -3  -2  -2 1031.10   30.30
  -3  -2  -2 1195.18   31.50
  -3  -2  -2 1095.39   31.00
  -3  -2  -2 1150.38   31.40
   3   2   2 1141.09   31.40
   3   2   2 1154.48   31.30
   3   2   2 1185.38   32.20
   3   2   2 1121.29   30.80
   3   2   2 1126.59   30.80
  -4  -2  -2  109.69    4.10
  -4  -2  -2  105.59    4.40
  -4  -2  -2  109.39    4.80
  -4  -2  -2  111.69    4.60
  -4  -2  -2  107.79    4.30
  -4  -2  -2  111.29    4.40
  -4  -2  -2  109.69    4.30
   4   2   2  107.89    3.60
   4   2   2  112.49    4.30
   4   2   2  110.19    4.30
   4   2   2  109.99    3.60
   4   2   2  116.59    4.80
   4   2   2  108.39    4.20
  -5  -2  -2  194.18    6.60
  -5  -2  -2  197.58    8.90
  -5  -2  -2  190.58    5.70
  -5  -2  -2  196.28    7.00
  -5  -2  -2  196.88    6.70
  -5  -2  -2  193.88    7.10
  -5  -2  -2  194.88    7.60
  -5  -2  -2  187.78    6.30
   5   2   2  191.28    5.60
   5   2   2  202.18    6.80
   5   2   2  197.68    7.00
   5   2   2  192.48    5.70
   5   2   2  187.78    7.40
   5   2   2  198.98    6.70
  -6  -2  -2  467.35   15.10
  -6  -2  -2  458.65   13.20
  -6  -2  -2  453.95   14.10
  -6  -2  -2  468.25   15.90
  -6  -2  -2  467.75   14.00
  -6  -2  -2  461.25   14.70
  -6  -2  -2  468.25   14.70
  -6  -2  -2  462.35   13.90
  -6  -2  -2  457.65   14.80
   6   2   2  461.25   15.40
   6   2   2  462.85   14.30
   6   2   2  464.25   14.70
   6   2   2  460.45   14.30
  -7  -2  -2   21.60    2.30
  -7  -2  -2   17.50    2.10
  -7  -2  -2   18.70    3.20
  -7  -2  -2   26.80    3.10
  -7  -2  -2   20.90    2.40
  -7  -2  -2   16.90    3.00
  -7  -2  -2   21.20    1.60
  -7  -2  -2   22.80    2.50
   7   2   2   23.40    1.70
   7   2   2   13.80    3.40
   7   2   2   24.90    1.80
   7   2   2   19.20    1.70
  -8  -2  -2  103.69    5.30
  -8  -2  -2  108.59    6.00
  -8  -2  -2  108.79    4.70
  -8  -2  -2  107.59    6.80
  -8  -2  -2  113.59    5.30
  -8  -2  -2  108.99    4.30
   8   2   2  104.49    5.10
   8   2   2  109.69    4.80
   8   2   2  122.09    7.10
  -9  -2  -2    3.30    2.70
  -9  -2  -2    2.40    2.60
  -9  -2  -2    0.70    1.60
  -9  -2  -2    0.60    1.80
   9   2   2   -1.50    2.00
   9   2   2    0.40    1.60
 -10  -2  -2   75.39    5.40
 -10  -2  -2   67.39    5.30
 -10  -2  -2   77.29    4.30
  10   2   2   66.29    4.30
  10   2   2   73.39    4.80
 -11  -2  -2   10.30    3.70
 -11  -2  -2    3.40    2.80
 -11  -2  -2    7.60    4.00
  11   2   2    8.30    2.90
  11   2   2    6.40    3.40
   9  -3  -2    5.90    3.70
  -9   3   2    1.50    4.50
  -9   3   2    0.50    4.30
  -9   3   2    0.40    4.50
   8  -3  -2   48.00    3.50
   8  -3  -2   30.50    4.10
  -8   3   2   37.10    5.60
  -8   3   2   41.50    4.50
  -8   3   2   33.70    4.80
   7  -3  -2    9.50    2.50
   7  -3  -2    0.50    2.90
  -7   3   2    2.90    2.50
  -7   3   2    0.80    2.70
  -7   3   2    5.10    2.80
   6  -3  -2   -2.20    4.00
   6  -3  -2    6.20    3.20
   6  -3  -2    1.10    0.80
   6  -3  -2    1.30    2.50
   6  -3  -2    2.90    1.60
  -6   3   2    0.80    2.20
  -6   3   2   -2.60    2.10
  -6   3   2   -1.50    2.10
  -6   3   2   -0.50    3.50
   5  -3  -2   47.20    5.10
   5  -3  -2   43.90    3.00
   5  -3  -2   41.70    3.70
   5  -3  -2   47.80    2.70
   5  -3  -2   43.00    1.80
  -5   3   2   39.50    4.20
  -5   3   2   46.70    3.20
  -5   3   2   45.50    3.10
  -5   3   2   47.10    3.70
  -5   3   2   48.20    2.70
   4  -3  -2    0.90    1.00
   4  -3  -2    1.20    1.10
   4  -3  -2   -2.10    2.20
   4  -3  -2    0.90    0.60
   4  -3  -2   -0.30    1.10
   4  -3  -2    0.40    0.70
   4  -3  -2    1.80    1.70
  -4   3   2    1.50    1.40
  -4   3   2    1.60    1.70
  -4   3   2    1.60    1.20
  -4   3   2    0.40    2.20
   3  -3  -2    2.10    0.80
   3  -3  -2    2.40    0.90
   3  -3  -2    0.60    1.50
   3  -3  -2    0.30    1.90
  -3   3   2    2.20    1.80
  -3   3   2    2.00    1.10
  -3   3   2    3.20    1.00
  -3   3   2    1.70    1.00
  -3   3   2    1.80    1.30
   2  -3  -2  398.76   12.70
   2  -3  -2  419.56   14.00
   2  -3  -2  394.56   13.60
   2  -3  -2  402.06   12.10
  -2   3   2  408.36   12.10
  -2   3   2  406.16   12.90
  -2   3   2  408.46   13.10
  -2   3   2  395.56   12.80
  -2   3   2  412.36   13.40
   1  -3  -2  330.07   10.60
   1  -3  -2  329.57   10.40
   1  -3  -2  324.97   11.20
   1  -3  -2  321.07    9.70
  -1   3   2  342.77   11.00
  -1   3   2  330.97   11.00
  -1   3   2  321.17   10.40
  -1   3   2  330.27   10.50
  -1   3   2  332.77   10.60
  -1   3   2  329.67    9.80
   0  -3  -2  327.27   10.70
   0  -3  -2  309.07    9.40
   0  -3  -2  315.17    9.30
   0  -3  -2  326.87   10.10
   0  -3  -2  313.67   10.10
   0   3   2  315.17   10.00
   0   3   2  330.67   10.10
   0   3   2  332.57   10.50
   0   3   2  328.67   10.40
  -1  -3  -2    0.90    0.70
  -1  -3  -2    1.70    1.20
  -1  -3  -2    1.30    0.50
  -1  -3  -2    2.30    0.90
   1   3   2    1.20    0.70
   1   3   2    1.70    0.70
   1   3   2    1.50    0.80
   1   3   2    1.40    1.10
   1   3   2    1.50    0.70
  -2  -3  -2  194.78    6.40
  -2  -3  -2  200.48    6.60
  -2  -3  -2  195.88    6.80
  -2  -3  -2  200.18    6.50
   2   3   2  204.08    7.00
   2   3   2  198.28    5.60
   2   3   2  189.78    6.20
   2   3   2  199.98    6.40
  -3  -3  -2  891.21   24.90
  -3  -3  -2  905.21   26.00
  -3  -3  -2  909.41   25.10
  -3  -3  -2  859.81   24.70
  -3  -3  -2  920.41   25.40
  -3  -3  -2  930.41   25.50
  -3  -3  -2  903.31   24.80
   3   3   2  920.81   26.00
   3   3   2  874.81   24.70
   3   3   2  899.21   25.60
   3   3   2  923.31   25.40
   3   3   2  873.91   24.50
   3   3   2  879.71   24.50
  -4  -3  -2  505.15   15.20
  -4  -3  -2  493.45   14.40
  -4  -3  -2  508.75   15.30
  -4  -3  -2  508.05   15.80
  -4  -3  -2  500.75   14.80
  -4  -3  -2  493.55   14.50
  -4  -3  -2  509.35   15.00
   4   3   2  507.25   15.00
   4   3   2  520.25   16.10
   4   3   2  508.15   15.10
   4   3   2  510.75   15.40
  -5  -3  -2  148.49    6.20
  -5  -3  -2  154.88    6.10
  -5  -3  -2  142.79    4.80
  -5  -3  -2  150.78    5.20
  -5  -3  -2  151.88    5.60
  -5  -3  -2  153.48    5.90
  -5  -3  -2  130.69    7.80
   5   3   2  151.78    5.70
   5   3   2  155.28    6.10
   5   3   2  154.08    5.80
   5   3   2  152.18    5.60
  -6  -3  -2  144.19    6.30
  -6  -3  -2  154.88    6.40
  -6  -3  -2  153.48    5.60
  -6  -3  -2  151.48    5.00
  -6  -3  -2  157.98    6.50
  -6  -3  -2  154.48    6.10
  -6  -3  -2  158.38    6.80
  -6  -3  -2  150.18    5.20
  -6  -3  -2  163.58    6.50
   6   3   2  163.18    6.30
   6   3   2  157.08    6.70
   6   3   2  155.38    5.80
   6   3   2  144.59    5.90
  -7  -3  -2   23.90    3.40
  -7  -3  -2   21.20    2.40
  -7  -3  -2   18.80    2.10
  -7  -3  -2   20.00    1.40
  -7  -3  -2   16.90    1.70
  -7  -3  -2   26.60    2.50
  -7  -3  -2   18.20    2.20
  -7  -3  -2   20.50    3.00
  -7  -3  -2   22.20    3.20
   7   3   2   24.30    3.40
   7   3   2   19.50    1.80
   7   3   2   23.20    2.10
   7   3   2   22.50    1.90
  -8  -3  -2  103.89    5.80
  -8  -3  -2  100.99    5.30
  -8  -3  -2  104.89    6.60
  -8  -3  -2  101.39    4.80
  -8  -3  -2   97.29    6.60
  -8  -3  -2  105.79    4.70
  -8  -3  -2  101.79    4.20
   8   3   2  105.79    4.80
   8   3   2   94.79    4.70
   8   3   2  108.09    4.60
   8   3   2   94.19    6.30
  -9  -3  -2    0.20    2.30
  -9  -3  -2    0.70    1.70
  -9  -3  -2    1.00    2.00
  -9  -3  -2    2.30    1.60
  -9  -3  -2   -0.10    1.20
   9   3   2    0.20    1.90
   9   3   2    3.40    1.70
 -10  -3  -2   15.10    2.70
 -10  -3  -2   17.00    3.70
 -10  -3  -2   17.40    2.80
  10   3   2   13.30    3.40
 -11  -3  -2    7.70    3.30
 -11  -3  -2    5.70    2.80
  11   3   2    3.30    2.80
  11   3   2    8.10    3.20
   8  -4  -2   23.40    4.00
  -8   4   2   30.40    6.40
  -8   4   2   34.40    5.20
  -8   4   2   30.50    5.70
   7  -4  -2    2.30    8.20
   7  -4  -2    3.90    2.40
   7  -4  -2    2.00    2.40
  -7   4   2    6.60    3.00
  -7   4   2    9.40    2.90
  -7   4   2    0.30    2.90
   6  -4  -2    5.80    2.00
   6  -4  -2    1.60    1.90
   6  -4  -2    4.00    3.00
   6  -4  -2    2.70    0.90
  -6   4   2    5.40    2.30
  -6   4   2    3.20    2.50
  -6   4   2    3.10    2.30
  -6   4   2    2.90    2.20
   5  -4  -2   28.30    3.80
   5  -4  -2   31.20    2.30
   5  -4  -2   30.60    2.60
   5  -4  -2   28.00    1.80
   5  -4  -2   31.30    1.70
   5  -4  -2   23.50    5.30
  -5   4   2   35.60    2.80
  -5   4   2   25.70    2.50
  -5   4   2   28.80    3.30
  -5   4   2   24.60    5.60
  -5   4   2   36.60    3.10
   4  -4  -2   82.79    6.00
   4  -4  -2   83.39    3.30
   4  -4  -2   86.59    4.10
   4  -4  -2   75.49    5.00
   4  -4  -2   84.89    4.30
  -4   4   2   82.29    4.70
  -4   4   2   85.59    4.80
  -4   4   2   83.89    4.30
  -4   4   2   82.39    5.10
  -4   4   2   84.69    4.30
   3  -4  -2    1.60    1.90
   3  -4  -2    1.30    0.90
   3  -4  -2   -1.70    2.10
   3  -4  -2   -0.70    1.20
  -3   4   2   -1.20    1.10
  -3   4   2    1.90    1.20
  -3   4   2   -2.10    1.70
  -3   4   2   -0.40    1.20
  -3   4   2    0.90    1.40
   2  -4  -2  330.27   10.00
   2  -4  -2  337.67   11.10
   2  -4  -2  340.27   12.30
   2  -4  -2  325.97   11.60
   2  -4  -2  323.77   11.30
  -2   4   2  331.87   11.20
  -2   4   2  318.97   11.00
  -2   4   2  333.77   11.30
  -2   4   2  333.47   11.60
  -2   4   2  321.47   10.10
   1  -4  -2  178.58    6.90
   1  -4  -2  173.68    5.70
   1  -4  -2  187.28    7.70
   1  -4  -2  179.08    6.60
  -1   4   2  184.18    8.00
  -1   4   2  181.38    6.90
  -1   4   2  178.38    7.00
  -1   4   2  187.28    6.70
  -1   4   2  183.08    6.50
   0  -4  -2 2390.26   66.69
   0  -4  -2 2431.06   67.89
   0  -4  -2 2557.64   68.09
   0  -4  -2 2435.26   67.19
   0  -4  -2 2526.65   68.69
   0   4   2 2501.95   68.49
   0   4   2 2420.26   67.89
   0   4   2 2542.85   67.99
   0   4   2 2545.25   68.29
   0   4   2 2448.16   67.49
  -1  -4  -2    3.10    1.20
  -1  -4  -2    3.70    0.90
  -1  -4  -2    2.60    1.70
  -1  -4  -2    4.40    0.80
  -1  -4  -2    3.30    1.40
   1   4   2    5.20    1.20
   1   4   2    4.20    0.90
   1   4   2    3.20    1.00
   1   4   2    3.90    1.00
   1   4   2    6.20    1.50
  -2  -4  -2  950.20   27.40
  -2  -4  -2  963.50   27.30
  -2  -4  -2  937.81   26.80
  -2  -4  -2  982.90   27.00
  -2  -4  -2  943.51   26.90
   2   4   2  993.60   27.50
   2   4   2  942.41   26.60
   2   4   2  932.01   26.60
   2   4   2  972.50   27.00
  -3  -4  -2  525.45   15.30
  -3  -4  -2  506.75   14.90
  -3  -4  -2  500.35   14.90
  -3  -4  -2  502.55   14.00
  -3  -4  -2  534.45   15.50
  -3  -4  -2  531.85   15.90
   3   4   2  506.05   14.40
   3   4   2  518.25   15.90
   3   4   2  528.25   15.80
   3   4   2  510.25   14.40
   3   4   2  519.35   15.20
   3   4   2  525.45   15.40
  -4  -4  -2   73.19    3.00
  -4  -4  -2   69.39    3.20
  -4  -4  -2   68.99    3.60
  -4  -4  -2   75.79    3.70
  -4  -4  -2   69.19    3.70
  -4  -4  -2   74.89    3.70
   4   4   2   67.19    3.40
   4   4   2   71.39    3.10
   4   4   2   72.39    4.20
   4   4   2   75.19    3.30
  -5  -4  -2  111.19    4.70
  -5  -4  -2  127.19    5.30
  -5  -4  -2  119.99    5.30
  -5  -4  -2  134.29    5.50
  -5  -4  -2  130.49    5.50
  -5  -4  -2  134.69    5.60
  -5  -4  -2  124.49    4.70
  -5  -4  -2  128.79    4.50
   5   4   2  128.79    5.00
   5   4   2  127.59    5.30
  -6  -4  -2  111.39    4.60
  -6  -4  -2   99.99    5.10
  -6  -4  -2  112.09    4.00
  -6  -4  -2  113.99    5.20
  -6  -4  -2  115.59    5.50
  -6  -4  -2  113.79    4.30
  -6  -4  -2  115.59    5.30
  -6  -4  -2  114.99    5.40
  -6  -4  -2  118.49    5.50
   6   4   2  115.69    4.80
   6   4   2  110.39    4.90
  -7  -4  -2   21.30    3.10
  -7  -4  -2   16.30    3.10
  -7  -4  -2   16.30    1.90
  -7  -4  -2   17.60    2.80
  -7  -4  -2   16.70    1.90
  -7  -4  -2   18.60    1.30
  -7  -4  -2   15.20    3.60
   7   4   2   15.40    1.90
   7   4   2   12.80    1.70
   7   4   2   17.70    1.80
  -8  -4  -2  110.39    5.90
  -8  -4  -2  116.69    6.50
  -8  -4  -2  115.39    7.10
  -8  -4  -2  111.79    4.40
  -8  -4  -2  108.09    5.40
   8   4   2  114.39    4.90
   8   4   2  120.99    5.50
   8   4   2  118.09    5.30
  -9  -4  -2   -1.80    2.00
  -9  -4  -2    2.10    1.60
  -9  -4  -2    4.10    1.80
  -9  -4  -2    3.70    1.40
   9   4   2    1.70    1.70
   9   4   2    2.80    2.10
 -10  -4  -2   79.29    5.00
 -10  -4  -2   86.89    4.00
 -10  -4  -2   85.49    3.50
 -10  -4  -2   72.09    5.20
  10   4   2   73.99    4.90
  10   4   2   67.79    4.40
 -11  -4  -2   10.50    2.70
 -11  -4  -2    4.10    2.80
 -11  -4  -2    7.10    3.40
  11   4   2    2.20    2.80
  11   4   2    4.80    3.30
   8  -5  -2    7.10    3.70
  -8   5   2    2.90    4.90
  -8   5   2    2.00    4.40
   7  -5  -2    2.30    2.80
   7  -5  -2   -1.70    3.00
  -7   5   2    0.50    3.70
  -7   5   2    2.50    3.50
   6  -5  -2   19.20    1.80
   6  -5  -2   12.80    4.50
   6  -5  -2   18.70    3.00
  -6   5   2   17.40    4.30
  -6   5   2   16.10    2.90
  -6   5   2   14.80    3.80
   5  -5  -2   14.70    3.90
   5  -5  -2   22.90    2.60
   5  -5  -2   17.20    1.70
   5  -5  -2   15.20    2.50
  -5   5   2   17.70    2.80
  -5   5   2   15.90    3.20
  -5   5   2   19.30    4.00
  -5   5   2   13.00    2.80
   4  -5  -2  448.96   15.20
   4  -5  -2  453.75   15.70
   4  -5  -2  447.76   13.90
   4  -5  -2  453.35   17.30
  -4   5   2  443.16   14.20
  -4   5   2  465.85   16.10
  -4   5   2  462.45   15.80
  -4   5   2  454.45   15.60
   3  -5  -2   -1.10    2.50
   3  -5  -2   -2.60    2.70
   3  -5  -2   -1.10    2.60
  -3   5   2    1.60    1.30
  -3   5   2    1.80    1.40
  -3   5   2    2.00    1.60
   2  -5  -2    2.70    2.00
   2  -5  -2   -0.10    2.10
   2  -5  -2   -0.10    0.70
   2  -5  -2   -1.50    2.30
   2  -5  -2    0.90    1.30
  -2   5   2    1.00    1.00
  -2   5   2   -1.80    1.30
  -2   5   2   -0.40    1.00
  -2   5   2   -1.20    1.20
  -2   5   2   -1.20    1.80
  -2   5   2    0.40    1.10
   1  -5  -2   97.79    5.00
   1  -5  -2  100.09    4.40
   1  -5  -2   97.09    3.40
   1  -5  -2   91.69    4.90
   1  -5  -2   96.89    5.60
  -1   5   2   95.49    4.10
  -1   5   2  101.29    5.10
  -1   5   2   98.59    4.70
  -1   5   2  101.19    4.50
  -1   5   2   96.59    4.90
   0  -5  -2 2218.38   61.09
   0  -5  -2 2113.39   59.19
   0  -5  -2 2271.07   61.89
   0  -5  -2 2165.38   60.89
   0  -5  -2 2233.68   60.19
   0   5   2 2160.28   60.19
   0   5   2 2196.68   60.89
   0   5   2 2206.98   61.09
   0   5   2 2231.28   60.89
  -1  -5  -2   11.90    2.80
  -1  -5  -2   11.50    3.30
  -1  -5  -2   11.10    1.90
  -1  -5  -2   11.60    1.20
  -1  -5  -2   12.60    1.10
   1   5   2   11.60    1.50
   1   5   2   10.10    1.20
   1   5   2   12.50    2.10
   1   5   2   12.00    1.90
  -2  -5  -2   23.50    2.80
  -2  -5  -2   20.70    1.60
  -2  -5  -2   27.60    1.80
  -2  -5  -2   22.20    2.30
   2   5   2   21.70    1.90
   2   5   2   21.80    1.50
   2   5   2   27.80    2.60
  -3  -5  -2  352.86   11.50
  -3  -5  -2  353.66   10.80
  -3  -5  -2  355.86   11.40
  -3  -5  -2  350.06   10.90
  -3  -5  -2  359.16   11.40
   3   5   2  357.76   11.10
   3   5   2  342.27   10.10
   3   5   2  351.06   10.40
   3   5   2  349.07   11.50
   3   5   2  344.17   11.60
   3   5   2  360.56   11.30
  -4  -5  -2  691.73   20.10
  -4  -5  -2  715.53   21.20
  -4  -5  -2  701.13   21.10
  -4  -5  -2  736.53   21.50
  -4  -5  -2  680.23   19.40
  -4  -5  -2  698.53   20.20
   4   5   2  714.03   21.40
   4   5   2  731.83   21.60
   4   5   2  699.83   20.80
   4   5   2  712.03   21.10
  -5  -5  -2   78.49    3.40
  -5  -5  -2   86.89    4.00
  -5  -5  -2   80.19    4.00
  -5  -5  -2   84.69    4.60
  -5  -5  -2   80.39    3.30
  -5  -5  -2   84.39    4.40
  -5  -5  -2   83.89    4.40
   5   5   2   78.59    3.70
   5   5   2   83.69    4.10
   5   5   2   81.09    3.60
  -6  -5  -2   18.60    2.00
  -6  -5  -2   18.40    2.80
  -6  -5  -2   15.10    1.70
  -6  -5  -2   12.20    2.90
  -6  -5  -2   21.00    3.10
  -6  -5  -2   17.90    1.40
  -6  -5  -2   18.00    1.50
  -6  -5  -2   17.80    2.60
  -6  -5  -2   14.40    1.60
   6   5   2   12.60    1.60
   6   5   2   15.00    1.90
  -7  -5  -2   23.50    3.50
  -7  -5  -2   28.20    2.30
  -7  -5  -2   23.20    3.30
  -7  -5  -2   22.50    2.00
  -7  -5  -2   20.30    2.00
  -7  -5  -2   24.70    1.70
  -7  -5  -2   21.80    3.30
  -7  -5  -2   23.20    1.40
  -7  -5  -2   31.40    4.20
   7   5   2   21.60    2.20
   7   5   2   21.50    2.10
  -8  -5  -2   62.39    2.80
  -8  -5  -2   59.09    5.80
  -8  -5  -2   59.09    3.30
  -8  -5  -2   63.49    2.70
  -8  -5  -2   59.19    4.30
  -8  -5  -2   67.59    5.80
  -8  -5  -2   59.59    3.60
  -8  -5  -2   60.79    6.20
   8   5   2   60.89    3.70
   8   5   2   60.29    3.30
  -9  -5  -2    0.70    2.70
  -9  -5  -2    2.30    1.80
  -9  -5  -2   -0.40    1.90
  -9  -5  -2    2.30    1.30
  -9  -5  -2   -1.70    1.70
   9   5   2    4.50    3.00
   9   5   2   -0.40    2.20
 -10  -5  -2   78.29    6.80
 -10  -5  -2   97.69    6.20
 -10  -5  -2   99.09    4.50
 -10  -5  -2   98.59    4.20
  10   5   2   88.09    5.00
 -11  -5  -2    5.20    3.40
 -11  -5  -2    2.50    2.60
  11   5   2    3.80    3.00
   7  -6  -2    3.50    3.40
   7  -6  -2    1.80    3.80
  -7   6   2    1.30    4.00
  -7   6   2    1.70    4.40
   6  -6  -2    3.70    2.60
   6  -6  -2    3.90    3.10
  -6   6   2    0.90    3.00
  -6   6   2    2.60    3.20
   5  -6  -2   13.80    3.00
   5  -6  -2   15.50    3.20
   5  -6  -2   13.70    2.20
  -5   6   2   15.70    3.50
  -5   6   2   11.80    2.80
   4  -6  -2  274.57    9.50
   4  -6  -2  272.37   10.70
  -4   6   2  275.17    9.40
  -4   6   2  279.87   10.80
  -4   6   2  262.47   10.80
   3  -6  -2    5.40    3.00
   3  -6  -2    7.10    1.90
   3  -6  -2    6.70    3.80
   3  -6  -2    7.80    3.50
  -3   6   2    3.70    1.50
  -3   6   2    5.80    1.80
   2  -6  -2   75.09    5.20
   2  -6  -2   73.69    5.80
   2  -6  -2   67.69    5.00
   2  -6  -2   66.79    3.70
   2  -6  -2   74.79    3.90
  -2   6   2   65.49    3.60
  -2   6   2   66.99    4.90
  -2   6   2   72.59    4.20
  -2   6   2   67.39    5.10
   1  -6  -2   98.09    6.10
   1  -6  -2   97.19    5.50
   1  -6  -2   96.19    6.00
   1  -6  -2  102.39    4.80
  -1   6   2  100.19    5.20
  -1   6   2   97.69    4.80
  -1   6   2   99.59    4.40
  -1   6   2  102.19    5.40
   0  -6  -2   11.70    2.90
   0  -6  -2    9.10    2.10
   0  -6  -2   10.90    2.60
   0  -6  -2    7.60    1.60
   0  -6  -2   12.90    2.30
   0   6   2    9.00    2.40
   0   6   2   10.60    1.20
   0   6   2   11.80    2.40
   0   6   2    9.00    1.50
  -1  -6  -2    1.60    1.80
  -1  -6  -2    1.50    1.00
  -1  -6  -2    1.60    0.50
  -1  -6  -2   -0.60    1.90
  -1  -6  -2   -1.10    1.30
   1   6   2    0.20    1.30
   1   6   2    0.40    0.90
   1   6   2    0.60    0.90
  -2  -6  -2  565.44   17.40
  -2  -6  -2  567.44   18.20
  -2  -6  -2  572.94   17.20
  -2  -6  -2  563.94   17.20
  -2  -6  -2  556.74   17.30
   2   6   2  585.74   17.70
   2   6   2  572.24   16.80
   2   6   2  563.84   17.50
   2   6   2  569.34   16.80
  -3  -6  -2  249.68    8.70
  -3  -6  -2  258.87    7.80
  -3  -6  -2  257.87    8.40
  -3  -6  -2  265.97    9.20
  -3  -6  -2  240.58   10.50
  -3  -6  -2  257.17    9.50
   3   6   2  253.77    9.20
   3   6   2  257.77    8.80
   3   6   2  252.47    9.00
   3   6   2  244.18    7.80
  -4  -6  -2   28.80    2.00
  -4  -6  -2   25.00    2.70
  -4  -6  -2   25.90    2.20
  -4  -6  -2   28.70    1.70
  -4  -6  -2   26.10    2.40
   4   6   2   23.60    2.20
   4   6   2   24.80    1.90
   4   6   2   27.00    3.00
  -5  -6  -2   27.20    3.30
  -5  -6  -2   32.70    2.30
  -5  -6  -2   27.70    1.80
  -5  -6  -2   28.20    2.60
  -5  -6  -2   28.70    2.90
  -5  -6  -2   29.10    2.30
  -5  -6  -2   29.10    1.60
   5   6   2   24.10    3.20
   5   6   2   33.60    2.20
   5   6   2   30.40    2.20
   5   6   2   30.00    2.40
  -6  -6  -2   39.10    4.30
  -6  -6  -2   41.00    4.10
  -6  -6  -2   42.10    4.00
  -6  -6  -2   42.30    3.50
  -6  -6  -2   36.70    2.40
  -6  -6  -2   41.90    2.10
  -6  -6  -2   42.90    2.10
  -6  -6  -2   39.60    2.70
   6   6   2   41.00    2.80
   6   6   2   39.90    2.80
   6   6   2   42.40    2.80
  -7  -6  -2   24.20    3.50
  -7  -6  -2   17.20    1.80
  -7  -6  -2   18.40    1.90
  -7  -6  -2   23.10    4.00
  -7  -6  -2   20.40    4.30
  -7  -6  -2   16.80    1.90
  -7  -6  -2   16.60    3.90
   7   6   2   15.40    2.10
  -8  -6  -2  782.62   24.90
  -8  -6  -2  728.03   21.70
  -8  -6  -2  740.63   21.50
  -8  -6  -2  743.33   22.30
  -8  -6  -2  800.62   25.30
  -8  -6  -2  763.92   23.10
   8   6   2  761.72   24.30
   8   6   2  773.32   23.80
  -9  -6  -2    0.10    1.20
  -9  -6  -2    0.60    1.40
  -9  -6  -2   -0.20    1.90
   9   6   2    0.60    2.50
   9   6   2   -2.30    2.10
 -10  -6  -2    1.60    1.90
 -10  -6  -2   -0.10    1.70
 -10  -6  -2    1.10    2.10
 -10  -6  -2    0.60    2.50
  10   6   2   -2.00    2.70
 -11  -6  -2    2.50    3.30
 -11  -6  -2    3.80    2.80
  11   6   2    2.30    3.40
   6  -7  -2   28.20    4.90
   6  -7  -2   28.90    4.40
  -6   7   2   22.40    5.30
  -6   7   2   20.00    3.60
   5  -7  -2    5.80    1.80
   5  -7  -2    6.00    2.60
  -5   7   2    4.10    2.80
   4  -7  -2   37.40    3.10
   4  -7  -2   36.90    3.50
  -4   7   2   31.30    3.20
   3  -7  -2    1.80    1.50
   3  -7  -2    0.90    2.10
  -3   7   2    0.50    2.10
  -3   7   2    0.60    1.80
  -3   7   2    2.00    2.10
   2  -7  -2   11.10    2.30
   2  -7  -2   15.10    2.40
  -2   7   2   10.90    4.20
  -2   7   2   19.30    3.80
  -2   7   2   13.40    2.50
   1  -7  -2   94.39    4.80
   1  -7  -2   92.19    5.30
   1  -7  -2   89.99    4.70
  -1   7   2   91.79    5.50
  -1   7   2   85.49    5.40
  -1   7   2   83.49    4.00
  -1   7   2   88.59    4.40
   0  -7  -2   15.30    3.80
   0  -7  -2   17.30    2.60
   0  -7  -2   18.20    2.60
   0  -7  -2   11.30    1.80
   0  -7  -2   13.60    3.10
   0   7   2   18.50    2.90
   0   7   2   13.30    2.00
   0   7   2   12.70    1.50
   0   7   2   12.10    2.80
  -1  -7  -2    2.60    2.30
  -1  -7  -2    0.10    2.40
  -1  -7  -2   -2.00    1.20
  -1  -7  -2    0.30    1.70
   1   7   2    1.00    1.10
   1   7   2   -2.20    1.70
   1   7   2   -0.40    1.10
   1   7   2    0.40    0.60
  -2  -7  -2  135.39    7.20
  -2  -7  -2  132.09    6.10
  -2  -7  -2  139.19    5.50
  -2  -7  -2  131.39    5.40
  -2  -7  -2  132.49    6.20
   2   7   2  139.09    5.20
   2   7   2  139.09    5.50
   2   7   2  122.89    8.00
   2   7   2  135.99    5.70
  -3  -7  -2  149.49    5.80
  -3  -7  -2  151.28    5.80
  -3  -7  -2  150.08    4.80
  -3  -7  -2  157.98    7.50
  -3  -7  -2  152.68    6.70
  -3  -7  -2  146.79    6.40
   3   7   2  145.19    6.10
   3   7   2  136.29    6.90
   3   7   2  153.88    5.00
   3   7   2  151.38    6.10
  -4  -7  -2 3222.48   84.59
  -4  -7  -2 2957.50   83.89
  -4  -7  -2 3193.78   84.39
  -4  -7  -2 3059.79   83.29
  -4  -7  -2 3016.10   83.19
  -4  -7  -2 2942.31   82.39
   4   7   2 3127.79   84.49
   4   7   2 2841.82   83.89
   4   7   2 3044.10   84.69
  -5  -7  -2    8.40    3.10
  -5  -7  -2    4.20    1.00
  -5  -7  -2    2.60    0.80
  -5  -7  -2    2.70    1.60
   5   7   2    1.40    1.30
   5   7   2    2.70    1.40
   5   7   2    1.50    1.50
  -6  -7  -2  659.53   19.00
  -6  -7  -2  652.93   19.20
  -6  -7  -2  650.73   20.90
  -6  -7  -2  663.03   19.80
  -6  -7  -2  689.53   21.10
  -6  -7  -2  646.74   20.90
   6   7   2  653.63   21.20
   6   7   2  629.74   20.50
  -7  -7  -2    2.70    1.30
  -7  -7  -2    5.00    2.60
  -7  -7  -2    4.20    1.70
  -7  -7  -2    4.30    1.00
   7   7   2    6.20    1.70
  -8  -7  -2  394.56   13.00
  -8  -7  -2  382.16   12.00
  -8  -7  -2  413.46   14.50
  -8  -7  -2  390.76   12.70
  -8  -7  -2  405.16   11.90
   8   7   2  382.56   14.00
   8   7   2  393.26   13.60
  -9  -7  -2   -0.10    1.90
  -9  -7  -2    3.40    2.00
  -9  -7  -2    0.00    2.80
  -9  -7  -2    1.30    1.80
   9   7   2    2.00    2.60
   9   7   2   -0.10    2.30
 -10  -7  -2    3.70    2.40
 -10  -7  -2    1.70    2.50
 -10  -7  -2    3.20    2.30
  10   7   2    5.30    3.30
 -11  -7  -2    2.10    2.90
 -11  -7  -2    1.90    3.90
   6  -8  -2    2.20    5.70
   6  -8  -2    9.40    4.70
  -6   8   2   -1.90    4.60
   5  -8  -2    0.10    3.20
   5  -8  -2    9.50    3.80
  -5   8   2    1.40    3.30
  -5   8   2    5.30    4.20
   4  -8  -2   33.40    4.10
   4  -8  -2   27.40    3.70
  -4   8   2   25.00    4.40
  -4   8   2   31.00    2.50
   3  -8  -2   -4.00    2.50
   3  -8  -2   -0.40    2.00
  -3   8   2    0.40    1.60
  -3   8   2   -1.40    2.10
  -3   8   2   -0.30    2.70
   2  -8  -2    3.60    2.20
   2  -8  -2    1.50    1.70
  -2   8   2    2.40    2.30
  -2   8   2    0.80    2.10
  -2   8   2    1.90    1.60
  -2   8   2    2.80    1.50
   1  -8  -2   45.30    4.00
   1  -8  -2   47.10    3.00
   1  -8  -2   46.20    3.80
  -1   8   2   45.10    4.70
  -1   8   2   39.40    4.60
  -1   8   2   47.30    2.70
  -1   8   2   45.90    2.90
   0  -8  -2  368.66   12.90
   0  -8  -2  364.66   14.40
   0  -8  -2  383.66   13.50
   0   8   2  371.36   13.30
   0   8   2  391.96   13.00
   0   8   2  386.86   13.70
   0   8   2  388.36   12.60
   0   8   2  390.96   12.20
  -1  -8  -2    1.50    1.50
  -1  -8  -2    1.30    2.10
  -1  -8  -2   -3.40    3.40
  -1  -8  -2    2.50    2.70
   1   8   2    0.90    0.70
   1   8   2   -0.70    1.40
   1   8   2   -1.20    1.30
   1   8   2    3.10    1.50
   1   8   2   -0.20    2.00
  -2  -8  -2  308.57   11.70
  -2  -8  -2  310.07   11.00
  -2  -8  -2  308.77   12.60
  -2  -8  -2  309.57   11.30
   2   8   2  315.07   11.40
   2   8   2  311.17   10.10
   2   8   2  307.97   11.00
   2   8   2  311.07   10.50
  -3  -8  -2   42.30    4.00
  -3  -8  -2   52.19    5.40
  -3  -8  -2   49.30    2.80
  -3  -8  -2   51.39    1.80
  -3  -8  -2   47.50    4.10
  -3  -8  -2   50.69    2.70
   3   8   2   52.79    2.20
   3   8   2   44.10    2.90
   3   8   2   45.30    4.00
   3   8   2   55.79    3.20
  -4  -8  -2 2973.60   80.49
  -4  -8  -2 2864.91   78.99
  -4  -8  -2 2866.61   78.89
  -4  -8  -2 2812.52   77.39
  -4  -8  -2 2749.72   78.99
   4   8   2 2766.62   79.69
   4   8   2 2961.90   79.49
   4   8   2 2924.51   80.39
  -5  -8  -2   16.50    1.80
  -5  -8  -2   13.90    2.80
  -5  -8  -2   13.10    3.00
  -5  -8  -2   12.50    3.80
  -5  -8  -2   15.70    2.00
   5   8   2   13.50    2.40
   5   8   2   18.00    2.10
  -6  -8  -2    3.10    1.30
  -6  -8  -2   -0.30    1.90
  -6  -8  -2    0.40    2.60
  -6  -8  -2    4.60    2.10
  -6  -8  -2    2.00    1.10
   6   8   2    5.70    1.90
   6   8   2    5.50    1.90
  -7  -8  -2   10.20    2.80
  -7  -8  -2   11.80    2.20
  -7  -8  -2   13.70    3.00
  -7  -8  -2    9.90    1.80
   7   8   2   10.90    2.70
   7   8   2   11.50    2.30
  -8  -8  -2   28.20    3.30
  -8  -8  -2   39.10    2.40
  -8  -8  -2   32.50    2.40
  -8  -8  -2   32.90    3.80
   8   8   2   38.70    3.50
  -9  -8  -2    1.10    2.50
  -9  -8  -2    2.50    2.20
  -9  -8  -2    1.80    2.30
  -9  -8  -2    4.70    1.80
   9   8   2    0.40    3.00
 -10  -8  -2   -0.70    2.60
 -10  -8  -2   -1.40    2.80
  10   8   2    3.50    4.00
 -11  -8  -2    1.20    3.40
   5  -9  -2    8.90    5.00
   5  -9  -2    0.60    5.40
  -5   9   2    4.60    4.30
   4  -9  -2    0.40    4.10
  -4   9   2    3.80    4.20
  -4   9   2    0.00    3.20
   3  -9  -2    4.00    3.40
   3  -9  -2   -1.20    3.00
  -3   9   2    2.50    2.10
  -3   9   2    1.80    3.50
   2  -9  -2    2.30    3.00
   2  -9  -2    4.10    4.10
  -2   9   2    0.70    2.90
  -2   9   2   -1.10    2.00
  -2   9   2    1.00    2.00
   1  -9  -2   35.90    3.70
  -1   9   2   37.30    3.00
  -1   9   2   37.60    5.10
  -1   9   2   38.60    2.80
  -1   9   2   36.40    3.40
   0  -9  -2  308.67   11.80
   0   9   2  326.87   12.30
   0   9   2  333.87   11.20
   0   9   2  302.57   12.20
   0   9   2  310.37   10.40
  -1  -9  -2    4.50    2.00
   1   9   2    3.20    1.70
   1   9   2    2.00    2.60
  -2  -9  -2   39.90    5.60
  -2  -9  -2   39.20    2.80
   2   9   2   40.30    3.50
   2   9   2   36.40    3.10
   2   9   2   32.50    2.70
   2   9   2   39.70    4.10
  -3  -9  -2   60.09    5.00
  -3  -9  -2   58.59    6.90
  -3  -9  -2   59.79    3.50
   3   9   2   58.19    4.60
   3   9   2   58.89    2.70
   3   9   2   66.19    3.80
   3   9   2   60.99    3.70
  -4  -9  -2  142.79    6.00
  -4  -9  -2  136.19    5.70
  -4  -9  -2  134.99    6.80
  -4  -9  -2  133.59    8.30
  -4  -9  -2  140.29    4.40
   4   9   2  142.19    6.30
   4   9   2  140.99    6.20
   4   9   2  136.89    6.70
  -5  -9  -2    1.90    2.60
  -5  -9  -2    8.70    1.70
  -5  -9  -2    7.40    3.40
  -5  -9  -2    6.50    1.60
   5   9   2    5.80    1.90
  -6  -9  -2  102.79    4.80
  -6  -9  -2   94.29    5.20
  -6  -9  -2   93.39    6.80
  -6  -9  -2   93.09    4.70
  -6  -9  -2   95.69    4.30
   6   9   2   91.99    4.90
  -7  -9  -2    5.00    3.90
  -7  -9  -2    9.80    3.80
  -7  -9  -2    8.50    2.30
  -7  -9  -2    5.60    1.40
  -7  -9  -2   14.50    3.10
  -7  -9  -2    7.90    2.30
   7   9   2    8.10    2.50
  -8  -9  -2   24.80    4.00
  -8  -9  -2   33.00    3.90
  -8  -9  -2   26.50    2.70
  -8  -9  -2   25.80    4.50
   8   9   2   26.30    3.30
   8   9   2   23.30    4.20
  -9  -9  -2   -0.60    2.20
  -9  -9  -2    1.60    3.10
  -9  -9  -2    2.40    4.30
   9   9   2    5.30    3.50
 -10  -9  -2   -2.60    2.80
 -10  -9  -2   -0.90    3.50
  10   9   2    5.10    4.50
   3 -10  -2   -0.90    4.20
   3 -10  -2    0.30    3.40
  -3  10   2    5.80    4.50
  -3  10   2    0.60    3.20
   2 -10  -2  124.39    7.40
   2 -10  -2  152.68    7.40
  -2  10   2  163.88    7.30
  -2  10   2  144.59    7.50
  -2  10   2  138.19    6.60
   1 -10  -2   32.80    4.40
   1 -10  -2   20.10    4.50
  -1  10   2   35.80    3.30
  -1  10   2   30.50    4.00
  -1  10   2   24.80    3.30
   0 -10  -2    2.30    2.80
   0 -10  -2    2.20    2.60
   0  10   2    1.30    3.10
   0  10   2    5.10    2.80
   0  10   2    2.00    1.50
   0  10   2    6.40    2.20
  -1 -10  -2   -1.10    2.30
   1  10   2   -0.20    2.30
   1  10   2   -2.50    2.20
   1  10   2    5.10    2.30
   1  10   2    1.30    3.50
  -2 -10  -2    0.70    2.20
  -2 -10  -2   -0.30    2.40
   2  10   2    2.40    1.90
   2  10   2    1.50    2.30
   2  10   2   -2.50    1.90
  -3 -10  -2   31.20    3.60
  -3 -10  -2   32.40    3.10
   3  10   2   36.40    2.10
   3  10   2   40.50    3.40
   3  10   2   36.00    3.30
   3  10   2   35.40    4.60
  -4 -10  -2  345.87   12.00
  -4 -10  -2  328.67   13.40
   4  10   2  342.67   12.70
   4  10   2  340.87   12.40
   4  10   2  325.47   12.20
  -5 -10  -2   -0.70    1.20
  -5 -10  -2   -1.10    3.60
  -5 -10  -2   -0.30    2.50
  -5 -10  -2   -1.10    2.10
   5  10   2    3.00    2.80
   5  10   2   -2.50    2.50
  -6 -10  -2  155.18    6.70
  -6 -10  -2  160.58    7.60
  -6 -10  -2  168.88    6.80
   6  10   2  143.69    7.30
   6  10   2  158.78    7.00
  -7 -10  -2    5.60    1.70
  -7 -10  -2    4.20    2.80
  -7 -10  -2   11.40    3.00
   7  10   2   10.60    3.00
   7  10   2    9.60    3.00
  -8 -10  -2  326.77   12.10
  -8 -10  -2  304.67   12.40
   8  10   2  296.67   12.10
   8  10   2  298.37   12.30
  -9 -10  -2   -0.20    3.70
  -9 -10  -2   -0.10    3.50
   9  10   2    0.70    4.30
   2 -11  -2   24.40    6.70
  -2  11   2   25.40    6.40
   1 -11  -2   10.50    4.30
  -1  11   2   15.10    4.10
   0 -11  -2   57.89    5.30
   0 -11  -2   48.40    5.10
   0  11   2   65.49    4.50
   0  11   2   51.89    4.90
  -1 -11  -2    4.00    3.30
  -1 -11  -2   -2.00    3.10
   1  11   2    4.00    3.50
  -2 -11  -2   41.80    4.60
  -2 -11  -2   43.90    4.10
   2  11   2   36.90    4.00
   2  11   2   46.30    3.50
  -3 -11  -2   11.70    2.90
  -3 -11  -2   22.30    4.00
   3  11   2   15.10    4.00
   3  11   2   15.40    4.00
  -4 -11  -2   91.19    5.90
  -4 -11  -2   99.79    5.50
   4  11   2  104.49    5.80
   4  11   2   99.69    5.90
  -5 -11  -2   -1.30    3.00
  -5 -11  -2    3.80    4.80
   5  11   2    2.60    3.10
   5  11   2    1.60    3.10
  -6 -11  -2    5.70    2.90
  -6 -11  -2    0.30    3.30
   6  11   2    4.00    3.60
   6  11   2    3.00    3.40
  -7 -11  -2    3.80    3.70
   7  11   2    3.00    4.00
   7  11   2    4.00    3.80
  -8 -11  -2  169.68    9.20
   8  11   2  159.18    8.70
   8  11   2  183.18    8.80
   0 -12  -2   19.90    4.30
   0  12   2   34.60    5.90
  -1 -12  -2    9.00    4.80
  -1 -12  -2    7.10    4.40
   1  12   2    7.30    3.80
  -2 -12  -2   57.79    6.80
  -2 -12  -2   81.39    6.10
   2  12   2   51.19    5.70
   2  12   2   72.89    5.50
  -3 -12  -2   12.60    3.90
  -3 -12  -2    6.00    4.10
   3  12   2   14.90    3.80
   3  12   2   12.60    4.10
  -4 -12  -2   17.80    3.90
  -4 -12  -2   30.40    5.10
   4  12   2   21.50    3.80
   4  12   2   24.10    5.10
  -5 -12  -2    1.80    3.90
  -5 -12  -2   -5.10    4.00
   5  12   2   -2.30    3.90
   5  12   2   -4.10    4.00
  -6 -12  -2    1.30    4.30
  -6 -12  -2    3.40    4.20
   6  12   2    0.40    4.40
   6  12   2    5.00    4.50
   4  10  -3   -0.60    4.10
  -4 -10   3    0.40    4.20
   3  10  -3  300.47   12.80
  -3 -10   3  330.57   11.90
  -3 -10   3  307.97   13.70
   2  10  -3    2.40    3.80
  -2 -10   3   -2.10    4.00
  -2 -10   3    3.80    3.60
   1  10  -3    0.60    3.70
  -1 -10   3    3.30    3.80
  -1 -10   3   -1.00    3.90
   0  10  -3    1.50    3.80
   0 -10   3   -2.00    3.80
   0 -10   3   -1.70    3.80
  -1  10  -3   44.00    5.10
   1 -10   3   38.60    6.20
   1 -10   3   42.10    5.80
  -2  10  -3   -3.90    4.50
   2 -10   3   -0.70    4.40
   2 -10   3    7.80    4.90
   6   9  -3   -0.60    4.40
  -6  -9   3   -1.50    5.30
  -6  -9   3    4.50    4.00
   5   9  -3   27.20    4.70
  -5  -9   3   31.90    5.50
   4   9  -3    2.60    3.30
  -4  -9   3    7.50    2.70
  -4  -9   3    7.60    3.20
   3   9  -3    4.90    3.30
  -3  -9   3   10.10    2.70
  -3  -9   3    3.80    3.10
   2   9  -3    3.40    2.90
  -2  -9   3    6.10    3.00
   1   9  -3   50.59    4.40
  -1  -9   3   53.89    4.30
  -1  -9   3   39.20    4.70
   0   9  -3    1.30    2.90
   0   9  -3    2.40    2.00
   0  -9   3    7.60    3.00
   0  -9   3   -2.40    3.00
  -1   9  -3    3.50    2.70
   1  -9   3   -0.30    3.10
   1  -9   3    4.50    3.40
  -2   9  -3    1.40    3.30
   2  -9   3   -1.10    3.30
   2  -9   3    1.10    3.70
  -3   9  -3    2.70    3.80
   3  -9   3    1.50    4.00
   3  -9   3    4.30    3.60
  -4   9  -3   -1.50    3.50
  -4   9  -3    2.70    4.40
   4  -9   3    0.00    4.60
   4  -9   3    4.40    3.80
   4  -9   3    0.40    4.20
  -7  -8   3   25.50    6.30
  -7  -8   3   27.90    5.20
   6   8  -3    6.00    3.60
  -6  -8   3    3.30    3.10
  -6  -8   3   -0.30    4.20
   5   8  -3  315.37   12.50
  -5  -8   3  302.17   13.00
  -5  -8   3  328.97   10.50
  -5  -8   3  315.27   13.00
   4   8  -3    2.20    2.80
  -4  -8   3    2.60    2.70
  -4  -8   3    5.80    2.00
   3   8  -3   31.50    3.50
  -3  -8   3   19.20    4.00
  -3  -8   3   33.30    3.10
  -3  -8   3   23.80    4.70
  -3  -8   3   22.90    3.70
  -3  -8   3   23.10    4.90
   2   8  -3   -0.20    2.40
  -2  -8   3    0.60    2.60
  -2  -8   3   -2.40    4.00
  -2  -8   3    0.30    2.30
  -2  -8   3    1.20    2.70
  -2  -8   3    3.10    2.10
   1   8  -3   14.30    2.40
  -1  -8   3   18.00    3.00
  -1  -8   3   15.20    3.90
   0   8  -3    1.90    2.30
   0   8  -3   -1.90    1.70
   0   8  -3   -0.20    2.30
   0  -8   3    0.10    2.80
  -1   8  -3   -2.10    3.10
   1  -8   3   -0.10    2.40
   1  -8   3    2.10    2.60
   1  -8   3   -5.40    3.30
  -2   8  -3    0.10    4.50
   2  -8   3    2.20    2.60
   2  -8   3    0.40    2.80
  -3   8  -3   36.70    4.10
  -3   8  -3   35.10    4.10
   3  -8   3   43.60    3.90
   3  -8   3   34.30    4.70
  -4   8  -3    0.40    3.40
  -4   8  -3   -0.20    2.70
   4  -8   3    1.80    2.90
   4  -8   3   -0.70    3.60
   4  -8   3   -0.20    2.80
  -5   8  -3  246.08   11.30
  -5   8  -3  238.98   10.50
   5  -8   3  270.27   10.20
   5  -8   3  275.57   11.20
  -6   8  -3   -0.50    4.10
  -6   8  -3    9.40    6.20
   6  -8   3    3.40    4.10
   6  -8   3    6.40    4.20
  -8  -7   3    1.00    3.60
  -8  -7   3    2.80    4.60
  -8  -7   3    0.80    4.00
  -7  -7   3    4.20    3.00
  -7  -7   3    2.30    3.20
  -7  -7   3    6.80    3.90
   6   7  -3   -4.30    2.90
  -6  -7   3    1.20    2.50
  -6  -7   3   -0.50    1.50
  -6  -7   3   -2.70    3.70
  -6  -7   3    2.90    2.70
   5   7  -3   15.70    3.10
  -5  -7   3   12.30    3.70
  -5  -7   3   14.60    2.20
  -5  -7   3   11.90    2.80
  -4  -7   3    7.10    2.50
  -4  -7   3    5.00    2.50
  -4  -7   3    6.00    1.50
  -4  -7   3    5.70    2.20
   3   7  -3   17.80    2.80
  -3  -7   3   16.30    2.80
  -3  -7   3   10.70    2.90
  -3  -7   3   12.00    2.80
  -3  -7   3   20.80    3.60
  -3  -7   3   12.10    2.20
   2   7  -3   -0.20    1.10
  -2  -7   3    2.50    2.20
  -2  -7   3    0.80    4.20
  -2  -7   3   -1.40    2.70
  -2  -7   3    1.10    2.20
  -2  -7   3   -0.50    1.60
  -2  -7   3    3.20    2.30
   1   7  -3   71.69    4.30
   1   7  -3   70.69    2.80
  -1  -7   3   77.79    3.90
  -1  -7   3   62.99    5.10
  -1  -7   3   69.89    6.10
  -1  -7   3   79.19    5.30
  -1  -7   3   66.69    5.10
   0   7  -3    2.00    2.20
   0   7  -3    2.30    1.40
   0   7  -3    5.40    1.90
   0  -7   3    1.80    3.20
   0  -7   3    1.90    2.40
  -1   7  -3  311.37   10.50
  -1   7  -3  300.37   11.00
   1  -7   3  312.07   11.20
   1  -7   3  306.17   12.20
   1  -7   3  286.47   14.30
  -2   7  -3   15.80    4.00
  -2   7  -3   16.30    1.80
  -2   7  -3   18.80    2.70
   2  -7   3   13.20    3.00
   2  -7   3   19.70    2.90
  -3   7  -3   26.60    3.60
  -3   7  -3   24.00    2.60
  -3   7  -3   16.30    2.90
  -3   7  -3   31.50    3.80
   3  -7   3   22.80    3.20
   3  -7   3   23.20    3.40
  -4   7  -3    0.90    1.50
  -4   7  -3    4.40    2.90
  -4   7  -3   -0.40    2.10
   4  -7   3    1.00    2.40
   4  -7   3   -0.40    2.60
   4  -7   3    2.80    2.20
  -5   7  -3    0.70    1.90
  -5   7  -3   -2.90    2.60
  -5   7  -3    3.00    3.40
   5  -7   3   -0.10    3.10
   5  -7   3   -0.20    2.60
   5  -7   3   -2.60    2.60
  -6   7  -3   -2.80    3.30
  -6   7  -3    2.80    3.10
  -6   7  -3    4.70    3.80
   6  -7   3    0.00    3.10
   6  -7   3    1.20    3.70
   6  -7   3    4.60    3.30
  -7   7  -3    6.80    5.40
  -7   7  -3    2.50    3.20
  -7   7  -3   -0.30    4.10
   7  -7   3    1.80    4.10
  -8  -6   3    1.30    2.90
  -8  -6   3   -3.10    3.70
  -8  -6   3    1.50    2.30
  -8  -6   3    2.40    4.20
  -7  -6   3    3.30    2.90
  -7  -6   3    4.60    1.70
  -7  -6   3    5.80    3.40
  -7  -6   3    6.20    2.40
  -6  -6   3   -0.30    3.10
  -6  -6   3    0.70    1.30
  -6  -6   3    2.60    1.30
  -6  -6   3    2.20    2.10
  -6  -6   3    1.90    2.30
  -6  -6   3   -5.40    3.50
   5   6  -3   43.00    3.50
   5   6  -3   29.80    2.80
  -5  -6   3   38.30    3.50
  -5  -6   3   46.30    4.30
  -5  -6   3   33.20    4.20
  -5  -6   3   40.30    4.10
  -5  -6   3   39.60    2.70
  -5  -6   3   39.70    2.30
  -5  -6   3   37.30    2.60
   4   6  -3   10.30    2.30
   4   6  -3   11.20    1.90
  -4  -6   3   12.30    1.60
  -4  -6   3   18.00    2.80
  -4  -6   3   10.50    2.70
  -4  -6   3   15.60    3.00
   3   6  -3  176.58    7.60
   3   6  -3  175.58    6.20
  -3  -6   3  173.18    6.80
  -3  -6   3  163.38    8.40
  -3  -6   3  171.38    6.20
  -3  -6   3  170.28    7.50
  -3  -6   3  175.28    7.70
  -3  -6   3  173.88   11.40
  -3  -6   3  176.28    6.80
   2   6  -3    8.80    1.30
  -2  -6   3   11.50    2.90
  -2  -6   3    7.90    1.70
  -2  -6   3    5.10    1.60
  -2  -6   3    4.80    2.00
  -2  -6   3   13.30    2.40
  -2  -6   3    6.00    2.10
   1   6  -3   43.00    2.10
   1   6  -3   43.20    3.00
   1   6  -3   42.30    2.10
  -1  -6   3   49.70    4.00
  -1  -6   3   47.90    4.00
  -1  -6   3   42.70    4.10
  -1  -6   3   46.40    2.70
  -1  -6   3   50.89    3.40
   0   6  -3    0.80    0.70
   0   6  -3   -1.40    1.10
   0   6  -3   -0.40    1.50
   0   6  -3    0.00    1.80
   0  -6   3    0.10    1.90
   0  -6   3    0.70    1.40
   0  -6   3    1.40    1.90
   0  -6   3    2.60    2.70
   0  -6   3   -0.30    1.40
  -1   6  -3   44.60    3.70
  -1   6  -3   50.09    2.80
   1  -6   3   42.70    4.40
   1  -6   3   39.20    4.30
   1  -6   3   42.20    2.90
   1  -6   3   50.69    3.80
  -2   6  -3   17.90    2.10
  -2   6  -3   17.10    1.90
  -2   6  -3   15.30    2.00
  -2   6  -3    9.40    2.70
   2  -6   3   16.60    2.40
   2  -6   3   12.80    3.90
  -3   6  -3   69.79    3.70
  -3   6  -3   77.49    4.20
  -3   6  -3   78.19    3.20
  -3   6  -3   70.79    5.70
  -3   6  -3   79.69    4.10
   3  -6   3   76.59    4.30
   3  -6   3   73.49    6.20
   3  -6   3   78.09    4.50
  -4   6  -3   -1.80    1.40
  -4   6  -3    2.50    2.30
  -4   6  -3   -0.90    1.80
  -4   6  -3   -1.30    1.20
   4  -6   3    0.40    2.10
   4  -6   3   -1.10    1.80
   4  -6   3    2.80    1.70
  -5   6  -3   39.10    4.00
  -5   6  -3   39.30    3.70
  -5   6  -3   46.10    3.50
  -5   6  -3   38.70    3.30
   5  -6   3   45.60    3.40
   5  -6   3   41.80    3.70
  -6   6  -3   -0.50    2.00
  -6   6  -3    2.20    3.20
  -6   6  -3   -0.40    2.50
   6  -6   3    1.20    2.90
   6  -6   3    2.70    2.50
   6  -6   3   -0.20    2.30
  -7   6  -3   68.89    5.30
  -7   6  -3   56.69    6.00
  -7   6  -3   74.49    5.50
   7  -6   3   75.19    5.10
   7  -6   3   63.09    5.00
  -8   6  -3    2.00    3.30
  -8   6  -3    3.60    8.30
  -8   6  -3    1.10    4.40
   8  -6   3    0.80    3.90
   8  -6   3    2.20    4.80
  -9  -5   3    0.90    2.90
  -9  -5   3    3.00    4.40
  -9  -5   3    1.70    4.70
  -8  -5   3   -0.70    3.80
  -8  -5   3    2.10    2.40
  -8  -5   3    5.80    2.20
  -8  -5   3   -0.70    3.30
  -7  -5   3   18.10    3.60
  -7  -5   3   14.80    3.30
  -7  -5   3   13.90    2.80
  -7  -5   3   14.50    3.50
  -7  -5   3    8.80    5.50
   6   5  -3    1.10    2.30
  -6  -5   3    1.90    2.10
  -6  -5   3    1.80    2.50
  -6  -5   3    4.30    1.70
  -6  -5   3    3.50    3.10
  -6  -5   3    2.40    1.30
  -6  -5   3    4.30    3.20
   5   5  -3  101.79    4.70
   5   5  -3   91.29    5.30
  -5  -5   3  101.79    5.30
  -5  -5   3  103.09    3.60
  -5  -5   3   97.59    5.60
  -5  -5   3   97.99    4.60
  -5  -5   3  100.09    3.90
  -5  -5   3   97.79    5.80
  -5  -5   3  100.09    5.50
  -5  -5   3   95.89    5.00
   4   5  -3    9.80    1.80
   4   5  -3    8.60    2.00
  -4  -5   3    7.70    2.50
  -4  -5   3    9.20    1.80
  -4  -5   3    7.50    1.50
  -4  -5   3   10.10    2.20
  -4  -5   3    9.80    2.80
  -4  -5   3   11.00    1.30
   3   5  -3   83.19    3.60
   3   5  -3   93.99    4.70
  -3  -5   3   89.69    3.50
  -3  -5   3   88.59    5.40
  -3  -5   3   84.99    3.30
  -3  -5   3   84.39    5.30
  -3  -5   3   83.89    4.10
  -3  -5   3   86.29    3.40
  -3  -5   3   86.69    4.00
  -3  -5   3   94.69    4.90
   2   5  -3   -0.20    0.90
   2   5  -3    0.70    1.30
  -2  -5   3    1.60    1.70
  -2  -5   3    0.20    1.30
  -2  -5   3   -0.70    2.20
  -2  -5   3    1.20    1.00
  -2  -5   3    0.60    1.50
  -2  -5   3   -0.70    1.30
   1   5  -3  556.24   17.50
   1   5  -3  530.85   15.70
   1   5  -3  542.25   15.20
  -1  -5   3  544.75   16.80
  -1  -5   3  554.54   17.30
  -1  -5   3  542.95   16.60
  -1  -5   3  529.35   18.00
  -1  -5   3  539.85   17.30
   0   5  -3    0.10    0.90
   0   5  -3   -0.50    1.20
   0   5  -3    1.30    0.60
   0  -5   3    2.00    1.30
   0  -5   3    1.00    1.70
   0  -5   3    0.40    1.10
   0  -5   3    2.80    2.20
   0  -5   3    0.00    1.60
  -1   5  -3    0.40    1.10
  -1   5  -3    1.70    0.60
  -1   5  -3    4.00    1.70
   1  -5   3    0.50    1.20
   1  -5   3   -1.90    1.90
   1  -5   3   -2.40    2.30
   1  -5   3    0.20    1.20
  -2   5  -3   14.60    1.90
  -2   5  -3   16.70    2.80
  -2   5  -3   20.00    1.40
  -2   5  -3   21.00    2.00
   2  -5   3   18.40    1.90
   2  -5   3   11.80    2.90
   2  -5   3   18.80    2.20
   2  -5   3   18.90    3.40
  -3   5  -3   19.80    2.20
  -3   5  -3   14.80    3.30
  -3   5  -3   14.00    1.80
   3  -5   3   16.90    2.40
   3  -5   3   15.70    3.30
   3  -5   3   12.30    3.40
   3  -5   3   18.50    2.30
  -4   5  -3   -0.40    2.90
  -4   5  -3    2.10    1.50
   4  -5   3    7.50    3.30
   4  -5   3    3.30    1.40
   4  -5   3    2.30    1.50
   4  -5   3    6.00    3.10
  -5   5  -3    1.40    2.40
  -5   5  -3   -0.20    1.80
  -5   5  -3    1.90    1.80
  -5   5  -3    3.20    1.30
   5  -5   3    4.90    1.70
   5  -5   3   -0.40    1.60
  -6   5  -3    0.50    1.60
  -6   5  -3   -1.60    2.30
  -6   5  -3    2.80    2.50
  -6   5  -3    0.00    2.20
   6  -5   3    1.20    2.10
   6  -5   3    1.40    1.80
   6  -5   3    5.80    2.50
  -7   5  -3  225.38   10.40
  -7   5  -3  252.37   10.00
  -7   5  -3  233.58   10.30
   7  -5   3  258.57    9.50
   7  -5   3  244.58   10.10
   7  -5   3  241.88    9.50
  -8   5  -3    4.60    3.80
  -8   5  -3   -0.60    2.70
  -8   5  -3    2.60    3.60
   8  -5   3    3.50    3.10
   8  -5   3    3.20    3.90
  -9   5  -3    0.10    3.60
   9  -5   3   11.30    4.20
   9  -5   3    7.10    4.70
  -9  -4   3    9.60    4.10
  -9  -4   3    6.80    2.90
  -9  -4   3    7.90    4.10
  -8  -4   3    0.70    3.30
  -8  -4   3   -0.90    3.00
  -8  -4   3   -0.50    2.10
  -8  -4   3    0.10    3.30
  -7  -4   3    3.90    2.70
  -7  -4   3    2.10    1.60
  -7  -4   3    0.30    2.60
  -7  -4   3    1.80    3.00
  -7  -4   3    1.70    1.60
   6   4  -3    7.30    2.00
  -6  -4   3    4.70    2.00
  -6  -4   3    6.20    1.40
  -6  -4   3    8.50    2.30
  -6  -4   3    8.10    2.70
  -6  -4   3    2.80    1.50
  -6  -4   3    5.10    2.40
  -6  -4   3    5.40    1.30
   5   4  -3  113.19    4.80
  -5  -4   3  118.89    5.80
  -5  -4   3  115.69    5.50
  -5  -4   3  113.99    6.10
  -5  -4   3  117.09    6.10
  -5  -4   3  112.89    5.20
  -5  -4   3  117.79    4.20
   4   4  -3   13.70    1.50
  -4  -4   3   16.00    3.10
  -4  -4   3   13.50    1.90
  -4  -4   3   12.50    1.50
  -4  -4   3   12.60    2.60
  -4  -4   3   10.30    3.00
  -4  -4   3   11.90    2.40
  -4  -4   3   17.80    2.80
   3   4  -3  271.27    9.90
   3   4  -3  275.67    9.10
  -3  -4   3  270.87    8.40
  -3  -4   3  266.97   10.50
  -3  -4   3  262.37    8.60
  -3  -4   3  279.07    9.90
  -3  -4   3  274.07    8.80
  -3  -4   3  279.47   10.20
  -3  -4   3  289.67   11.10
  -3  -4   3  267.57    9.10
  -3  -4   3  276.27    9.40
   2   4  -3    0.10    0.80
   2   4  -3    0.60    1.10
  -2  -4   3    0.40    0.70
  -2  -4   3   -1.80    1.80
  -2  -4   3    0.60    1.30
  -2  -4   3   -0.10    0.40
  -2  -4   3    1.20    1.10
  -2  -4   3    0.10    0.50
  -2  -4   3    2.40    1.00
   1   4  -3   80.09    3.80
   1   4  -3   78.39    3.10
   1   4  -3   80.79    2.80
   1   4  -3   80.49    2.80
  -1  -4   3   80.09    4.10
  -1  -4   3   82.39    4.60
  -1  -4   3   84.99    4.20
  -1  -4   3   79.39    3.40
  -1  -4   3   79.29    4.40
  -1  -4   3   78.09    3.50
   0   4  -3    3.70    1.20
   0   4  -3    3.10    0.70
   0   4  -3    2.50    0.70
   0   4  -3    3.80    1.10
   0  -4   3    3.60    0.90
   0  -4   3    2.50    1.70
   0  -4   3    3.40    1.00
   0  -4   3    3.60    1.60
   0  -4   3    4.10    1.60
  -1   4  -3  308.27   10.10
  -1   4  -3  296.07    9.00
  -1   4  -3  327.67   11.70
   1  -4   3  312.77   10.00
   1  -4   3  319.77   11.10
   1  -4   3  308.87   10.70
   1  -4   3  299.47   10.40
   1  -4   3  315.97   11.30
  -2   4  -3   29.80    3.00
  -2   4  -3   33.90    2.20
  -2   4  -3   36.70    3.70
  -2   4  -3   38.00    1.90
  -2   4  -3   36.00    2.50
   2  -4   3   37.10    2.60
   2  -4   3   34.80    2.20
   2  -4   3   35.50    3.50
   2  -4   3   32.40    2.30
   2  -4   3   33.10    3.50
  -3   4  -3  522.75   16.10
  -3   4  -3  516.75   16.90
  -3   4  -3  542.45   17.60
  -3   4  -3  528.25   16.80
  -3   4  -3  527.55   17.00
   3  -4   3  506.25   16.90
   3  -4   3  520.35   17.20
   3  -4   3  525.15   17.70
   3  -4   3  538.35   17.30
  -4   4  -3    1.70    2.20
  -4   4  -3    2.10    0.80
  -4   4  -3    4.60    2.50
   4  -4   3    2.20    1.10
   4  -4   3    2.50    2.60
   4  -4   3    1.20    2.60
   4  -4   3    5.70    2.60
  -5   4  -3  107.69    5.50
  -5   4  -3  110.89    5.10
  -5   4  -3  114.19    5.80
   5  -4   3  110.89    6.60
   5  -4   3  116.49    6.80
   5  -4   3  114.49    5.00
   5  -4   3  116.99    5.40
   5  -4   3  102.49    5.00
   5  -4   3  106.69    8.00
  -6   4  -3    0.50    2.30
  -6   4  -3    2.40    1.40
  -6   4  -3    2.30    2.30
   6  -4   3    4.10    1.70
   6  -4   3    2.90    2.50
   6  -4   3    1.60    1.40
   6  -4   3   -1.20    3.10
  -7   4  -3   21.00    4.00
  -7   4  -3   15.00    3.40
  -7   4  -3   14.10    3.30
   7  -4   3   11.80    2.70
   7  -4   3   11.80    2.70
  -8   4  -3    2.20    3.20
  -8   4  -3   -0.40    2.40
  -8   4  -3    1.30    3.00
   8  -4   3    0.80    1.80
   8  -4   3    1.80    2.70
   8  -4   3    2.30    3.10
  -9   4  -3    6.50    4.30
  -9   4  -3    1.40    3.80
  -9   4  -3   -0.10    3.10
   9  -4   3   12.90    3.30
   9  -4   3    4.20    3.80
   9   3  -3    8.90    3.60
  -9  -3   3    5.60    2.80
  -9  -3   3    4.70    4.10
  -9  -3   3    6.60    3.90
   8   3  -3   -0.30    2.70
  -8  -3   3   -0.40    3.10
  -8  -3   3    4.30    1.90
   7   3  -3   56.09    3.60
  -7  -3   3   66.09    4.70
  -7  -3   3   57.39    3.60
  -7  -3   3   56.59    4.20
  -7  -3   3   59.59    4.10
  -7  -3   3   59.09    2.90
  -7  -3   3   57.89    3.10
   6   3  -3    3.10    1.70
   6   3  -3    0.90    1.60
  -6  -3   3    2.00    2.50
  -6  -3   3    1.70    1.20
  -6  -3   3    4.10    2.10
  -6  -3   3    3.30    1.10
  -6  -3   3    2.00    1.90
  -6  -3   3    0.90    1.50
  -6  -3   3    4.30    1.90
   5   3  -3   66.39    3.40
   5   3  -3   65.49    3.30
  -5  -3   3   66.29    4.20
  -5  -3   3   62.39    4.00
  -5  -3   3   64.29    5.40
  -5  -3   3   68.69    3.50
  -5  -3   3   75.79    4.50
  -5  -3   3   62.79    3.90
  -5  -3   3   67.59    2.80
  -5  -3   3   66.49    4.60
  -5  -3   3   64.09    3.00
   4   3  -3   20.60    1.50
   4   3  -3   21.90    1.90
  -4  -3   3   23.30    2.60
  -4  -3   3   22.60    1.70
  -4  -3   3   22.30    2.60
  -4  -3   3   22.50    3.30
  -4  -3   3   16.10    2.40
  -4  -3   3   23.90    1.80
  -4  -3   3   24.50    3.40
  -4  -3   3   20.30    2.70
   3   3  -3  815.02   24.40
   3   3  -3  783.82   23.60
  -3  -3   3  812.12   24.50
  -3  -3   3  797.02   23.70
  -3  -3   3  848.02   25.60
  -3  -3   3  804.32   23.20
  -3  -3   3  808.52   24.30
  -3  -3   3  801.02   24.60
  -3  -3   3  827.22   23.70
   2   3  -3    3.80    0.90
   2   3  -3    2.00    1.40
   2   3  -3    3.80    1.00
  -2  -3   3    1.30    1.80
  -2  -3   3    2.70    1.20
  -2  -3   3    3.50    1.90
  -2  -3   3    3.90    1.20
  -2  -3   3    3.00    0.70
  -2  -3   3    1.60    1.60
   1   3  -3  560.34   16.40
   1   3  -3  572.44   17.30
   1   3  -3  584.64   18.00
   1   3  -3  548.85   15.50
   1   3  -3  546.45   15.50
  -1  -3   3  556.44   15.50
  -1  -3   3  574.44   17.40
  -1  -3   3  567.74   16.50
  -1  -3   3  563.94   16.00
  -1  -3   3  583.04   17.90
  -1  -3   3  566.84   16.60
   0   3  -3    4.50    0.70
   0   3  -3    3.80    1.60
   0   3  -3    4.40    0.90
   0   3  -3    3.90    0.80
   0   3  -3    4.30    1.20
   0  -3   3    5.10    0.90
   0  -3   3    4.60    1.50
   0  -3   3    5.90    1.50
   0  -3   3    4.80    1.60
   0  -3   3    6.40    1.20
  -1   3  -3  307.57    9.70
  -1   3  -3  303.57   10.80
  -1   3  -3  303.67    9.80
  -1   3  -3  306.17    8.70
   1  -3   3  283.87   10.30
   1  -3   3  300.67    9.50
   1  -3   3  295.37   10.50
   1  -3   3  302.27    9.90
  -2   3  -3   52.59    2.60
  -2   3  -3   54.59    4.10
  -2   3  -3   54.39    2.80
  -2   3  -3   47.00    3.20
  -2   3  -3   55.39    3.00
   2  -3   3   48.30    3.60
   2  -3   3   47.80    2.70
   2  -3   3   51.89    2.50
   2  -3   3   50.79    3.50
   2  -3   3   54.69    2.80
  -3   3  -3   42.40    2.60
  -3   3  -3   43.40    2.40
  -3   3  -3   39.50    3.40
  -3   3  -3   43.00    2.50
  -3   3  -3   48.20    3.80
   3  -3   3   39.20    3.40
   3  -3   3   38.30    2.00
   3  -3   3   41.20    3.90
   3  -3   3   40.70    2.60
   3  -3   3   40.30    2.70
  -4   3  -3    8.30    1.50
  -4   3  -3    7.60    2.30
  -4   3  -3   10.10    1.60
  -4   3  -3    7.00    1.70
  -4   3  -3    7.80    2.10
   4  -3   3    6.40    2.30
   4  -3   3    8.80    2.30
   4  -3   3    7.30    1.50
   4  -3   3    9.50    2.60
   4  -3   3    8.70    1.50
  -5   3  -3  156.88    6.50
  -5   3  -3  156.98    6.70
  -5   3  -3  160.48    7.00
  -5   3  -3  162.28    7.40
  -5   3  -3  158.58    7.00
   5  -3   3  150.08    6.40
   5  -3   3  153.68    8.20
   5  -3   3  155.98    7.30
   5  -3   3  149.29    6.60
   5  -3   3  152.88    6.00
   5  -3   3  151.38    7.20
  -6   3  -3    1.00    1.60
  -6   3  -3    2.50    1.70
  -6   3  -3   -1.40    2.00
  -6   3  -3    1.10    1.20
   6  -3   3   -3.10    3.30
   6  -3   3   -1.00    2.70
   6  -3   3    1.00    1.40
   6  -3   3   -0.80    1.60
   6  -3   3   -1.80    1.10
   6  -3   3    0.40    2.40
  -7   3  -3   10.40    2.90
  -7   3  -3   12.60    2.50
  -7   3  -3    7.60    1.60
  -7   3  -3    6.90    2.00
   7  -3   3   16.90    2.40
   7  -3   3   21.30    4.50
   7  -3   3   12.30    2.20
   7  -3   3   14.60    2.70
  -8   3  -3    0.30    2.10
  -8   3  -3    2.30    2.60
  -8   3  -3    0.80    2.60
   8  -3   3    2.70    4.00
   8  -3   3    3.70    2.40
   8  -3   3    3.40    2.10
   8  -3   3    0.80    1.30
  -9   3  -3    1.90    2.70
  -9   3  -3   -1.20    3.30
  -9   3  -3    1.40    3.60
   9  -3   3    1.40    2.80
   9  -3   3   -0.40    3.00
   9  -3   3   -2.60    2.60
 -10   3  -3    1.30    3.50
 -10   3  -3    0.20    4.10
 -10   3  -3    3.70    4.80
  10  -3   3    0.50    3.20
  10  -3   3    0.40    3.90
  10  -3   3    2.90    3.80
   9   2  -3    9.80    3.60
  -9  -2   3    5.40    4.10
  -9  -2   3    4.50    3.70
   8   2  -3   -0.60    2.60
  -8  -2   3    1.00    3.20
  -8  -2   3    0.30    4.70
   7   2  -3  223.88    9.00
   7   2  -3  238.88    9.90
  -7  -2   3  234.78    8.10
  -7  -2   3  246.48   10.40
  -7  -2   3  243.48   10.20
  -7  -2   3  242.38    8.60
   6   2  -3    9.50    1.70
   6   2  -3    9.50    1.60
  -6  -2   3   13.10    2.70
  -6  -2   3    8.20    1.80
  -6  -2   3    6.90    1.90
  -6  -2   3    9.30    1.60
   5   2  -3   59.49    3.10
   5   2  -3   49.99    3.00
  -5  -2   3   38.60    4.50
  -5  -2   3   51.99    3.20
  -5  -2   3   50.49    2.90
  -5  -2   3   54.89    4.80
  -5  -2   3   57.09    4.00
  -5  -2   3   52.39    2.60
  -5  -2   3   54.79    3.80
  -5  -2   3   56.19    4.30
  -5  -2   3   46.60    3.80
  -5  -2   3   47.60    2.40
   4   2  -3    5.00    1.30
   4   2  -3    9.50    1.30
  -4  -2   3    7.20    2.20
  -4  -2   3    8.10    2.10
  -4  -2   3   10.10    1.30
  -4  -2   3    7.10    1.50
  -4  -2   3   11.80    1.90
  -4  -2   3    8.40    2.50
  -4  -2   3    8.70    2.10
  -4  -2   3    6.90    1.00
  -4  -2   3    7.20    2.30
   3   2  -3 1790.12   51.69
   3   2  -3 1818.32   51.19
   3   2  -3 1798.42   50.69
   3   2  -3 1882.21   51.39
  -3  -2   3 1842.52   51.39
  -3  -2   3 1896.31   51.19
  -3  -2   3 1868.11   51.99
  -3  -2   3 1914.81   51.89
  -3  -2   3 1765.22   50.09
  -3  -2   3 1831.22   50.69
  -3  -2   3 1880.71   52.89
  -3  -2   3 1827.42   50.69
   2   2  -3   14.70    1.30
   2   2  -3   15.90    1.40
   2   2  -3   14.30    1.10
   2   2  -3   17.50    2.40
  -2  -2   3   16.40    1.70
  -2  -2   3   12.50    3.00
  -2  -2   3   18.00    2.30
  -2  -2   3   15.80    1.50
  -2  -2   3   16.90    1.60
  -2  -2   3   17.30    2.50
  -2  -2   3   15.00    1.60
   1   2  -3   38.00    1.60
   1   2  -3   39.30    3.00
   1   2  -3   37.80    2.20
   1   2  -3   39.50    1.90
   1   2  -3   39.40    1.60
  -1  -2   3   40.30    1.90
  -1  -2   3   39.50    2.30
  -1  -2   3   39.40    2.10
  -1  -2   3   40.00    2.30
  -1  -2   3   34.20    4.30
  -1  -2   3   36.90    2.00
   0   2  -3    7.70    1.00
   0   2  -3    6.50    0.80
   0   2  -3    6.20    1.60
   0   2  -3    5.50    1.30
   0  -2   3    6.30    0.80
   0  -2   3    6.10    1.00
   0  -2   3    6.60    1.60
   0  -2   3    6.80    1.00
   0  -2   3    6.10    1.60
  -1   2  -3  457.65   13.60
  -1   2  -3  451.15   13.70
  -1   2  -3  480.55   14.70
  -1   2  -3  451.75   13.00
   1  -2   3  444.66   13.80
   1  -2   3  454.25   13.90
   1  -2   3  454.45   14.40
   1  -2   3  450.55   13.50
   1  -2   3  457.55   14.20
  -2   2  -3   43.00    3.30
  -2   2  -3   40.80    2.40
  -2   2  -3   42.70    2.30
  -2   2  -3   41.20    2.30
  -2   2  -3   43.20    3.00
   2  -2   3   42.80    2.10
   2  -2   3   45.00    2.40
   2  -2   3   39.10    3.10
   2  -2   3   39.40    3.20
   2  -2   3   40.20    2.40
  -3   2  -3  433.56   13.60
  -3   2  -3  440.66   13.40
  -3   2  -3  436.06   13.90
  -3   2  -3  412.16   13.40
  -3   2  -3  424.96   13.70
   3  -2   3  429.56   11.90
   3  -2   3  423.56   12.60
   3  -2   3  417.76   13.50
   3  -2   3  417.76   13.60
   3  -2   3  421.56   13.60
   3  -2   3  437.06   14.10
  -4   2  -3   30.30    3.10
  -4   2  -3   30.10    4.80
  -4   2  -3   35.30    2.50
  -4   2  -3   35.50    2.30
  -4   2  -3   32.70    2.30
   4  -2   3   31.30    2.30
   4  -2   3   31.40    3.20
   4  -2   3   35.70    3.60
   4  -2   3   36.00    1.90
   4  -2   3   33.50    2.20
  -5   2  -3  137.09    5.90
  -5   2  -3  123.89    6.20
  -5   2  -3  139.59    6.00
  -5   2  -3  129.69    6.30
   5  -2   3  133.99    5.80
   5  -2   3  138.79    7.10
   5  -2   3  138.29    5.40
   5  -2   3  137.39    6.40
   5  -2   3  142.19    6.20
   5  -2   3  140.39    5.60
  -6   2  -3    1.90    1.10
  -6   2  -3    7.80    2.90
  -6   2  -3    5.90    1.50
   6  -2   3    4.20    1.30
   6  -2   3    3.60    1.70
   6  -2   3   -0.50    2.40
   6  -2   3    2.10    1.80
   6  -2   3    7.20    2.50
   6  -2   3    3.10    0.90
  -7   2  -3  171.28    7.60
  -7   2  -3  178.98    7.50
  -7   2  -3  174.68    7.40
  -7   2  -3  165.28    7.40
   7  -2   3  167.98    6.30
   7  -2   3  166.28    7.70
   7  -2   3  168.08    7.90
   7  -2   3  173.98    7.10
   7  -2   3  169.08    6.90
  -8   2  -3    8.40    2.40
  -8   2  -3    4.20    1.80
  -8   2  -3    6.20    2.10
   8  -2   3    5.90    3.00
   8  -2   3    8.90    3.50
   8  -2   3    9.00    2.10
   8  -2   3    4.80    1.00
  -9   2  -3   52.79    5.40
  -9   2  -3   60.79    4.10
  -9   2  -3   44.60    4.60
   9  -2   3   39.90    5.20
   9  -2   3   50.39    7.60
   9  -2   3   55.09    4.00
   9  -2   3   46.40    4.00
 -10   2  -3    4.70    3.70
 -10   2  -3    1.30    3.00
 -10   2  -3    0.70    3.60
  10  -2   3   -1.80    2.70
  10  -2   3    0.40    3.50
   9   1  -3    9.80    3.50
  -9  -1   3    6.10    4.10
  -9  -1   3    8.20    3.80
  -9  -1   3   15.90    4.30
   8   1  -3    2.50    2.80
  -8  -1   3   -0.90    2.90
  -8  -1   3    4.50    2.40
   7   1  -3  349.77   12.10
  -7  -1   3  334.47   12.70
  -7  -1   3  339.57   11.30
  -7  -1   3  340.07   11.70
  -7  -1   3  333.87   13.10
   6   1  -3    9.90    2.00
  -6  -1   3    6.70    2.00
  -6  -1   3    2.10    4.10
  -6  -1   3    4.20    1.90
  -6  -1   3    7.40    1.70
   5   1  -3    0.70    1.30
   5   1  -3    2.90    1.20
  -5  -1   3   -1.50    1.40
  -5  -1   3   -1.00    2.40
  -5  -1   3    0.10    2.10
  -5  -1   3    1.80    1.50
  -5  -1   3    0.30    1.10
  -5  -1   3    0.20    2.60
  -5  -1   3    0.20    0.60
   4   1  -3   28.70    2.20
   4   1  -3   29.90    1.80
  -4  -1   3   27.50    1.60
  -4  -1   3   27.20    2.10
  -4  -1   3   26.10    1.60
  -4  -1   3   24.40    2.30
  -4  -1   3   30.90    2.50
  -4  -1   3   29.60    2.90
  -4  -1   3   34.40    3.10
  -4  -1   3   25.10    3.10
  -4  -1   3   25.20    2.20
   3   1  -3  684.93   20.30
   3   1  -3  686.43   20.70
   3   1  -3  697.83   20.50
  -3  -1   3  709.43   20.80
  -3  -1   3  715.83   21.30
  -3  -1   3  700.53   22.00
  -3  -1   3  707.43   20.00
  -3  -1   3  712.23   20.00
  -3  -1   3  717.43   21.30
  -3  -1   3  684.83   20.00
  -3  -1   3  719.23   20.50
   2   1  -3   19.30    1.20
   2   1  -3   18.20    2.10
   2   1  -3   20.00    1.40
  -2  -1   3   17.70    1.70
  -2  -1   3   16.60    1.40
  -2  -1   3   21.00    1.80
  -2  -1   3   19.20    2.20
  -2  -1   3   23.00    1.80
  -2  -1   3   20.00    1.70
  -2  -1   3   20.30    1.40
   1   1  -3  608.54   17.00
   1   1  -3  604.14   17.10
   1   1  -3  627.44   18.30
   1   1  -3  624.44   18.00
   1   1  -3  620.54   17.80
   1   1  -3  588.84   17.00
  -1  -1   3  638.34   19.10
  -1  -1   3  598.94   17.60
  -1  -1   3  617.24   18.20
  -1  -1   3  622.54   17.80
  -1  -1   3  625.14   17.50
  -1  -1   3  610.44   18.00
   0   1  -3    5.40    1.20
   0   1  -3    3.40    0.90
   0   1  -3    4.20    1.40
   0   1  -3    3.60    0.70
   0   1  -3    3.20    1.10
   0  -1   3    2.50    0.70
   0  -1   3    4.20    1.20
   0  -1   3    3.90    1.00
  -1   1  -3 3499.55   96.39
  -1   1  -3 3639.04   97.19
   1  -1   3 3564.24   96.59
   1  -1   3 3604.84   96.89
   1  -1   3 3568.74   97.09
   1  -1   3 3548.74   96.49
  -2   1  -3  155.78    5.60
  -2   1  -3  152.38    5.80
  -2   1  -3  154.88    5.60
  -2   1  -3  154.38    5.80
  -2   1  -3  154.88    6.10
   2  -1   3  151.58    4.80
   2  -1   3  158.78    5.90
   2  -1   3  155.18    5.80
   2  -1   3  150.38    5.60
   2  -1   3  151.38    5.60
   2  -1   3  150.48    6.00
  -3   1  -3   21.00    1.60
  -3   1  -3   18.70    2.50
  -3   1  -3   21.00    1.50
  -3   1  -3   18.80    2.20
  -3   1  -3   21.30    1.60
   3  -1   3   17.50    1.20
   3  -1   3   17.50    2.50
   3  -1   3   21.80    1.70
   3  -1   3   19.10    1.50
   3  -1   3   19.10    2.30
  -4   1  -3   31.70    2.80
  -4   1  -3   26.00    2.00
  -4   1  -3   29.50    2.10
  -4   1  -3   28.70    2.00
  -4   1  -3   26.70    2.60
   4  -1   3   27.40    1.90
   4  -1   3   29.60    1.20
   4  -1   3   27.10    2.60
   4  -1   3   29.90    1.70
   4  -1   3   24.70    3.10
   4  -1   3   28.20    1.70
  -5   1  -3  505.75   16.60
  -5   1  -3  526.85   16.90
  -5   1  -3  495.55   16.00
  -5   1  -3  506.45   16.30
  -5   1  -3  527.85   16.00
   5  -1   3  497.25   16.00
   5  -1   3  509.45   15.60
   5  -1   3  515.85   17.00
   5  -1   3  524.25   15.70
   5  -1   3  506.45   15.90
   5  -1   3  521.55   15.90
  -6   1  -3    0.30    1.30
  -6   1  -3    1.70    1.30
  -6   1  -3    1.10    1.30
  -6   1  -3    2.10    2.20
   6  -1   3    1.80    1.00
   6  -1   3    1.60    1.50
   6  -1   3   -0.10    1.10
   6  -1   3    2.40    2.00
   6  -1   3    2.10    2.00
   6  -1   3    0.40    0.70
  -7   1  -3   87.29    5.10
  -7   1  -3   87.39    5.00
  -7   1  -3   82.09    4.30
  -7   1  -3   84.59    4.90
  -7   1  -3   89.09    4.30
  -7   1  -3   84.79    5.80
   7  -1   3   87.69    5.10
   7  -1   3   76.89    4.10
   7  -1   3   84.69    4.20
   7  -1   3   78.39    3.60
   7  -1   3   88.59    5.00
  -8   1  -3    3.30    2.20
  -8   1  -3   13.60    2.30
  -8   1  -3   10.80    2.50
   8  -1   3    4.10    2.50
   8  -1   3    8.60    2.10
   8  -1   3    7.20    2.80
  -9   1  -3   -1.80    2.50
  -9   1  -3    0.30    2.00
  -9   1  -3    2.10    2.60
   9  -1   3    0.30    2.00
   9  -1   3    3.30    2.00
   9  -1   3   -4.10    3.20
   9  -1   3    2.10    2.40
   9  -1   3   -3.40    3.10
 -10   1  -3    2.40    2.60
 -10   1  -3    4.60    3.10
 -10   1  -3    7.90    3.40
  10  -1   3    2.80    3.00
  10  -1   3    6.30    2.50
  10  -1   3    0.30    2.40
 -11   1  -3    3.30    4.50
 -11   1  -3    2.10    4.30
 -11   1  -3    4.10    3.40
  11  -1   3   -1.20    3.30
  11  -1   3    1.70    3.90
   9   0  -3    3.70    3.50
  -9   0   3    0.60    4.00
  -9   0   3    9.90    3.60
  -9   0   3    5.40    4.20
   8   0  -3    2.00    2.70
  -8   0   3    3.40    2.50
  -8   0   3    0.40    3.00
  -8   0   3   -1.40    3.20
   7   0  -3  243.18    9.50
   7   0  -3  244.08   12.30
  -7   0   3  250.87    9.20
  -7   0   3  230.08    9.60
  -7   0   3  243.18   10.80
  -7   0   3  263.17   10.50
   6   0  -3   12.40    2.10
   6   0  -3    7.30    3.30
   6   0  -3   12.40    2.30
  -6   0   3   15.00    2.70
  -6   0   3    8.30    2.60
  -6   0   3    6.30    3.40
  -6   0   3   10.30    1.90
  -6   0   3   13.20    3.20
   5   0  -3    2.50    1.30
   5   0  -3    0.90    1.20
   5   0  -3    2.40    2.50
  -5   0   3   -3.00    1.70
  -5   0   3   -2.60    2.40
  -5   0   3   -1.20    2.70
  -5   0   3   -3.90    2.60
  -5   0   3    1.30    1.50
   4   0  -3   33.60    2.00
   4   0  -3   38.20    2.40
   4   0  -3   42.40    4.30
  -4   0   3   35.70    2.00
  -4   0   3   33.40    3.30
  -4   0   3   36.10    2.10
  -4   0   3   34.40    1.90
  -4   0   3   32.20    3.10
  -4   0   3   31.40    2.50
  -4   0   3   28.70    3.40
  -4   0   3   30.80    2.80
  -4   0   3   35.40    2.90
   3   0  -3  869.21   24.20
   3   0  -3  850.51   23.50
   3   0  -3  905.71   26.50
   3   0  -3  857.61   24.90
   3   0  -3  814.82   23.20
   3   0  -3  835.12   24.50
  -3   0   3  866.71   24.20
  -3   0   3  853.31   25.20
  -3   0   3  848.22   23.60
  -3   0   3  844.02   26.00
  -3   0   3  864.61   24.90
  -3   0   3  867.01   24.40
  -3   0   3  856.71   24.40
   2   0  -3   -0.30    0.80
   2   0  -3    1.30    0.90
   2   0  -3    0.40    0.50
   2   0  -3    2.10    2.00
   2   0  -3    1.10    0.70
   2   0  -3    0.10    0.60
  -2   0   3    2.30    0.90
  -2   0   3   -0.60    1.00
  -2   0   3    0.90    1.50
  -2   0   3    0.50    0.60
  -2   0   3    0.80    0.70
   1   0  -3 2572.74   69.39
   1   0  -3 2696.23   70.59
   1   0  -3 2527.55   69.19
  -1   0   3 2532.25   70.39
  -1   0   3 2417.96   69.29
  -1   0   3 2618.04   69.49
  -1   0   3 2515.05   68.99
  -1   0   3 2438.86   68.99
  -1   0   3 2594.54   69.19
  -1   0   3 2547.65   69.19
   0   0  -3   13.20    1.20
   0   0  -3   10.70    1.50
   0   0  -3   12.00    1.20
   0   0  -3   11.10    2.00
   0   0  -3   11.20    0.90
   0   0   3   12.00    1.70
   0   0   3   11.20    1.50
   0   0   3   14.10    1.40
   0   0   3    8.00    1.40
   0   0   3    8.80    1.70
   0   0   3   11.00    1.40
  -2   0  -3  305.07    9.60
  -2   0  -3  295.47    8.70
  -2   0  -3  305.17    9.60
  -2   0  -3  303.77    9.60
  -2   0  -3  303.77    9.80
  -2   0  -3  307.97    9.50
   2   0   3  323.27    9.90
   2   0   3  307.87    9.60
   2   0   3  288.77    9.40
   2   0   3  295.17    9.60
   2   0   3  298.17    8.70
   2   0   3  302.47    9.70
  -3   0  -3 1028.90   29.20
  -3   0  -3  994.20   28.50
  -3   0  -3 1029.70   29.20
  -3   0  -3 1036.10   29.50
  -3   0  -3 1064.09   29.40
  -3   0  -3 1040.90   29.60
   3   0   3 1061.69   29.70
   3   0   3 1031.00   29.20
   3   0   3 1023.70   29.30
   3   0   3 1028.00   29.10
   3   0   3 1083.29   29.70
   3   0   3  985.50   28.50
  -4   0  -3   13.50    1.70
  -4   0  -3   12.90    1.30
  -4   0  -3   14.90    1.30
  -4   0  -3   14.00    1.20
  -4   0  -3   11.40    2.00
  -4   0  -3   13.10    2.10
   4   0   3   11.80    1.10
   4   0   3   14.40    1.10
   4   0   3   12.20    1.20
   4   0   3   12.60    3.00
   4   0   3   11.80    2.00
  -5   0  -3 3431.26   94.49
  -5   0  -3 3537.25   94.99
  -5   0  -3 3500.35   94.59
  -5   0  -3 3596.94   96.19
  -5   0  -3 3549.84   95.69
  -5   0  -3 3440.26   94.89
   5   0   3 3418.36   94.49
   5   0   3 3651.03   95.89
   5   0   3 3401.66   93.49
   5   0   3 3259.77   94.29
   5   0   3 3385.16   94.59
   5   0   3 3483.25   94.09
   5   0   3 3528.45   94.89
  -6   0  -3   -0.80    1.60
  -6   0  -3   -0.80    0.90
  -6   0  -3    0.50    1.20
  -6   0  -3   -0.30    1.10
  -6   0  -3    0.10    1.10
  -6   0  -3   -2.20    1.90
   6   0   3    0.30    1.20
   6   0   3    0.20    1.00
   6   0   3    0.30    1.00
   6   0   3   -0.70    1.50
  -7   0  -3   54.99    4.30
  -7   0  -3   55.79    4.30
  -7   0  -3   59.59    3.50
  -7   0  -3   54.19    3.40
  -7   0  -3   59.29    3.40
  -7   0  -3   60.29    3.40
   7   0   3   53.89    3.70
   7   0   3   54.39    5.10
   7   0   3   54.59    3.60
   7   0   3   57.19    3.10
   7   0   3   57.69    3.40
   7   0   3   53.39    3.00
  -8   0  -3    3.20    1.40
  -8   0  -3    0.30    1.70
  -8   0  -3   -0.60    3.00
  -8   0  -3    2.00    1.20
  -8   0  -3    1.90    1.80
   8   0   3    3.50    2.10
   8   0   3    0.80    1.70
   8   0   3    2.40    1.40
   8   0   3    3.20    1.90
   8   0   3    0.90    1.40
  -9   0  -3    1.20    1.80
  -9   0  -3   -2.30    2.20
  -9   0  -3    3.20    2.20
   9   0   3   -0.30    2.10
   9   0   3    0.40    1.80
   9   0   3    1.90    1.70
   9   0   3    3.30    2.20
 -10   0  -3   10.30    2.90
 -10   0  -3    5.70    3.00
  10   0   3    9.20    2.60
  10   0   3   15.40    2.50
  10   0   3    3.20    2.30
 -11   0  -3   11.60    3.20
 -11   0  -3   31.00    5.30
  11   0   3   19.70    4.30
  11   0   3   24.80    4.90
   9  -1  -3   15.70    3.90
  -9   1   3   15.90    3.90
  -9   1   3   15.20    4.20
  -9   1   3   12.30    4.50
   8  -1  -3    1.50    2.90
  -8   1   3    2.50    3.20
  -8   1   3    0.20    3.30
   7  -1  -3   55.89    3.80
  -7   1   3   66.49    5.00
  -7   1   3   52.89    6.40
  -7   1   3   51.69    4.30
  -7   1   3   65.19    4.00
   6  -1  -3    5.90    1.80
   6  -1  -3    1.70    3.40
   6  -1  -3    4.70    1.60
  -6   1   3    8.30    2.20
  -6   1   3    7.10    2.70
  -6   1   3   13.40    3.60
  -6   1   3    5.00    2.20
   5  -1  -3   53.89    2.60
   5  -1  -3   53.39    3.20
   5  -1  -3   62.19    5.30
   5  -1  -3   53.69    2.80
   5  -1  -3   55.59    2.90
  -5   1   3   54.29    3.00
  -5   1   3   46.60    4.00
  -5   1   3   53.59    3.60
  -5   1   3   52.89    3.90
  -5   1   3   53.99    3.50
  -5   1   3   42.60    4.10
   4  -1  -3   15.60    1.10
   4  -1  -3   13.80    1.70
   4  -1  -3    9.10    1.60
   4  -1  -3   12.90    2.90
   4  -1  -3   12.30    1.40
  -4   1   3   16.00    2.60
  -4   1   3   11.30    2.40
  -4   1   3   12.10    1.40
  -4   1   3   14.00    2.20
   3  -1  -3  673.13   19.40
   3  -1  -3  689.63   20.20
   3  -1  -3  704.13   21.80
   3  -1  -3  686.63   19.60
   3  -1  -3  669.03   20.20
   3  -1  -3  688.73   19.30
  -3   1   3  665.13   21.30
  -3   1   3  702.83   21.50
  -3   1   3  679.83   20.80
  -3   1   3  687.63   20.10
  -3   1   3  684.03   20.30
   2  -1  -3    2.10    0.60
   2  -1  -3    1.00    0.80
   2  -1  -3   -0.10    1.90
   2  -1  -3    1.60    1.10
   2  -1  -3    2.30    0.70
  -2   1   3    2.00    0.90
  -2   1   3    1.20    0.70
  -2   1   3    1.40    1.30
   1  -1  -3 2579.94   69.19
   1  -1  -3 2445.66   67.89
   1  -1  -3 2486.85   67.79
   1  -1  -3 2432.86   67.89
   1  -1  -3 2452.95   67.69
  -1   1   3 2554.04   68.49
  -1   1   3 2519.35   67.89
  -1   1   3 2391.26   67.79
  -1   1   3 2509.35   67.99
  -1   1   3 2567.14   67.89
  -1   1   3 2541.15   69.09
   0  -1  -3  112.89    5.20
   0  -1  -3  114.59    4.60
   0  -1  -3  124.79    4.30
   0  -1  -3  124.49    4.30
   0  -1  -3  118.29    4.60
   0  -1  -3  119.59    4.50
   0   1   3  115.89    4.50
   0   1   3  115.09    4.10
   0   1   3  116.79    4.40
   0   1   3  122.89    4.80
   0   1   3  120.69    4.50
   0   1   3  122.59    5.00
  -2  -1  -3   37.00    2.10
  -2  -1  -3   34.40    2.50
  -2  -1  -3   36.00    1.90
  -2  -1  -3   36.00    2.60
  -2  -1  -3   36.00    2.40
   2   1   3   36.00    2.60
   2   1   3   36.90    2.20
   2   1   3   34.00    2.10
   2   1   3   37.60    2.40
   2   1   3   32.40    2.40
   2   1   3   37.50    2.40
  -3  -1  -3 2259.77   61.39
  -3  -1  -3 2276.87   61.29
  -3  -1  -3 2247.08   61.89
  -3  -1  -3 2260.87   60.89
  -3  -1  -3 2188.18   61.49
  -3  -1  -3 2231.98   61.29
   3   1   3 2284.07   61.49
   3   1   3 2154.78   61.39
   3   1   3 2267.17   61.19
   3   1   3 2202.38   61.29
   3   1   3 2238.58   60.89
   3   1   3 2346.57   61.99
  -4  -1  -3   87.09    3.80
  -4  -1  -3   88.69    4.20
  -4  -1  -3   90.19    4.20
  -4  -1  -3   87.99    4.00
  -4  -1  -3   86.99    3.70
  -4  -1  -3   92.89    3.90
   4   1   3   88.39    3.60
   4   1   3   88.49    3.80
   4   1   3   92.59    4.60
   4   1   3   86.99    3.70
   4   1   3   89.89    3.60
  -5  -1  -3  277.17    9.50
  -5  -1  -3  281.47    9.30
  -5  -1  -3  284.67   10.10
  -5  -1  -3  269.77    9.20
  -5  -1  -3  234.48   10.20
  -5  -1  -3  268.07    9.00
   5   1   3  266.07    9.00
   5   1   3  274.37    8.90
   5   1   3  272.07    8.60
   5   1   3  286.07   10.10
   5   1   3  291.47    8.90
   5   1   3  284.57    8.20
   5   1   3  279.17    9.10
  -6  -1  -3    2.60    1.00
  -6  -1  -3    2.40    0.90
  -6  -1  -3    2.60    1.30
  -6  -1  -3    3.90    1.90
  -6  -1  -3    3.40    1.00
  -6  -1  -3    0.80    1.60
   6   1   3    4.40    1.00
   6   1   3    3.20    1.40
   6   1   3    0.50    1.70
   6   1   3    2.30    1.00
   6   1   3    3.60    1.00
   6   1   3    1.70    0.80
   6   1   3    2.70    0.70
  -7  -1  -3   12.20    2.90
  -7  -1  -3   13.10    2.20
  -7  -1  -3   12.80    2.10
  -7  -1  -3    8.70    2.00
  -7  -1  -3   10.40    2.70
  -7  -1  -3   12.10    2.50
   7   1   3   11.10    1.40
   7   1   3   12.70    1.60
   7   1   3   13.40    1.80
   7   1   3   10.80    1.30
   7   1   3   11.80    1.90
   7   1   3   10.80    2.60
   7   1   3    9.40    2.00
  -8  -1  -3    2.50    1.30
  -8  -1  -3    3.40    3.20
  -8  -1  -3   -0.30    1.60
  -8  -1  -3   -2.30    3.30
  -8  -1  -3    0.50    1.30
  -8  -1  -3    1.30    1.50
  -8  -1  -3   -0.40    2.40
   8   1   3    2.20    1.60
   8   1   3    3.60    1.50
   8   1   3    1.00    1.10
   8   1   3    4.10    1.30
   8   1   3    4.20    3.10
   8   1   3    1.30    1.70
  -9  -1  -3   -0.40    2.00
  -9  -1  -3    0.50    2.00
  -9  -1  -3   -1.30    3.30
  -9  -1  -3    0.90    1.10
  -9  -1  -3   -1.80    1.70
   9   1   3    2.20    1.60
   9   1   3    0.80    1.10
   9   1   3   -0.30    1.30
   9   1   3   -0.30    1.60
   9   1   3   -0.70    2.10
 -10  -1  -3    7.90    2.70
 -10  -1  -3    3.70    2.20
  10   1   3   10.50    2.70
  10   1   3    4.80    3.10
 -11  -1  -3    4.90    3.60
 -11  -1  -3    9.30    3.60
 -11  -1  -3    2.10    3.00
  11   1   3    4.30    2.80
  11   1   3   11.00    3.30
   9  -2  -3    3.90    4.30
  -9   2   3    8.80    7.10
  -9   2   3   10.20    4.60
  -9   2   3   -0.20    4.80
   8  -2  -3    2.50    2.90
  -8   2   3    0.70    3.60
  -8   2   3    2.70    3.20
  -8   2   3    2.70    3.40
   7  -2  -3    4.80    2.40
   7  -2  -3    4.70    2.90
   7  -2  -3    2.30    1.80
  -7   2   3    1.90    2.70
  -7   2   3   -1.60    2.60
  -7   2   3    2.70    4.30
  -7   2   3    3.80    5.00
   6  -2  -3    6.50    2.00
   6  -2  -3    2.10    1.70
   6  -2  -3    1.20    4.00
   6  -2  -3    3.90    1.30
   6  -2  -3    4.60    2.70
  -6   2   3    6.40    3.00
  -6   2   3    3.40    3.20
  -6   2   3    6.00    2.30
  -6   2   3    3.50    2.20
   5  -2  -3   63.89    3.80
   5  -2  -3   66.99    3.50
   5  -2  -3   68.59    3.50
   5  -2  -3   68.99    5.60
   5  -2  -3   65.09    3.10
  -5   2   3   61.49    3.60
  -5   2   3   63.39    3.70
  -5   2   3   71.29    4.40
  -5   2   3   73.09    4.30
  -5   2   3   64.39    4.80
   4  -2  -3    9.00    2.00
   4  -2  -3   10.10    2.90
   4  -2  -3   12.00    1.30
   4  -2  -3   13.90    1.60
   4  -2  -3   11.10    1.60
  -4   2   3   11.50    2.10
  -4   2   3    8.20    1.50
  -4   2   3   11.50    2.80
  -4   2   3   10.20    2.20
   3  -2  -3 1808.72   50.99
   3  -2  -3 1768.32   49.80
   3  -2  -3 1939.51   52.89
   3  -2  -3 1768.42   50.59
   3  -2  -3 1816.82   50.79
   3  -2  -3 1791.52   51.09
  -3   2   3 1838.72   51.19
  -3   2   3 1883.61   52.49
  -3   2   3 1841.32   50.99
  -3   2   3 1897.71   52.59
  -3   2   3 1828.72   51.19
   2  -2  -3   46.10    2.40
   2  -2  -3   45.90    2.20
   2  -2  -3   42.90    2.80
   2  -2  -3   45.70    2.30
   2  -2  -3   45.30    3.80
  -2   2   3   37.10    3.70
  -2   2   3   32.50    3.90
  -2   2   3   45.00    2.70
  -2   2   3   46.00    2.90
  -2   2   3   42.30    2.40
   1  -2  -3  621.64   18.40
   1  -2  -3  634.34   18.20
   1  -2  -3  657.73   19.70
   1  -2  -3  623.94   18.20
   1  -2  -3  632.24   18.50
  -1   2   3  639.64   19.10
  -1   2   3  621.34   18.60
  -1   2   3  633.24   18.60
  -1   2   3  628.24   18.20
  -1   2   3  639.34   19.40
   0  -2  -3    4.40    1.00
   0  -2  -3    6.60    1.90
   0  -2  -3    6.60    0.90
   0  -2  -3    6.00    1.10
   0  -2  -3    5.70    1.40
   0  -2  -3    6.90    1.70
   0   2   3    5.60    0.90
   0   2   3    9.40    1.70
   0   2   3    4.30    1.10
   0   2   3    5.00    1.10
  -2  -2  -3  178.18    6.40
  -2  -2  -3  181.28    6.10
  -2  -2  -3  174.48    6.10
  -2  -2  -3  171.18    6.10
  -2  -2  -3  188.38    6.50
   2   2   3  169.98    6.10
   2   2   3  188.88    6.80
   2   2   3  180.98    6.10
   2   2   3  192.08    6.00
   2   2   3  176.18    5.80
   2   2   3  181.68    6.10
  -3  -2  -3 2266.97   60.69
  -3  -2  -3 2167.18   60.79
  -3  -2  -3 2259.87   60.09
  -3  -2  -3 2178.18   60.69
  -3  -2  -3 2212.28   61.09
  -3  -2  -3 2307.07   61.59
  -3  -2  -3 2234.08   60.69
   3   2   3 2226.68   60.59
   3   2   3 2309.57   61.59
   3   2   3 2257.07   60.69
   3   2   3 2182.38   60.69
   3   2   3 2160.88   60.69
  -4  -2  -3   99.89    4.50
  -4  -2  -3   98.09    4.20
  -4  -2  -3   97.29    4.40
  -4  -2  -3   98.39    4.20
  -4  -2  -3  101.89    3.90
  -4  -2  -3  105.49    4.10
   4   2   3  102.49    4.00
   4   2   3  106.49    5.10
   4   2   3   99.99    4.40
   4   2   3   98.89    3.70
   4   2   3  104.19    4.00
   4   2   3   97.19    3.90
  -5  -2  -3  190.18    6.90
  -5  -2  -3  181.68    6.80
  -5  -2  -3  195.58    6.90
  -5  -2  -3  187.88    6.70
  -5  -2  -3  180.28    6.40
  -5  -2  -3  191.48    7.60
   5   2   3  192.28    6.30
   5   2   3  182.68    6.70
   5   2   3  188.68    6.10
   5   2   3  191.58    7.30
   5   2   3  180.58    6.60
   5   2   3  185.38    6.50
  -6  -2  -3    3.70    0.80
  -6  -2  -3    4.60    1.50
  -6  -2  -3    3.00    0.90
  -6  -2  -3    4.10    0.90
  -6  -2  -3    5.80    1.90
   6   2   3    5.00    1.70
   6   2   3    4.60    0.80
   6   2   3    5.40    1.10
   6   2   3    6.10    1.30
   6   2   3    7.10    1.20
   6   2   3    5.90    0.90
  -7  -2  -3    3.00    1.30
  -7  -2  -3    3.50    1.90
  -7  -2  -3    4.60    2.00
  -7  -2  -3    5.00    1.30
   7   2   3    3.80    2.10
   7   2   3    4.90    1.00
   7   2   3    6.20    1.30
   7   2   3    7.30    1.00
   7   2   3    6.40    1.20
   7   2   3    6.30    1.40
  -8  -2  -3    3.10    2.70
  -8  -2  -3    9.30    2.40
  -8  -2  -3    5.80    1.40
  -8  -2  -3    7.30    2.50
  -8  -2  -3    4.00    1.40
  -8  -2  -3    2.20    1.30
   8   2   3    3.90    1.50
   8   2   3    4.20    2.70
   8   2   3    3.80    1.30
  -9  -2  -3  134.29    5.70
  -9  -2  -3  131.59    6.00
  -9  -2  -3  125.09    7.00
  -9  -2  -3  126.89    5.20
  -9  -2  -3  129.09    6.70
   9   2   3  138.99    5.80
   9   2   3  124.09    6.10
 -10  -2  -3   11.80    1.90
 -10  -2  -3   10.70    2.90
 -10  -2  -3    8.30    2.50
  10   2   3   11.40    2.90
 -11  -2  -3    7.50    2.60
 -11  -2  -3   14.60    3.90
 -11  -2  -3   10.80    3.40
  11   2   3    8.90    2.80
  11   2   3   15.30    3.80
 -12  -2  -3    7.00    4.40
 -12  -2  -3    1.20    4.50
  12   2   3    2.00    3.70
   8  -3  -3   -3.30    3.20
  -8   3   3   -0.10    3.70
  -8   3   3    6.20    3.70
  -8   3   3    0.20    3.80
   7  -3  -3   14.40    2.70
   7  -3  -3   15.80    3.40
  -7   3   3   17.00    2.90
  -7   3   3   15.00    3.10
  -7   3   3   13.20    2.90
   6  -3  -3    1.00    2.30
   6  -3  -3    2.70    1.70
   6  -3  -3    5.20    2.00
  -6   3   3    1.80    2.20
  -6   3   3    1.70    2.40
  -6   3   3    6.90    3.00
  -6   3   3    3.70    2.20
   5  -3  -3  111.79    4.80
   5  -3  -3  115.09    5.40
   5  -3  -3  104.29    5.50
   5  -3  -3  105.39    7.60
   5  -3  -3  114.99    5.10
  -5   3   3  110.29    6.80
  -5   3   3  109.79    5.80
  -5   3   3  118.49    5.50
  -5   3   3  118.99    6.00
  -5   3   3  111.79    6.10
   4  -3  -3   22.30    2.10
   4  -3  -3   14.00    3.70
   4  -3  -3   23.60    2.80
   4  -3  -3   21.80    1.90
   4  -3  -3   23.40    1.50
   4  -3  -3   24.30    1.90
  -4   3   3   26.40    2.70
  -4   3   3   22.00    2.30
  -4   3   3   26.70    2.40
  -4   3   3   23.40    3.20
  -4   3   3   17.70    2.10
   3  -3  -3  854.61   26.40
   3  -3  -3  834.72   24.60
   3  -3  -3  826.62   23.40
   3  -3  -3  818.92   24.30
   3  -3  -3  803.52   24.10
  -3   3   3  822.52   24.20
  -3   3   3  861.71   25.90
  -3   3   3  822.82   24.80
  -3   3   3  841.92   25.70
  -3   3   3  825.72   24.80
   2  -3  -3    1.50    0.70
   2  -3  -3   -2.70    1.90
   2  -3  -3    1.10    0.80
   2  -3  -3   -0.20    0.80
   2  -3  -3   -1.90    1.50
  -2   3   3    1.20    1.10
  -2   3   3   -0.90    1.60
  -2   3   3   -0.20    0.90
  -2   3   3    1.00    0.90
   1  -3  -3   43.20    2.10
   1  -3  -3   39.40    2.90
   1  -3  -3   43.10    1.60
   1  -3  -3   41.60    2.30
  -1   3   3   42.70    2.60
  -1   3   3   40.30    2.40
  -1   3   3   33.80    4.70
  -1   3   3   41.10    2.50
   0  -3  -3   -0.40    0.70
   0  -3  -3    0.40    1.50
   0  -3  -3    0.30    1.50
   0  -3  -3   -0.20    0.60
   0   3   3    1.10    0.70
   0   3   3    0.60    1.20
   0   3   3   -0.90    0.70
   0   3   3    0.70    0.90
  -1  -3  -3 3575.04   94.99
  -1  -3  -3 3438.36   95.29
  -1  -3  -3 3472.25   95.29
  -1  -3  -3 3367.46   94.19
  -1  -3  -3 3497.95   94.89
   1   3   3 3523.85   94.89
   1   3   3 3471.55   94.89
   1   3   3 3674.43   95.59
   1   3   3 3525.95   95.29
  -2  -3  -3  257.57    8.80
  -2  -3  -3  255.47    8.40
  -2  -3  -3  260.67    8.30
  -2  -3  -3  262.57    8.20
  -2  -3  -3  259.27    8.50
   2   3   3  258.67    8.10
   2   3   3  261.87    8.30
   2   3   3  261.87    8.30
   2   3   3  260.27    8.30
   2   3   3  267.07    9.10
  -3  -3  -3 1091.09   29.90
  -3  -3  -3 1043.90   28.90
  -3  -3  -3 1000.90   28.50
  -3  -3  -3 1026.00   28.40
  -3  -3  -3 1017.40   28.90
  -3  -3  -3 1047.50   29.00
   3   3   3 1078.19   29.90
   3   3   3 1015.90   28.60
   3   3   3  983.70   28.20
   3   3   3 1029.60   28.40
   3   3   3 1009.00   28.70
   3   3   3 1047.50   29.00
   3   3   3 1031.10   28.50
  -4  -3  -3   41.60    1.70
  -4  -3  -3   42.20    2.40
  -4  -3  -3   43.40    2.10
  -4  -3  -3   41.30    2.50
  -4  -3  -3   42.30    2.60
  -4  -3  -3   42.00    2.80
  -4  -3  -3   43.80    2.10
  -4  -3  -3   41.20    2.70
   4   3   3   42.70    2.20
   4   3   3   44.70    2.20
   4   3   3   40.70    2.60
   4   3   3   40.10    2.10
   4   3   3   44.60    3.60
  -5  -3  -3  285.57    9.50
  -5  -3  -3  281.77   10.20
  -5  -3  -3  271.47    9.00
  -5  -3  -3  276.47    9.10
  -5  -3  -3  276.67    9.10
  -5  -3  -3  273.47    9.50
  -5  -3  -3  287.67    9.50
  -5  -3  -3  279.57    8.80
   5   3   3  274.37    8.20
   5   3   3  278.07   10.50
   5   3   3  274.67    8.40
   5   3   3  289.57    9.50
   5   3   3  275.47    9.20
   5   3   3  277.67    9.20
  -6  -3  -3    4.50    1.50
  -6  -3  -3    7.30    1.00
  -6  -3  -3    7.90    2.00
  -6  -3  -3    9.50    1.30
  -6  -3  -3    8.50    2.10
  -6  -3  -3    6.40    1.80
   6   3   3    4.60    1.10
   6   3   3    8.10    1.30
   6   3   3    8.20    1.20
  -7  -3  -3    4.80    1.70
  -7  -3  -3    4.40    1.50
  -7  -3  -3    5.00    1.20
  -7  -3  -3    8.10    1.80
  -7  -3  -3   11.60    2.90
  -7  -3  -3    8.60    2.30
  -7  -3  -3    7.60    1.90
  -7  -3  -3    8.40    2.40
   7   3   3    5.90    2.20
   7   3   3    6.10    1.50
   7   3   3    8.50    1.60
  -8  -3  -3   13.00    2.70
  -8  -3  -3   14.40    3.60
  -8  -3  -3    7.40    2.10
  -8  -3  -3   14.30    1.60
   8   3   3    9.70    1.80
   8   3   3    8.70    2.80
  -9  -3  -3  742.53   22.00
  -9  -3  -3  738.53   22.70
  -9  -3  -3  726.73   26.40
  -9  -3  -3  737.83   22.40
  -9  -3  -3  782.32   24.20
   9   3   3  725.03   24.80
   9   3   3  719.93   24.10
   9   3   3  770.62   23.10
 -10  -3  -3    8.20    3.40
 -10  -3  -3   13.20    2.70
  10   3   3    8.50    2.30
  10   3   3   11.60    2.80
 -11  -3  -3    2.70    2.60
 -11  -3  -3    2.40    3.00
 -11  -3  -3    2.80    2.90
  11   3   3    0.80    2.80
 -12  -3  -3    1.40    4.00
 -12  -3  -3    3.60    3.40
 -12  -3  -3    0.60    4.10
  12   3   3    4.40    4.40
  12   3   3    0.70    3.70
   8  -4  -3    0.30    3.80
  -8   4   3   -0.80    4.50
  -8   4   3   -2.80    4.60
  -8   4   3    3.30    4.30
   7  -4  -3   15.40    3.20
   7  -4  -3    9.70    2.80
  -7   4   3    7.00    3.50
  -7   4   3    4.70    3.40
  -7   4   3    7.70    3.40
   6  -4  -3    4.30    2.20
   6  -4  -3   -2.70    3.10
   6  -4  -3    1.00    2.20
  -6   4   3    0.90    2.80
  -6   4   3    3.60    2.60
  -6   4   3    3.10    2.50
  -6   4   3    1.10    3.00
   5  -4  -3   98.69    4.60
   5  -4  -3   97.39    5.90
   5  -4  -3  101.39    4.60
  -5   4   3   98.99    5.50
  -5   4   3   98.29    5.10
  -5   4   3  103.59    5.20
  -5   4   3   93.49    6.30
   4  -4  -3   14.40    3.10
   4  -4  -3   12.00    1.30
   4  -4  -3   14.00    2.00
   4  -4  -3   14.20    2.00
   4  -4  -3   11.00    1.70
   4  -4  -3   11.70    1.10
   4  -4  -3   14.80    3.70
   4  -4  -3   12.90    1.80
  -4   4   3   16.00    2.00
  -4   4   3   14.80    2.40
  -4   4   3   13.40    2.70
  -4   4   3   15.20    3.50
  -4   4   3   14.00    2.50
   3  -4  -3  276.77   10.20
   3  -4  -3  281.77    9.00
   3  -4  -3  279.77   11.50
   3  -4  -3  266.27    9.10
   3  -4  -3  275.87    9.70
  -3   4   3  264.37   10.20
  -3   4   3  268.17    9.30
  -3   4   3  284.27   10.80
  -3   4   3  278.27   10.00
  -3   4   3  277.47   10.60
   2  -4  -3    2.00    0.70
   2  -4  -3    1.40    1.00
   2  -4  -3    2.20    0.80
   2  -4  -3    1.30    1.90
   2  -4  -3    1.50    2.20
  -2   4   3    1.10    1.20
  -2   4   3   -0.30    1.50
  -2   4   3    0.10    1.20
  -2   4   3   -2.00    1.60
  -2   4   3    2.10    1.10
   1  -4  -3  590.54   18.80
   1  -4  -3  578.44   17.90
   1  -4  -3  568.14   16.70
   1  -4  -3  564.54   17.60
   1  -4  -3  564.54   16.20
  -1   4   3  597.54   18.40
  -1   4   3  581.84   17.80
  -1   4   3  569.34   17.70
  -1   4   3  593.84   17.80
  -1   4   3  576.34   18.40
   0  -4  -3    7.60    1.20
   0  -4  -3   10.40    2.50
   0  -4  -3    9.00    1.30
   0  -4  -3    7.90    0.80
   0   4   3    8.50    1.10
   0   4   3    9.00    2.30
   0   4   3    7.50    1.20
   0   4   3   10.80    1.20
  -1  -4  -3  471.65   14.30
  -1  -4  -3  465.55   14.40
  -1  -4  -3  485.35   15.00
  -1  -4  -3  465.45   13.70
  -1  -4  -3  467.55   14.60
   1   4   3  452.55   14.20
   1   4   3  464.25   14.60
   1   4   3  459.55   13.60
   1   4   3  472.95   14.90
   1   4   3  476.75   14.30
  -2  -4  -3   76.09    3.40
  -2  -4  -3   78.19    3.70
  -2  -4  -3   80.79    3.70
  -2  -4  -3   77.49    4.00
  -2  -4  -3   74.79    3.30
   2   4   3   76.79    3.20
   2   4   3   74.49    4.20
   2   4   3   78.29    3.50
   2   4   3   78.09    3.60
   2   4   3   77.99    3.30
  -3  -4  -3   21.70    1.50
  -3  -4  -3   20.70    2.20
  -3  -4  -3   21.60    2.10
  -3  -4  -3   19.20    2.10
  -3  -4  -3   23.60    1.70
   3   4   3   18.70    1.40
   3   4   3   20.90    1.40
   3   4   3   21.70    1.30
   3   4   3   21.80    2.60
   3   4   3   18.20    1.70
   3   4   3   21.20    1.40
  -4  -4  -3   12.00    1.80
  -4  -4  -3   11.80    1.70
  -4  -4  -3   12.60    1.60
  -4  -4  -3   10.40    1.20
  -4  -4  -3   10.80    1.90
  -4  -4  -3   12.90    2.00
  -4  -4  -3   10.30    1.70
   4   4   3    9.20    2.40
   4   4   3   10.50    1.50
   4   4   3   11.80    1.20
   4   4   3    8.90    1.10
   4   4   3   11.40    1.00
  -5  -4  -3 3333.37   93.59
  -5  -4  -3 3522.45   94.49
  -5  -4  -3 3268.87   93.69
  -5  -4  -3 3566.74   94.69
  -5  -4  -3 3471.65   95.59
  -5  -4  -3 3405.56   93.79
  -5  -4  -3 3484.15   92.99
  -5  -4  -3 3436.76   93.99
   5   4   3 3662.23   95.79
   5   4   3 3414.26   94.49
   5   4   3 3472.55   94.79
   5   4   3 3525.45   93.99
  -6  -4  -3    1.60    1.70
  -6  -4  -3    2.80    1.70
  -6  -4  -3   -0.40    0.70
  -6  -4  -3   -1.20    1.70
  -6  -4  -3    0.30    1.30
  -6  -4  -3    1.70    0.80
   6   4   3   -0.70    1.20
   6   4   3    1.90    0.90
   6   4   3   -0.20    1.00
  -7  -4  -3   15.20    3.00
  -7  -4  -3   11.90    2.80
  -7  -4  -3   11.60    2.30
  -7  -4  -3   10.40    2.50
  -7  -4  -3   19.90    3.30
  -7  -4  -3   12.80    1.20
  -7  -4  -3   14.20    2.90
  -7  -4  -3   12.60    2.10
   7   4   3   15.60    2.90
   7   4   3   13.80    1.60
   7   4   3   13.70    1.70
  -8  -4  -3    4.20    1.30
  -8  -4  -3    2.30    1.10
  -8  -4  -3   -0.20    2.80
  -8  -4  -3    2.20    1.20
  -8  -4  -3    6.40    3.20
  -8  -4  -3    0.70    1.70
  -8  -4  -3    1.90    1.60
   8   4   3    4.40    1.60
   8   4   3    4.00    2.10
   8   4   3    1.50    1.30
   8   4   3    5.30    1.50
  -9  -4  -3  120.89    5.00
  -9  -4  -3  128.19    5.90
  -9  -4  -3  123.29    5.90
  -9  -4  -3  130.29    6.10
   9   4   3  126.09    5.80
   9   4   3  117.39    5.30
   9   4   3  128.39    5.90
 -10  -4  -3   12.90    3.30
 -10  -4  -3   16.10    2.50
  10   4   3    9.60    2.20
  10   4   3   16.40    3.00
 -11  -4  -3   -0.10    2.50
 -11  -4  -3    1.80    2.90
 -11  -4  -3    5.20    2.60
  11   4   3    1.30    2.70
  11   4   3   -2.60    3.20
 -12  -4  -3    0.60    3.90
 -12  -4  -3    2.80    3.40
  12   4   3   -1.20    3.60
  12   4   3   -2.20    4.10
   7  -5  -3    4.30    3.30
   7  -5  -3    6.20    3.20
  -7   5   3    4.70    3.70
  -7   5   3   10.20    4.10
  -7   5   3    7.20    3.60
   6  -5  -3    0.40    2.60
  -6   5   3    0.80    3.00
  -6   5   3    2.00    3.00
  -6   5   3   -1.30    3.00
   5  -5  -3   43.90    5.40
   5  -5  -3   41.90    3.00
   5  -5  -3   43.10    3.30
   5  -5  -3   40.60    2.50
  -5   5   3   32.40    3.60
  -5   5   3   38.50    4.50
  -5   5   3   33.30    3.60
  -5   5   3   36.30    3.70
   4  -5  -3   10.30    1.70
   4  -5  -3   15.10    2.20
   4  -5  -3   14.70    3.70
   4  -5  -3   12.10    2.10
   4  -5  -3   10.50    1.60
  -4   5   3   18.00    2.60
  -4   5   3   12.70    2.50
  -4   5   3   13.70    3.00
  -4   5   3   15.90    2.60
   3  -5  -3   90.59    6.70
   3  -5  -3   83.99    3.70
   3  -5  -3   78.89    5.40
   3  -5  -3   90.49    4.50
  -3   5   3   82.49    4.60
  -3   5   3   90.79    4.60
  -3   5   3   88.79    4.30
  -3   5   3   96.99    5.00
  -3   5   3   92.89    6.10
  -3   5   3   77.59    5.30
   2  -5  -3    2.30    0.90
   2  -5  -3    2.70    1.30
   2  -5  -3   -1.80    2.40
   2  -5  -3    1.00    2.20
   2  -5  -3    1.20    0.90
  -2   5   3    0.20    1.30
  -2   5   3    1.20    1.20
  -2   5   3    1.30    1.40
  -2   5   3    0.50    1.20
  -2   5   3    3.20    2.20
   1  -5  -3   82.89    3.20
   1  -5  -3   81.19    5.50
   1  -5  -3   80.29    4.70
   1  -5  -3   77.69    3.40
   1  -5  -3   80.29    4.00
  -1   5   3   83.29    5.00
  -1   5   3   83.09    3.90
  -1   5   3   84.19    4.10
  -1   5   3   77.39    4.50
  -1   5   3   77.69    4.40
   0  -5  -3   -0.10    0.50
   0  -5  -3    0.70    1.00
   0  -5  -3    0.20    0.90
   0  -5  -3   -1.70    1.60
   0  -5  -3   -0.60    1.60
   0   5   3   -0.50    1.00
   0   5   3    0.90    0.70
   0   5   3   -0.90    1.50
   0   5   3    0.30    1.00
   0   5   3    0.40    1.00
  -1  -5  -3  306.97   10.20
  -1  -5  -3  314.87   10.30
  -1  -5  -3  304.97   10.00
  -1  -5  -3  302.77    9.50
  -1  -5  -3  303.37   10.80
   1   5   3  310.27   10.40
   1   5   3  249.48   12.00
   1   5   3  302.47    9.90
   1   5   3  290.67    9.70
  -2  -5  -3   49.99    3.70
  -2  -5  -3   47.10    2.50
  -2  -5  -3   46.60    2.50
  -2  -5  -3   49.40    2.90
   2   5   3   44.90    1.90
   2   5   3   48.60    2.30
   2   5   3   45.70    3.40
   2   5   3   44.30    2.80
   2   5   3   47.50    2.40
  -3  -5  -3  419.46   13.00
  -3  -5  -3  418.06   13.20
  -3  -5  -3  434.36   13.50
  -3  -5  -3  429.56   13.20
  -3  -5  -3  422.86   13.70
   3   5   3  425.66   12.70
   3   5   3  417.56   12.80
   3   5   3  443.76   14.10
   3   5   3  419.86   13.10
  -4  -5  -3   47.40    3.10
  -4  -5  -3   45.70    2.90
  -4  -5  -3   51.59    2.80
  -4  -5  -3   44.90    2.20
  -4  -5  -3   44.10    3.00
   4   5   3   44.60    2.50
   4   5   3   38.80    4.10
   4   5   3   45.30    2.10
   4   5   3   37.80    3.10
   4   5   3   48.40    2.30
   4   5   3   48.10    2.40
  -5  -5  -3  528.55   16.30
  -5  -5  -3  522.95   15.40
  -5  -5  -3  507.95   15.50
  -5  -5  -3  536.05   16.00
  -5  -5  -3  518.35   15.40
  -5  -5  -3  518.25   16.90
  -5  -5  -3  517.55   16.40
   5   5   3  519.05   15.70
   5   5   3  516.65   16.10
   5   5   3  536.35   17.30
   5   5   3  516.15   16.50
  -6  -5  -3    0.30    0.70
  -6  -5  -3    1.50    1.70
  -6  -5  -3    0.30    1.20
  -6  -5  -3    0.90    0.70
  -6  -5  -3    1.40    0.80
  -6  -5  -3   -0.70    1.90
  -6  -5  -3    0.30    0.90
  -6  -5  -3    1.00    1.80
   6   5   3    3.70    1.20
   6   5   3    0.00    1.00
  -7  -5  -3   54.39    4.00
  -7  -5  -3   57.29    3.30
  -7  -5  -3   46.60    4.00
  -7  -5  -3   60.29    2.70
  -7  -5  -3   62.49    3.20
  -7  -5  -3   59.99    3.80
  -7  -5  -3   56.29    2.40
  -7  -5  -3   62.99    4.60
  -7  -5  -3   58.79    2.40
  -7  -5  -3   63.39    4.50
   7   5   3   60.99    3.40
   7   5   3   65.09    3.50
  -8  -5  -3    3.50    1.30
  -8  -5  -3    2.60    3.00
  -8  -5  -3    0.90    1.00
  -8  -5  -3    5.30    3.20
  -8  -5  -3    0.60    1.20
  -8  -5  -3    3.00    1.70
  -8  -5  -3    0.60    2.70
   8   5   3    0.90    1.40
  -9  -5  -3    3.10    1.80
  -9  -5  -3   -2.30    2.00
  -9  -5  -3    0.30    2.10
  -9  -5  -3    2.10    1.30
   9   5   3    1.50    2.90
   9   5   3   -1.40    2.00
 -10  -5  -3   15.00    3.70
 -10  -5  -3   12.20    2.40
  10   5   3   10.20    2.80
  10   5   3    9.10    2.30
 -11  -5  -3    5.70    2.70
 -11  -5  -3    6.70    2.80
  11   5   3    5.50    2.80
 -12  -5  -3    1.40    3.90
 -12  -5  -3    0.20    3.50
  12   5   3    1.90    3.80
   7  -6  -3   20.90    5.10
   7  -6  -3   23.30    4.10
  -7   6   3   26.10    5.90
   6  -6  -3    2.30    3.10
   6  -6  -3    3.40    3.00
  -6   6   3   -0.60    3.50
  -6   6   3   -1.30    3.50
  -6   6   3    0.20    3.80
   5  -6  -3    9.20    2.60
   5  -6  -3   11.80    2.30
   5  -6  -3   14.50    2.10
  -5   6   3    7.10    2.60
  -5   6   3   15.70    3.80
  -5   6   3   11.80    3.00
  -5   6   3   11.10    3.90
   4  -6  -3    8.60    1.50
   4  -6  -3    8.30    1.30
  -4   6   3   10.40    2.40
  -4   6   3    8.50    2.00
  -4   6   3   15.60    3.00
  -4   6   3    2.90    2.50
   3  -6  -3  170.68    7.20
   3  -6  -3  163.28    6.40
   3  -6  -3  166.58    8.60
   3  -6  -3  167.78    6.00
  -3   6   3  148.59    8.60
  -3   6   3  171.08    7.20
  -3   6   3  178.88    7.50
  -3   6   3  179.38    7.80
   2  -6  -3    7.00    3.00
   2  -6  -3    5.40    1.50
  -2   6   3    5.10    1.70
  -2   6   3    5.90    1.70
  -2   6   3    5.30    2.90
  -2   6   3    9.40    1.90
   1  -6  -3  546.35   19.00
   1  -6  -3  534.75   17.80
   1  -6  -3  523.65   15.70
   1  -6  -3  548.45   16.30
   1  -6  -3  535.55   17.60
  -1   6   3  568.64   18.30
  -1   6   3  556.24   18.30
  -1   6   3  551.04   17.80
  -1   6   3  556.74   17.20
  -1   6   3  546.85   17.60
   0  -6  -3   -1.00    2.20
   0  -6  -3    1.10    2.00
   0  -6  -3    0.20    0.60
   0  -6  -3    0.30    1.20
   0  -6  -3    0.50    2.10
   0   6   3    0.80    1.20
   0   6   3    3.00    1.80
   0   6   3    1.50    1.20
   0   6   3    1.00    0.80
   0   6   3    1.00    1.20
  -1  -6  -3  313.47   10.80
  -1  -6  -3  313.17   11.10
  -1  -6  -3  324.87   10.40
  -1  -6  -3  318.77   12.00
  -1  -6  -3  316.97   10.90
   1   6   3  319.77   10.70
   1   6   3  328.47   11.50
   1   6   3  317.17    9.80
   1   6   3  317.17   10.80
  -2  -6  -3   40.40    3.30
  -2  -6  -3   42.90    2.40
  -2  -6  -3   45.20    3.00
  -2  -6  -3   33.80    3.90
  -2  -6  -3   39.90    2.30
   2   6   3   40.00    1.60
   2   6   3   36.30    3.10
   2   6   3   37.20    2.20
   2   6   3   38.00    3.00
  -3  -6  -3   40.00    2.30
  -3  -6  -3   44.20    2.60
  -3  -6  -3   39.50    3.10
  -3  -6  -3   36.80    3.10
  -3  -6  -3   39.80    4.10
   3   6   3   44.10    3.60
   3   6   3   43.70    2.20
   3   6   3   38.20    2.20
  -4  -6  -3   15.90    1.30
  -4  -6  -3   13.70    2.70
  -4  -6  -3   12.60    2.30
  -4  -6  -3   17.20    1.60
   4   6   3   13.90    1.30
   4   6   3   15.30    1.40
   4   6   3   13.20    2.70
   4   6   3   15.40    1.60
   4   6   3   15.30    1.60
  -5  -6  -3  140.19    5.20
  -5  -6  -3  140.29    5.70
  -5  -6  -3  147.39    6.30
  -5  -6  -3  144.39    5.90
  -5  -6  -3  133.49    6.30
  -5  -6  -3  138.89    6.20
   5   6   3  146.29    6.90
   5   6   3  150.28    5.70
   5   6   3  150.68    6.00
   5   6   3  145.89    6.30
  -6  -6  -3    3.90    1.50
  -6  -6  -3    2.70    2.00
  -6  -6  -3    2.10    1.00
  -6  -6  -3    2.20    2.20
  -6  -6  -3    3.30    0.90
  -6  -6  -3    1.60    0.70
  -6  -6  -3    2.30    2.10
  -6  -6  -3    3.10    1.40
   6   6   3    2.50    1.70
   6   6   3    5.40    1.50
   6   6   3    3.10    1.10
   6   6   3    3.10    1.20
  -7  -6  -3   85.59    3.50
  -7  -6  -3   85.39    5.40
  -7  -6  -3   83.39    3.80
  -7  -6  -3   82.69    5.30
  -7  -6  -3   90.49    4.70
  -7  -6  -3   83.79    4.10
  -7  -6  -3   80.69    5.30
  -7  -6  -3   83.09    5.20
  -7  -6  -3   81.79    3.60
   7   6   3   86.49    4.60
   7   6   3   85.39    4.20
  -8  -6  -3    1.90    1.40
  -8  -6  -3    2.30    3.20
  -8  -6  -3   -2.90    3.10
  -8  -6  -3    1.00    1.20
  -8  -6  -3    2.70    1.20
  -8  -6  -3    2.60    1.10
  -8  -6  -3    1.70    2.00
   8   6   3    0.90    1.60
   8   6   3    2.90    1.90
  -9  -6  -3    0.30    1.30
  -9  -6  -3    5.30    1.70
  -9  -6  -3   -3.00    1.90
   9   6   3    4.10    2.00
 -10  -6  -3    7.90    2.20
 -10  -6  -3    9.20    2.30
 -10  -6  -3    4.60    2.10
  10   6   3    5.10    2.80
  10   6   3   12.40    3.00
 -11  -6  -3    4.50    2.60
 -11  -6  -3    5.30    2.90
  11   6   3    5.50    2.90
 -12  -6  -3    2.00    4.00
 -12  -6  -3    2.70    3.40
  12   6   3    1.90    4.20
   6  -7  -3    3.40    3.90
   6  -7  -3    2.30    3.50
  -6   7   3   -2.00    4.10
  -6   7   3    6.20    4.40
   5  -7  -3  314.27   12.00
   5  -7  -3  293.97   11.40
  -5   7   3  297.37   12.70
  -5   7   3  305.77   11.90
   4  -7  -3    1.80    2.50
   4  -7  -3   -1.20    1.70
   4  -7  -3   -0.10    2.90
  -4   7   3    0.30    2.40
  -4   7   3    1.40    2.80
   3  -7  -3   10.80    2.50
   3  -7  -3   12.90    2.80
   3  -7  -3   10.90    2.00
  -3   7   3   15.70    3.10
  -3   7   3   15.40    3.10
   2  -7  -3    2.50    1.60
  -2   7   3    2.50    1.90
  -2   7   3    1.90    2.10
  -2   7   3    1.60    1.50
   1  -7  -3   41.70    3.20
   1  -7  -3   45.80    3.20
  -1   7   3   42.80    4.60
  -1   7   3   40.10    2.80
  -1   7   3   36.50    4.30
  -1   7   3   39.90    2.60
   0  -7  -3   -0.90    1.50
   0  -7  -3    1.60    2.80
   0  -7  -3    1.10    2.50
   0  -7  -3    2.50    1.60
   0   7   3    4.00    1.50
   0   7   3    2.10    1.30
   0   7   3    0.00    0.90
  -1  -7  -3    4.70    2.40
  -1  -7  -3    2.30    1.20
  -1  -7  -3    1.50    2.60
  -1  -7  -3    1.50    0.70
  -1  -7  -3   -0.50    1.60
   1   7   3    3.30    1.30
   1   7   3    0.80    0.70
   1   7   3    0.70    1.20
   1   7   3    0.90    1.80
  -2  -7  -3   24.90    2.00
  -2  -7  -3   23.70    2.80
  -2  -7  -3   19.80    3.20
  -2  -7  -3   20.00    3.60
  -2  -7  -3   24.90    1.90
   2   7   3   20.20    3.10
   2   7   3   22.60    2.50
   2   7   3   23.60    1.80
  -3  -7  -3  516.75   16.50
  -3  -7  -3  517.65   16.10
  -3  -7  -3  510.95   17.20
  -3  -7  -3  513.65   16.40
  -3  -7  -3  518.55   16.50
   3   7   3  515.75   15.60
   3   7   3  520.05   16.70
   3   7   3  535.85   17.10
   3   7   3  519.35   15.40
   3   7   3  510.85   16.10
  -4  -7  -3    8.50    2.30
  -4  -7  -3    7.30    2.50
  -4  -7  -3    7.90    1.40
  -4  -7  -3    7.60    2.20
   4   7   3    7.50    1.70
   4   7   3    8.90    1.30
   4   7   3    9.60    1.50
   4   7   3   10.10    2.80
  -5  -7  -3  150.48    6.30
  -5  -7  -3  140.89    7.00
  -5  -7  -3  156.28    5.90
  -5  -7  -3  167.58    6.80
  -5  -7  -3  157.58    6.10
  -5  -7  -3  160.48    6.90
   5   7   3  163.08    6.60
   5   7   3  161.88    7.00
   5   7   3  157.68    7.50
   5   7   3  155.68    6.20
  -6  -7  -3    2.20    1.00
  -6  -7  -3    1.60    2.00
  -6  -7  -3   -0.90    1.60
  -6  -7  -3    6.10    2.80
  -6  -7  -3    0.80    1.00
   6   7   3   -0.90    1.40
   6   7   3    1.80    1.60
   6   7   3    0.80    1.60
   6   7   3    1.80    1.40
  -7  -7  -3  166.48    5.60
  -7  -7  -3  164.48    6.70
  -7  -7  -3  178.28    7.80
  -7  -7  -3  170.08    6.00
  -7  -7  -3  169.28    7.20
  -7  -7  -3  161.78    6.50
   7   7   3  160.68    6.70
   7   7   3  168.78    6.90
   7   7   3  164.98    7.20
  -8  -7  -3    9.80    2.40
  -8  -7  -3    7.50    1.90
  -8  -7  -3    8.90    3.30
  -8  -7  -3    7.10    1.50
  -8  -7  -3    8.20    1.70
  -8  -7  -3    6.70    1.80
  -8  -7  -3    6.00    1.80
   8   7   3    8.20    1.90
  -9  -7  -3    1.10    1.60
  -9  -7  -3   -0.70    2.20
   9   7   3    0.80    2.20
   9   7   3    1.20    2.50
 -10  -7  -3    7.80    2.20
  10   7   3    9.10    3.10
  10   7   3    1.60    2.60
 -11  -7  -3   30.90    4.90
 -11  -7  -3   21.40    5.70
  11   7   3   22.70    5.10
  11   7   3   14.40    3.40
   5  -8  -3   33.00    4.70
   5  -8  -3   32.00    5.20
  -5   8   3   43.90    5.50
  -5   8   3   22.80    5.80
   4  -8  -3   -0.40    2.10
   4  -8  -3    3.50    3.10
  -4   8   3    0.40    3.60
  -4   8   3    1.50    2.90
   3  -8  -3   19.20    4.00
   3  -8  -3   34.20    3.70
   3  -8  -3   28.40    3.40
  -3   8   3   21.90    3.80
  -3   8   3   31.50    3.80
   2  -8  -3    1.90    2.10
   2  -8  -3    1.10    2.30
   2  -8  -3    0.10    1.70
  -2   8   3    0.50    1.70
  -2   8   3    0.30    2.40
   1  -8  -3   66.29    4.40
  -1   8   3   61.29    5.40
  -1   8   3   70.69    3.90
  -1   8   3   66.79    4.10
   0  -8  -3    9.50    7.20
   0  -8  -3    4.10    1.80
   0  -8  -3    8.00    2.30
   0   8   3    8.00    1.90
   0   8   3    8.00    2.80
  -1  -8  -3   48.20    5.80
  -1  -8  -3   44.90    3.20
  -1  -8  -3   48.50    3.90
  -1  -8  -3   46.90    5.10
   1   8   3   42.30    4.00
   1   8   3   52.29    3.20
   1   8   3   46.40    2.30
   1   8   3   49.10    4.40
  -2  -8  -3   12.80    3.50
  -2  -8  -3   19.90    3.80
  -2  -8  -3   18.40    2.10
  -2  -8  -3   13.40    3.10
   2   8   3   13.90    3.40
   2   8   3   18.50    2.00
   2   8   3   22.30    2.20
  -3  -8  -3   16.20    3.10
  -3  -8  -3   17.30    3.60
  -3  -8  -3   17.60    1.50
  -3  -8  -3   21.70    2.20
  -3  -8  -3   15.30    1.90
  -3  -8  -3   17.80    4.40
   3   8   3   18.20    3.50
   3   8   3   18.00    1.70
   3   8   3   20.90    2.00
   3   8   3   18.30    2.70
  -4  -8  -3    1.60    0.80
  -4  -8  -3    4.50    2.40
  -4  -8  -3    5.40    2.70
  -4  -8  -3    2.80    2.50
   4   8   3    2.10    1.40
   4   8   3    1.80    1.10
   4   8   3    2.40    1.70
   4   8   3    1.20    1.50
  -5  -8  -3  111.69    6.40
  -5  -8  -3  104.29    5.50
  -5  -8  -3  110.99    4.80
  -5  -8  -3  120.09    5.40
   5   8   3  118.29    6.60
   5   8   3  119.99    5.60
   5   8   3  118.79    5.30
  -6  -8  -3    2.60    2.00
  -6  -8  -3    1.60    1.10
  -6  -8  -3   -1.50    2.00
  -6  -8  -3   -2.90    2.30
  -6  -8  -3    2.20    1.30
   6   8   3    1.60    1.60
   6   8   3    1.40    1.80
   6   8   3   -1.70    1.80
  -7  -8  -3   11.10    2.50
  -7  -8  -3   13.00    2.70
  -7  -8  -3    8.30    2.70
  -7  -8  -3   11.90    1.40
  -7  -8  -3   13.40    2.80
   7   8   3   11.10    2.40
  -8  -8  -3    2.80    1.60
  -8  -8  -3    3.00    2.20
  -8  -8  -3    2.90    2.30
  -8  -8  -3    4.70    1.50
  -8  -8  -3    3.50    3.60
  -8  -8  -3    3.30    1.00
  -8  -8  -3    4.90    1.80
   8   8   3    2.50    2.50
   8   8   3    3.50    2.10
  -9  -8  -3   53.19    4.60
  -9  -8  -3   63.39    3.30
  -9  -8  -3   60.19    3.40
  -9  -8  -3   56.29    3.40
   9   8   3   62.99    4.60
 -10  -8  -3   -1.20    2.40
  10   8   3    6.60    3.20
 -11  -8  -3   -1.00    3.50
 -11  -8  -3   -1.30    3.10
  11   8   3    2.70    4.10
   4  -9  -3    9.10    4.10
   4  -9  -3    3.10    4.00
  -4   9   3    3.50    3.50
  -4   9   3    6.40    4.40
   3  -9  -3    5.10    3.30
   3  -9  -3    2.50    2.70
  -3   9   3    6.20    3.70
  -3   9   3    1.80    2.80
   2  -9  -3   -0.60    2.60
   2  -9  -3    4.60    4.00
   2  -9  -3   -1.70    3.00
  -2   9   3    2.50    2.10
  -2   9   3    4.10    2.90
   1  -9  -3   16.80    3.20
   1  -9  -3   15.10    2.70
  -1   9   3   21.00    3.20
  -1   9   3   12.70    2.00
  -1   9   3   15.80    2.70
   0  -9  -3    2.90    2.40
   0  -9  -3    6.50    2.80
   0   9   3    0.20    2.00
   0   9   3    3.70    2.20
   0   9   3    7.30    1.90
  -1  -9  -3  299.87   11.40
  -1  -9  -3  292.07   11.90
   1   9   3  308.97   11.00
   1   9   3  300.57   10.80
   1   9   3  303.27   11.40
   1   9   3  318.57   12.40
   1   9   3  318.97    9.60
  -2  -9  -3   24.70    4.30
  -2  -9  -3   19.60    2.30
   2   9   3   16.50    3.90
   2   9   3   28.90    2.60
   2   9   3   25.20    2.40
   2   9   3   20.90    3.40
  -3  -9  -3   73.89    5.80
  -3  -9  -3   78.39    4.10
  -3  -9  -3   77.99    4.10
  -3  -9  -3   80.29    7.30
   3   9   3   79.69    4.50
   3   9   3   73.59    3.50
   3   9   3   67.79    5.00
   3   9   3   81.09    4.30
   3   9   3   80.49    5.70
  -4  -9  -3   -0.20    1.00
  -4  -9  -3   -2.80    2.70
  -4  -9  -3    0.50    1.10
  -4  -9  -3    2.00    3.20
  -4  -9  -3   -1.60    1.70
   4   9   3    0.80    2.00
   4   9   3   -0.60    1.00
   4   9   3    0.00    1.80
   4   9   3    2.10    1.70
  -5  -9  -3    2.30    1.60
  -5  -9  -3    1.60    1.10
  -5  -9  -3    3.60    1.50
  -5  -9  -3   -1.50    3.40
  -5  -9  -3   -1.40    2.80
   5   9   3    2.00    2.00
   5   9   3    3.20    1.90
   5   9   3    2.50    1.70
  -6  -9  -3    0.10    2.60
  -6  -9  -3    0.60    1.70
  -6  -9  -3    0.90    1.90
  -6  -9  -3    0.10    3.20
  -6  -9  -3    0.30    1.20
   6   9   3    1.80    2.00
   6   9   3   -1.90    2.20
  -7  -9  -3   19.60    3.40
  -7  -9  -3    9.70    3.30
  -7  -9  -3   15.40    3.10
  -7  -9  -3   10.00    2.30
  -7  -9  -3   12.70    3.00
   7   9   3   12.80    3.40
   7   9   3   12.20    2.80
  -8  -9  -3   -0.10    1.90
  -8  -9  -3    5.60    4.80
  -8  -9  -3    1.80    1.70
   8   9   3   -0.40    2.70
   8   9   3    3.20    2.40
  -9  -9  -3   -1.60    3.10
  -9  -9  -3    0.60    2.10
  -9  -9  -3   -1.10    3.00
   9   9   3   -0.40    3.40
 -10  -9  -3    2.50    3.30
 -10  -9  -3    0.40    2.70
  10   9   3   -1.30    3.70
   3 -10  -3  311.37   12.50
   3 -10  -3  295.47   12.00
  -3  10   3  292.47   12.60
   2 -10  -3    3.20    4.00
   2 -10  -3    0.80    2.90
  -2  10   3    2.40    2.60
  -2  10   3    7.60    3.80
   1 -10  -3   43.60    4.60
  -1  10   3   49.80    4.40
  -1  10   3   48.70    3.70
  -1  10   3   49.00    3.80
   0 -10  -3   -2.60    2.90
   0 -10  -3    0.10    2.40
   0  10   3    0.90    2.80
   0  10   3    4.40    2.40
   0  10   3    0.10    1.50
   0  10   3   -3.50    3.30
  -1 -10  -3    0.80    2.30
  -1 -10  -3    0.80    2.50
   1  10   3    5.10    4.10
   1  10   3    2.00    2.40
   1  10   3    2.40    2.40
   1  10   3   -2.70    2.30
  -2 -10  -3    5.30    2.40
   2  10   3    1.90    2.10
   2  10   3    2.10    2.80
   2  10   3    2.50    2.10
   2  10   3    2.30    2.30
  -3 -10  -3   27.70    3.40
   3  10   3   27.50    3.20
   3  10   3   19.70    2.40
   3  10   3   17.40    2.70
  -4 -10  -3    0.00    1.10
  -4 -10  -3    3.00    2.10
   4  10   3    3.90    2.10
   4  10   3   -1.90    3.50
   4  10   3    1.00    2.50
   4  10   3    1.90    1.90
  -5 -10  -3   53.39    3.50
  -5 -10  -3   35.70    3.10
  -5 -10  -3   43.50    3.40
  -5 -10  -3   45.40    6.00
   5  10   3   57.59    5.40
   5  10   3   39.90    3.80
  -6 -10  -3    1.60    2.10
  -6 -10  -3   -0.70    1.40
  -6 -10  -3   -2.60    3.70
  -6 -10  -3   -3.50    4.50
   6  10   3    1.10    2.40
   6  10   3   -2.20    2.80
  -7 -10  -3  248.78   10.20
  -7 -10  -3  264.87    9.30
   7  10   3  246.08   10.00
   7  10   3  255.37   10.70
  -8 -10  -3    3.80    2.40
  -8 -10  -3    0.70    2.00
   8  10   3   -0.50    3.20
   8  10   3    1.00    3.00
  -9 -10  -3    2.60    2.40
  -9 -10  -3    6.90    3.40
   9  10   3    5.00    3.70
 -10 -10  -3    0.70    2.90
 -10 -10  -3    4.30    4.00
  10  10   3    9.80    4.70
   2 -11  -3   -4.30    4.10
  -2  11   3   -0.30    4.80
   1 -11  -3    1.80    3.60
   1 -11  -3    9.00    4.40
  -1  11   3    0.00    4.00
  -1  11   3    0.50    4.20
   0 -11  -3   -1.50    3.60
   0 -11  -3    1.80    3.30
   0  11   3    2.30    3.00
   0  11   3    2.60    3.40
  -1 -11  -3    0.70    3.50
  -1 -11  -3   -0.30    3.10
   1  11   3    3.40    3.10
  -2 -11  -3    0.10    2.80
  -2 -11  -3    2.70    3.10
   2  11   3    2.60    2.90
   2  11   3    2.90    2.70
  -3 -11  -3   45.10    3.90
  -3 -11  -3   41.00    4.40
   3  11   3   43.40    3.10
   3  11   3   39.60    3.90
   3  11   3   40.40    4.10
  -4 -11  -3   -1.40    2.80
  -4 -11  -3   -2.90    2.70
   4  11   3    0.20    2.70
   4  11   3    0.60    2.90
  -5 -11  -3    0.90    1.50
   5  11   3    5.50    3.20
   5  11   3   -1.80    2.80
  -6 -11  -3   -0.50    2.80
  -6 -11  -3   -0.40    1.60
   6  11   3    0.20    3.10
   6  11   3   -2.00    3.30
  -7 -11  -3   74.49    4.70
  -7 -11  -3   70.09    5.10
  -7 -11  -3   60.89    5.90
   7  11   3   53.19    5.00
   7  11   3   67.29    5.00
  -8 -11  -3   -0.60    3.80
  -8 -11  -3   -0.70    2.60
   8  11   3    0.60    3.90
   8  11   3   -3.20    3.60
  -9 -11  -3    6.50    4.50
   9  11   3    2.60    4.60
   0 -12  -3   12.40    8.10
   0 -12  -3    1.70    4.30
   0  12   3    2.30    4.60
  -1 -12  -3   65.29    6.00
   1  12   3   45.40    5.40
   1  12   3   52.89    5.50
  -2 -12  -3   -0.10    3.80
  -2 -12  -3    5.00    4.30
   2  12   3    2.60    3.80
  -3 -12  -3    0.30    3.70
  -3 -12  -3    5.50    3.80
   3  12   3    2.90    3.70
   3  12   3    0.50    3.50
  -4 -12  -3   -1.40    3.60
  -4 -12  -3    1.50    3.70
   4  12   3   -3.80    3.70
   4  12   3    2.30    3.70
  -5 -12  -3  302.57   11.10
  -5 -12  -3  249.38   11.30
   5  12   3  260.17   11.20
   5  12   3  272.17   11.50
  -6 -12  -3    3.00    3.90
  -6 -12  -3    1.40    3.80
   6  12   3    2.10    4.20
   6  12   3   -0.10    4.00
  -7 -12  -3   -3.90    4.50
   7  12   3    2.10    4.50
   7  12   3    9.00    4.60
   2  10  -4    7.00    5.10
  -2 -10   4   12.40    4.70
   1  10  -4    1.50    4.70
  -1 -10   4    4.10    4.30
   0  10  -4   78.99    6.80
   0 -10   4   56.59    6.50
   5   9  -4   -1.40    5.00
  -5  -9   4    7.80    4.40
  -5  -9   4   -4.20    5.80
   4   9  -4    0.50    4.20
  -4  -9   4    3.60    4.00
   3   9  -4    2.00    3.70
  -3  -9   4    0.50    3.60
  -3  -9   4    7.20    4.10
   2   9  -4  179.98    8.50
  -2  -9   4  178.38    7.80
  -2  -9   4  155.08    8.20
   1   9  -4   -0.30    3.50
  -1  -9   4    0.90    3.10
  -1  -9   4    0.80    3.30
   0   9  -4    7.30    3.50
   0  -9   4    5.50    3.40
   0  -9   4    1.50    3.30
  -1   9  -4    6.10    3.70
   1  -9   4    3.00    3.60
   1  -9   4    5.60    3.50
  -2   9  -4    4.30    3.50
   2  -9   4    5.20    4.00
   2  -9   4    6.00    3.70
  -3   9  -4    5.50    4.30
   3  -9   4    1.20    4.30
   3  -9   4    1.10    4.60
   6   8  -4  102.49    6.00
  -6  -8   4   73.89    8.10
  -6  -8   4   88.79    7.00
   5   8  -4   -2.20    3.80
  -5  -8   4    5.50    4.80
  -5  -8   4    5.50    3.60
   4   8  -4   71.39    5.40
  -4  -8   4   72.89    6.10
  -4  -8   4   56.89    5.70
  -4  -8   4   87.89    4.50
   3   8  -4    0.90    2.90
  -3  -8   4    0.80    2.90
  -3  -8   4    4.20    2.50
   2   8  -4   94.69    5.50
  -2  -8   4   82.69    6.00
  -2  -8   4   98.39    5.00
   1   8  -4   -0.30    2.90
  -1  -8   4   -1.10    3.90
  -1  -8   4    0.30    2.60
   0   8  -4    5.80    2.70
   0  -8   4   -1.90    2.60
   0  -8   4    1.30    2.60
   0  -8   4    1.40    5.10
  -1   8  -4   17.20    3.80
  -1   8  -4   20.50    3.00
   1  -8   4   15.60    4.10
   2  -8   4   44.80    5.00
   2  -8   4   44.30    4.10
  -3   8  -4   -0.50    3.10
   3  -8   4   -1.30    3.30
   3  -8   4    0.20    3.00
  -4   8  -4   63.79    5.60
   4  -8   4   79.39    4.70
   4  -8   4   65.09    5.10
  -5   8  -4    3.70    4.50
  -5   8  -4    5.40    3.50
   5  -8   4    6.50    4.00
  -7  -7   4    0.20    4.80
  -7  -7   4    5.60    4.10
  -7  -7   4    0.90    3.60
  -6  -7   4   -0.90    4.30
  -6  -7   4    2.70    3.20
  -6  -7   4    2.10    3.30
   5   7  -4    9.30    3.20
  -5  -7   4   11.00    2.80
  -5  -7   4    2.30    3.70
  -5  -7   4    6.00    2.70
   4   7  -4   75.29    5.00
   4   7  -4   78.99    4.10
  -4  -7   4   82.89    4.00
  -4  -7   4   60.49    5.50
  -4  -7   4   70.09    8.00
  -4  -7   4   77.89    5.30
   3   7  -4    8.30    2.50
   3   7  -4    5.00    1.70
  -3  -7   4    9.20    3.10
  -3  -7   4    6.10    2.50
  -3  -7   4    7.20    3.10
  -3  -7   4    2.70    2.40
   2   7  -4   11.40    2.00
   2   7  -4    9.50    2.30
  -2  -7   4    9.10    3.10
  -2  -7   4   12.30    1.90
  -2  -7   4    8.20    2.30
  -2  -7   4   10.50    3.50
  -2  -7   4    7.30    2.20
   1   7  -4    0.70    1.20
   1   7  -4   -2.60    2.30
  -1  -7   4    0.50    2.00
  -1  -7   4   -0.30    2.20
  -1  -7   4   -1.40    2.00
  -1  -7   4   -2.10    3.60
  -1  -7   4   10.20    7.10
  -1  -7   4   -3.40    2.70
   0   7  -4   60.69    4.20
   0   7  -4   60.29    2.40
   0   7  -4   62.29    5.10
   0  -7   4   54.19    5.10
   0  -7   4   51.49    5.70
   0  -7   4   64.29    3.70
   0  -7   4   51.69    4.00
  -1   7  -4   36.50    3.80
  -1   7  -4   39.30    2.80
   1  -7   4   39.40    3.40
   1  -7   4   40.30    5.90
  -2   7  -4  456.55   16.10
  -2   7  -4  502.35   15.60
   2  -7   4  463.05   16.80
   2  -7   4  464.75   16.40
  -3   7  -4   -1.50    2.70
   3  -7   4    2.80    2.40
   3  -7   4    3.00    2.70
  -4   7  -4   -0.60    2.30
  -4   7  -4    3.30    2.90
  -4   7  -4    1.50    1.40
   4  -7   4    0.60    2.60
   4  -7   4    1.80    3.00
   4  -7   4   -0.70    2.20
  -5   7  -4   21.60    4.70
  -5   7  -4   15.40    4.10
   5  -7   4   15.30    3.50
   5  -7   4   16.00    3.90
  -6   7  -4    2.00    4.40
  -6   7  -4   -2.40    3.30
   6  -7   4   -0.30    3.50
   6  -7   4    2.40    3.40
   6  -7   4    0.50    3.90
  -7  -6   4   -1.80    4.30
  -7  -6   4    0.30    3.00
  -7  -6   4    2.00    3.60
  -6  -6   4   -0.20    2.60
  -6  -6   4    0.60    3.50
  -6  -6   4    0.00    1.50
  -6  -6   4    0.80    2.80
   5   6  -4   -0.20    2.50
   5   6  -4   -2.50    2.30
  -5  -6   4    3.50    2.60
  -5  -6   4    2.00    3.60
  -5  -6   4    0.10    3.30
  -5  -6   4    2.10    1.00
  -5  -6   4    3.50    1.60
   4   6  -4    3.50    1.80
  -4  -6   4    1.90    2.90
  -4  -6   4    0.30    2.10
  -4  -6   4    0.50    2.20
  -4  -6   4    2.20    1.50
   3   6  -4   12.80    2.00
  -3  -6   4    8.80    2.80
  -3  -6   4   12.80    2.60
  -3  -6   4   11.20    3.00
  -3  -6   4    7.80    2.00
  -3  -6   4    5.90    2.20
   2   6  -4 2795.22   78.19
   2   6  -4 2700.13   75.79
  -2  -6   4 2789.22   79.69
  -2  -6   4 2762.92   76.49
  -2  -6   4 2740.13   76.69
  -2  -6   4 2845.12   77.79
   1   6  -4    8.80    1.50
  -1  -6   4    7.90    2.10
  -1  -6   4   12.60    3.30
  -1  -6   4   10.70    2.00
  -1  -6   4   15.60    3.80
  -1  -6   4    3.70    2.60
  -1  -6   4   13.90    3.00
   0   6  -4  132.09    5.40
   0   6  -4  130.59    4.60
   0   6  -4  131.19    6.30
   0  -6   4  135.19    5.80
   0  -6   4  130.49    6.30
   0  -6   4  140.29    6.70
   0  -6   4  145.99    7.00
   0  -6   4  133.39    7.20
  -1   6  -4   24.30    2.30
  -1   6  -4   28.10    3.20
  -1   6  -4   27.30    1.50
   1  -6   4   32.70    2.80
   1  -6   4   27.80    3.40
   1  -6   4   37.10    5.00
   1  -6   4   28.50    2.60
   1  -6   4   21.50    4.60
  -2   6  -4  173.38    5.50
  -2   6  -4  177.08    6.80
  -2   6  -4  167.28    7.70
   2  -6   4  166.68    7.80
   2  -6   4  170.08    7.40
   2  -6   4  168.78    8.90
  -3   6  -4   13.30    3.90
  -3   6  -4    9.90    1.80
  -3   6  -4    7.00    1.80
  -3   6  -4   11.50    2.70
   3  -6   4    3.60    3.90
   3  -6   4   11.20    2.70
   3  -6   4    8.60    2.20
  -4   6  -4   42.90    3.30
  -4   6  -4   32.90    3.00
   4  -6   4   38.60    3.20
   4  -6   4   40.40    3.80
   4  -6   4   39.50    2.90
  -5   6  -4   33.80    3.80
  -5   6  -4   34.50    3.50
  -5   6  -4   32.70    3.90
   5  -6   4   27.80    3.90
   5  -6   4   40.20    3.10
   5  -6   4   39.90    3.80
  -6   6  -4    3.50    3.50
  -6   6  -4   -1.70    2.80
  -6   6  -4   -0.50    2.00
   6  -6   4    0.30    2.60
   6  -6   4    0.60    3.10
   6  -6   4   -0.70    2.50
  -7   6  -4    2.50    3.50
  -7   6  -4    2.90    2.60
  -7   6  -4    1.50    4.20
   7  -6   4   -0.40    2.90
   7  -6   4    5.50    4.00
   7  -6   4    9.60    3.40
  -8   6  -4    3.40    3.30
  -8   6  -4    2.10    4.30
   8  -6   4   -0.60    4.00
   8  -6   4   10.90    5.10
  -8  -5   4    6.60    4.20
  -8  -5   4    3.00    4.80
  -8  -5   4    4.70    2.70
  -7  -5   4    0.30    3.60
  -7  -5   4    2.00    2.00
  -7  -5   4    2.40    2.50
  -7  -5   4    1.30    3.30
   6   5  -4  415.86   14.60
  -6  -5   4  443.06   14.70
  -6  -5   4  405.96   15.00
  -6  -5   4  439.76   16.60
  -6  -5   4  430.06   12.90
  -6  -5   4  438.46   15.00
  -6  -5   4  431.86   15.60
   5   5  -4    1.30    2.30
   5   5  -4    0.20    1.90
  -5  -5   4    1.70    1.90
  -5  -5   4    4.90    5.70
  -5  -5   4    4.90    4.60
  -5  -5   4    1.20    1.10
  -5  -5   4    1.10    1.30
  -5  -5   4    2.20    2.50
   4   5  -4  302.77   10.40
   4   5  -4  302.17   12.40
  -4  -5   4  298.87    9.80
  -4  -5   4  302.97    9.60
  -4  -5   4  304.07   12.00
  -4  -5   4  318.37   11.50
  -4  -5   4  297.37    9.70
  -4  -5   4  285.17   11.30
  -4  -5   4  293.87   10.20
  -4  -5   4  301.47   10.00
   3   5  -4    3.50    1.30
   3   5  -4    3.00    1.80
  -3  -5   4    5.50    1.80
  -3  -5   4    2.30    0.60
  -3  -5   4    2.20    2.60
  -3  -5   4    5.60    1.90
  -3  -5   4    4.30    2.20
   2   5  -4 1358.06   37.80
   2   5  -4 1344.17   39.40
  -2  -5   4 1315.47   37.20
  -2  -5   4 1333.97   38.00
  -2  -5   4 1340.27   40.20
  -2  -5   4 1323.17   39.50
  -2  -5   4 1334.67   38.10
  -2  -5   4 1378.46   39.30
   1   5  -4   -0.60    1.50
   1   5  -4    1.60    0.90
  -1  -5   4    1.00    2.20
  -1  -5   4   -0.10    1.20
  -1  -5   4   -2.50    1.90
  -1  -5   4    2.60    1.20
  -1  -5   4    1.60    2.00
  -1  -5   4    0.20    1.40
   0   5  -4    9.10    1.90
   0   5  -4    7.50    1.10
   0   5  -4    9.00    1.90
   0  -5   4   10.30    2.60
   0  -5   4   13.40    2.10
   0  -5   4    7.40    1.70
   0  -5   4   11.70    2.70
   0  -5   4   11.40    3.00
  -1   5  -4   66.29    3.30
  -1   5  -4   63.09    2.60
  -1   5  -4   65.09    4.00
  -1   5  -4   61.79    5.20
   1  -5   4   65.69    4.90
   1  -5   4   65.49    5.20
   1  -5   4   66.59    3.60
   1  -5   4   70.29    4.00
   1  -5   4   69.19    4.00
  -2   5  -4   39.60    5.00
  -2   5  -4   47.10    3.10
  -2   5  -4   37.60    3.70
  -2   5  -4   45.20    2.10
   2  -5   4   44.90    3.40
   2  -5   4   38.40    5.20
   2  -5   4   46.00    3.10
   2  -5   4   38.40    4.10
   2  -5   4   44.70    4.70
  -3   5  -4   11.00    2.10
  -3   5  -4    6.80    1.60
  -3   5  -4    5.60    1.30
  -3   5  -4    8.30    2.90
   3  -5   4    3.80    3.60
   3  -5   4    3.20    3.10
   3  -5   4    8.80    1.70
  -4   5  -4   49.30    3.60
  -4   5  -4   42.10    3.00
  -4   5  -4   45.90    3.00
   4  -5   4   46.40    4.30
   4  -5   4   43.80    3.60
   4  -5   4   40.20    2.70
   4  -5   4   45.70    7.20
  -5   5  -4   54.99    3.70
  -5   5  -4   58.99    5.50
  -5   5  -4   59.69    4.10
   5  -5   4   68.59    3.50
   5  -5   4   59.49    3.90
   5  -5   4   64.09    4.20
  -6   5  -4  110.89    6.00
  -6   5  -4  102.89    5.70
  -6   5  -4  108.19    5.70
   6  -5   4  107.59    5.90
   6  -5   4  109.19    5.20
   6  -5   4  100.79    5.70
  -7   5  -4    3.00    2.50
  -7   5  -4    1.60    2.90
  -7   5  -4    3.20    3.40
   7  -5   4    8.90    3.40
   7  -5   4    3.90    2.60
   7  -5   4    0.40    2.20
  -8   5  -4   17.80    4.30
  -8   5  -4    7.30    3.60
   8  -5   4   10.90    3.30
   8  -5   4   14.70    4.00
  -8  -4   4    2.50    4.00
  -8  -4   4    2.70    4.40
  -8  -4   4   -0.50    2.50
   7   4  -4   -1.00    2.80
  -7  -4   4    0.80    3.30
  -7  -4   4   -0.40    1.90
  -7  -4   4   -1.30    2.40
  -7  -4   4    1.70    2.00
  -7  -4   4   -2.60    3.10
   6   4  -4  257.37    9.80
  -6  -4   4  272.47   10.20
  -6  -4   4  267.07    8.40
  -6  -4   4  250.47   11.20
  -6  -4   4  278.57   10.00
  -6  -4   4  251.87   14.70
  -6  -4   4  245.28   10.20
   5   4  -4    3.90    1.90
  -5  -4   4    5.50    2.40
  -5  -4   4    7.60    2.70
  -5  -4   4    6.50    1.60
  -5  -4   4    8.30    2.70
  -5  -4   4    4.50    1.20
   4   4  -4    3.50    1.50
   4   4  -4    2.40    1.80
  -4  -4   4    5.20    1.00
  -4  -4   4    4.20    2.20
  -4  -4   4    2.60    2.20
  -4  -4   4    7.80    2.70
  -4  -4   4    8.50    2.10
  -4  -4   4    9.60    2.30
  -4  -4   4    3.90    1.50
   3   4  -4    1.60    1.20
   3   4  -4    3.20    1.50
  -3  -4   4    2.90    2.20
  -3  -4   4    0.30    1.40
  -3  -4   4    0.90    0.80
  -3  -4   4    1.50    1.60
  -3  -4   4    1.00    1.00
  -3  -4   4    1.50    2.00
  -3  -4   4    0.60    3.00
  -3  -4   4    2.60    1.70
   2   4  -4  114.19    5.30
   2   4  -4  116.39    4.60
  -2  -4   4  111.79    4.40
  -2  -4   4  105.99    6.00
  -2  -4   4  115.89    4.50
  -2  -4   4  110.69    5.30
  -2  -4   4  113.49    3.90
  -2  -4   4  121.59    5.80
  -2  -4   4  121.19    3.90
   1   4  -4   -0.30    0.90
   1   4  -4    2.10    1.30
   1   4  -4   -0.30    1.80
   1   4  -4    0.50    0.60
  -1  -4   4    1.00    2.10
  -1  -4   4    1.50    1.00
  -1  -4   4   -0.60    1.00
  -1  -4   4    0.80    1.90
  -1  -4   4    0.00    1.60
  -1  -4   4    0.30    1.20
   0   4  -4  575.64   19.20
   0   4  -4  572.64   16.80
   0   4  -4  568.94   16.70
   0   4  -4  576.84   18.00
   0  -4   4  553.34   17.40
   0  -4   4  582.54   18.40
   0  -4   4  572.94   17.80
   0  -4   4  564.64   17.80
   0  -4   4  585.24   19.00
  -1   4  -4  145.69    5.00
  -1   4  -4  152.58    7.60
  -1   4  -4  143.69    6.00
  -1   4  -4  151.48    5.60
   1  -4   4  145.59    6.60
   1  -4   4  141.39    6.60
   1  -4   4  149.49    6.00
   1  -4   4  149.39    6.00
   1  -4   4  143.89    6.90
  -2   4  -4   20.90    2.80
  -2   4  -4   22.80    2.00
  -2   4  -4   23.10    1.90
  -2   4  -4   21.60    3.80
   2  -4   4   25.40    2.50
   2  -4   4   20.00    2.20
   2  -4   4   19.50    3.40
   2  -4   4   24.00    3.40
   2  -4   4   23.30    2.20
  -3   4  -4    5.80    2.30
  -3   4  -4    8.70    1.90
  -3   4  -4    5.30    2.70
  -3   4  -4    7.70    1.40
   3  -4   4    6.20    1.20
   3  -4   4    5.90    2.70
   3  -4   4    4.10    2.70
   3  -4   4    5.50    1.50
   3  -4   4    7.60    1.40
  -4   4  -4   24.90    3.50
  -4   4  -4   16.30    2.20
  -4   4  -4   19.20    4.80
  -4   4  -4   20.30    2.00
  -4   4  -4   25.20    2.40
   4  -4   4   24.70    2.50
   4  -4   4   21.70    2.30
   4  -4   4   18.40    1.70
   4  -4   4   16.90    3.60
  -5   4  -4   45.00    3.30
  -5   4  -4   50.89    5.30
  -5   4  -4   46.80    3.00
   5  -4   4   51.89    3.20
   5  -4   4   46.50    2.70
   5  -4   4   49.70    6.70
   5  -4   4   41.30    4.80
   5  -4   4   44.90    3.10
  -6   4  -4  517.05   17.60
  -6   4  -4  524.95   17.80
  -6   4  -4  524.75   18.00
   6  -4   4  528.35   16.60
   6  -4   4  506.25   18.60
   6  -4   4  515.65   17.20
   6  -4   4  524.25   17.70
  -7   4  -4   13.60    3.50
  -7   4  -4    8.30    3.40
  -7   4  -4    8.10    2.40
   7  -4   4    8.60    2.80
  -8   4  -4    1.20    2.30
  -8   4  -4   -2.90    2.90
  -8   4  -4    0.50    3.50
   8  -4   4   -2.70    2.10
   8  -4   4    1.90    2.70
   8  -4   4    1.60    3.20
  -9   4  -4    1.60    2.90
  -9   4  -4    0.50    3.90
  -9   4  -4    5.60    4.20
   9  -4   4    9.60    3.60
   9  -4   4    3.40    4.00
  -9  -3   4    2.90    5.00
  -9  -3   4    3.90    4.80
   8   3  -4   44.10    4.50
  -8  -3   4   46.90    5.60
  -8  -3   4   41.30    5.80
   7   3  -4    1.40    2.60
   7   3  -4    1.30    2.70
  -7  -3   4    3.00    3.30
  -7  -3   4    2.50    1.60
  -7  -3   4    2.50    3.10
  -7  -3   4    3.00    1.90
   6   3  -4    3.10    2.20
   6   3  -4    5.60    1.90
  -6  -3   4    4.30    1.90
  -6  -3   4    4.70    2.10
  -6  -3   4    3.20    2.50
  -6  -3   4    1.70    2.60
  -6  -3   4    4.10    1.50
  -6  -3   4    3.30    1.50
   5   3  -4    9.30    2.30
   5   3  -4    4.80    1.50
  -5  -3   4    6.50    2.20
  -5  -3   4    5.60    1.90
  -5  -3   4    2.70    1.30
  -5  -3   4    4.90    2.10
  -5  -3   4    4.40    1.10
  -5  -3   4    6.70    2.50
   4   3  -4   43.30    2.50
  -4  -3   4   39.90    3.10
  -4  -3   4   43.30    3.50
  -4  -3   4   36.20    4.40
  -4  -3   4   45.70    3.90
  -4  -3   4   45.40    2.70
  -4  -3   4   41.40    3.30
  -4  -3   4   41.50    2.20
  -4  -3   4   40.00    2.70
   3   3  -4    8.20    1.60
   3   3  -4    6.30    1.30
  -3  -3   4    7.30    1.10
  -3  -3   4    9.90    2.20
  -3  -3   4    5.10    2.50
  -3  -3   4    6.10    1.60
  -3  -3   4    4.50    1.90
  -3  -3   4    5.70    1.60
  -3  -3   4    6.20    2.40
  -3  -3   4    4.50    1.10
  -3  -3   4    2.80    2.60
   2   3  -4 1059.39   31.10
   2   3  -4 1031.80   30.40
   2   3  -4 1042.30   29.70
  -2  -3   4 1015.00   28.80
  -2  -3   4 1028.10   29.30
  -2  -3   4 1044.30   30.80
  -2  -3   4 1032.10   29.10
  -2  -3   4 1006.60   29.20
  -2  -3   4 1023.20   30.70
  -2  -3   4 1076.99   32.10
   1   3  -4   29.20    1.70
   1   3  -4   30.10    1.50
   1   3  -4   33.10    2.10
   1   3  -4   32.90    3.40
   1   3  -4   29.70    1.40
  -1  -3   4   32.30    3.20
  -1  -3   4   29.70    2.20
  -1  -3   4   27.90    1.70
  -1  -3   4   29.50    1.70
  -1  -3   4   29.20    3.10
  -1  -3   4   30.20    1.80
   0   3  -4    8.40    1.00
   0   3  -4   10.10    1.30
   0   3  -4    8.00    1.60
   0   3  -4    7.70    2.20
   0   3  -4    8.00    1.00
   0  -3   4   11.40    2.60
   0  -3   4   10.80    2.20
   0  -3   4    8.90    1.50
   0  -3   4   12.40    1.20
   0  -3   4    9.00    2.00
   0  -3   4   10.40    1.00
  -1   3  -4  170.88    6.50
  -1   3  -4  177.18    7.80
  -1   3  -4  179.78    5.20
  -1   3  -4  171.08    6.10
   1  -3   4  162.58    7.10
   1  -3   4  170.78    7.30
   1  -3   4  171.28    6.90
   1  -3   4  174.28    7.00
   1  -3   4  168.58    6.40
  -2   3  -4 2508.95   66.79
  -2   3  -4 2327.97   65.39
  -2   3  -4 2326.17   65.39
   2  -3   4 2379.26   65.79
   2  -3   4 2323.37   65.69
   2  -3   4 2420.46   66.19
   2  -3   4 2307.87   64.49
   2  -3   4 2282.77   63.89
   2  -3   4 2405.86   66.59
  -3   3  -4   10.30    1.50
  -3   3  -4   10.10    2.40
  -3   3  -4    8.20    1.30
  -3   3  -4   10.50    1.30
  -3   3  -4    8.40    2.30
   3  -3   4    6.50    2.20
   3  -3   4    8.90    1.50
   3  -3   4   11.70    1.40
   3  -3   4   11.50    1.50
   3  -3   4    5.70    2.10
   3  -3   4    7.70    1.00
  -4   3  -4   51.59    4.00
  -4   3  -4   61.59    3.70
  -4   3  -4   64.79    3.60
  -4   3  -4   55.59    3.00
  -4   3  -4   61.59    5.00
   4  -3   4   54.39    5.20
   4  -3   4   54.19    3.30
   4  -3   4   54.79    4.30
   4  -3   4   52.89    3.40
   4  -3   4   52.89    2.60
  -5   3  -4   71.79    5.10
  -5   3  -4   61.09    3.60
  -5   3  -4   72.09    3.90
   5  -3   4   68.59    3.90
   5  -3   4   67.79    5.50
   5  -3   4   70.79    3.30
   5  -3   4   68.69    3.60
   5  -3   4   62.69    4.70
   5  -3   4   66.99    4.80
  -6   3  -4  194.88    8.20
  -6   3  -4  196.58    8.00
  -6   3  -4  199.98    8.60
  -6   3  -4  198.38    8.70
   6  -3   4  204.98    8.00
   6  -3   4  187.48    7.40
   6  -3   4  191.98    7.80
   6  -3   4  181.88    8.60
   6  -3   4  190.28   10.00
  -7   3  -4   16.20    3.10
  -7   3  -4   22.70    2.70
  -7   3  -4   14.20    3.30
  -7   3  -4   22.30    3.90
  -7   3  -4   32.20    4.50
   7  -3   4   22.10    4.50
   7  -3   4   24.60    2.50
   7  -3   4   23.90    2.70
  -8   3  -4   40.90    3.60
  -8   3  -4   31.30    4.30
  -8   3  -4   38.00    4.00
   8  -3   4   54.19    6.60
   8  -3   4   44.00    3.80
   8  -3   4   40.10    3.50
   8  -3   4   42.10    3.50
  -9   3  -4    5.50    3.10
  -9   3  -4    5.90    2.70
   9  -3   4    8.70    3.20
 -10   3  -4   10.30    4.80
 -10   3  -4    3.60    4.00
 -10   3  -4    3.30    3.40
  10  -3   4   16.20    4.00
  10  -3   4    8.80    4.00
   9   2  -4   -0.40    4.50
  -9  -2   4    4.50    4.90
  -9  -2   4    1.60    4.60
   8   2  -4   80.69    5.30
  -8  -2   4   82.69    6.20
  -8  -2   4   96.89    5.00
   7   2  -4    1.60    2.60
   7   2  -4    2.00    2.50
  -7  -2   4    2.50    2.90
  -7  -2   4    6.80    2.90
  -7  -2   4    5.60    1.90
   6   2  -4  153.08    6.30
   6   2  -4  144.89    6.30
  -6  -2   4  145.49    7.60
  -6  -2   4  150.28    5.80
  -6  -2   4  158.58    5.80
  -6  -2   4  152.18    6.10
  -6  -2   4  153.18    6.30
  -6  -2   4  162.38    7.50
   5   2  -4   -0.70    1.40
   5   2  -4    2.60    1.60
  -5  -2   4    1.10    1.20
  -5  -2   4    1.10    2.00
  -5  -2   4    1.40    1.10
  -5  -2   4    3.10    1.70
  -5  -2   4    0.30    1.50
  -5  -2   4   -1.30    1.50
   4   2  -4    9.00    1.60
  -4  -2   4    9.70    1.30
  -4  -2   4   10.70    2.70
  -4  -2   4    7.90    1.90
  -4  -2   4   14.80    3.60
  -4  -2   4   13.40    2.50
  -4  -2   4    7.50    1.80
   3   2  -4   -0.70    1.10
   3   2  -4   -0.50    1.40
   3   2  -4   -0.50    0.80
  -3  -2   4   -0.40    2.00
  -3  -2   4    0.90    0.90
  -3  -2   4    0.60    1.60
  -3  -2   4    0.50    1.80
  -3  -2   4   -0.30    0.80
  -3  -2   4   -0.10    2.10
  -3  -2   4    0.30    1.20
  -3  -2   4   -1.90    1.50
   2   2  -4  374.26   12.10
   2   2  -4  373.36   12.40
   2   2  -4  384.26   13.00
  -2  -2   4  381.36   12.60
  -2  -2   4  384.36   11.40
  -2  -2   4  400.76   13.90
  -2  -2   4  376.96   12.90
  -2  -2   4  387.66   12.10
  -2  -2   4  380.16   11.70
  -2  -2   4  377.46   12.70
   1   2  -4   42.90    3.60
   1   2  -4   41.10    1.90
   1   2  -4   43.90    2.30
   1   2  -4   46.50    2.10
   1   2  -4   45.40    2.50
  -1  -2   4   45.40    2.90
  -1  -2   4   44.60    2.20
  -1  -2   4   44.50    2.00
  -1  -2   4   45.50    2.70
  -1  -2   4   48.00    2.80
  -1  -2   4   45.40    2.70
  -1  -2   4   46.20    3.30
   0   2  -4   30.40    1.80
   0   2  -4   33.20    2.10
   0   2  -4   29.50    3.30
   0   2  -4   33.90    1.70
   0   2  -4   32.00    2.20
   0  -2   4   34.00    2.00
   0  -2   4   32.30    2.30
   0  -2   4   32.20    2.10
   0  -2   4   33.30    2.60
  -1   2  -4  143.19    5.20
  -1   2  -4  142.39    4.80
  -1   2  -4  143.49    5.50
  -1   2  -4  142.09    6.40
  -1   2  -4  136.99    5.10
   1  -2   4  143.19    5.30
   1  -2   4  126.59    6.20
   1  -2   4  136.09    4.90
   1  -2   4  141.19    6.10
   1  -2   4  135.59    5.70
  -2   2  -4  452.65   13.90
  -2   2  -4  417.16   14.70
  -2   2  -4  465.05   14.90
  -2   2  -4  452.95   13.30
   2  -2   4  446.56   14.60
   2  -2   4  442.26   14.10
   2  -2   4  446.56   14.00
   2  -2   4  450.25   14.60
   2  -2   4  435.96   12.50
  -3   2  -4   34.00    3.00
  -3   2  -4   38.70    2.50
  -3   2  -4   39.60    3.70
  -3   2  -4   39.70    2.20
  -3   2  -4   40.00    2.20
   3  -2   4   42.50    3.70
   3  -2   4   35.60    2.30
   3  -2   4   40.50    1.80
   3  -2   4   36.70    3.10
   3  -2   4   40.10    2.50
  -4   2  -4  107.39    5.60
  -4   2  -4  115.49    5.20
  -4   2  -4  107.89    4.80
  -4   2  -4  108.49    4.60
  -4   2  -4  103.29    5.40
   4  -2   4  106.19    4.80
   4  -2   4  110.19    4.90
   4  -2   4  112.09    3.40
   4  -2   4  101.99    5.70
   4  -2   4  106.29    4.00
   4  -2   4  102.79    5.50
  -5   2  -4  104.79    5.10
  -5   2  -4   99.79    5.40
  -5   2  -4  104.49    5.10
  -5   2  -4  104.39    5.90
  -5   2  -4   93.99    4.50
   5  -2   4  105.39    4.20
   5  -2   4   99.29    4.80
   5  -2   4   97.59    4.40
   5  -2   4   96.49    5.20
   5  -2   4   99.49    5.60
   5  -2   4   93.79    5.80
  -6   2  -4  433.26   15.00
  -6   2  -4  427.86   14.80
  -6   2  -4  421.46   14.40
  -6   2  -4  428.56   14.40
   6  -2   4  419.76   14.20
   6  -2   4  412.86   13.80
   6  -2   4  405.16   14.20
   6  -2   4  413.66   13.50
   6  -2   4  404.06   14.50
  -7   2  -4   10.00    1.80
  -7   2  -4    9.00    2.40
  -7   2  -4    5.10    1.30
  -7   2  -4   10.40    2.30
   7  -2   4   12.10    2.80
   7  -2   4   13.80    3.70
   7  -2   4    6.70    1.20
  -8   2  -4    0.50    2.20
  -8   2  -4   -0.90    2.10
  -8   2  -4    1.30    2.00
  -8   2  -4    0.00    2.50
   8  -2   4    0.40    2.30
   8  -2   4   -0.90    1.30
   8  -2   4    2.50    2.90
  -9   2  -4    9.40    2.40
  -9   2  -4   13.60    2.80
   9  -2   4   19.50    3.30
   9  -2   4   13.60    3.40
   9  -2   4   14.50    2.40
 -10   2  -4   95.99    6.00
 -10   2  -4   70.99    6.60
 -10   2  -4   82.19    6.90
  10  -2   4   94.49    5.70
  10  -2   4   74.99    5.30
  10  -2   4   89.79    5.60
   9   1  -4   -1.90    4.30
  -9  -1   4    0.00    4.90
  -9  -1   4   -4.90    5.10
   8   1  -4    9.80    3.20
  -8  -1   4    4.70    3.70
  -8  -1   4    5.60    3.90
   7   1  -4    0.70    2.50
   7   1  -4    0.30    2.60
  -7  -1   4    5.50    2.10
  -7  -1   4    0.40    2.80
  -7  -1   4   -2.60    3.10
  -7  -1   4    1.90    2.90
   6   1  -4   16.00    2.40
   6   1  -4   14.20    2.40
  -6  -1   4   13.30    2.10
  -6  -1   4   15.00    3.30
  -6  -1   4   13.30    3.30
   5   1  -4    1.30    1.40
   5   1  -4    4.70    1.60
  -5  -1   4    1.00    0.90
  -5  -1   4    1.80    2.00
  -5  -1   4   -1.00    1.20
  -5  -1   4    2.00    1.30
  -5  -1   4    2.20    1.90
  -5  -1   4    9.60    4.20
  -5  -1   4    1.00    1.70
   4   1  -4    0.50    1.10
   4   1  -4   -1.60    1.20
  -4  -1   4   -1.90    1.00
  -4  -1   4    2.00    2.50
  -4  -1   4   -0.80    2.20
  -4  -1   4   -1.60    1.00
  -4  -1   4    0.60    2.20
  -4  -1   4   -0.30    0.80
  -4  -1   4    4.00    1.70
   3   1  -4    1.50    1.20
   3   1  -4    2.70    1.10
   3   1  -4    1.90    0.80
  -3  -1   4    0.20    1.80
  -3  -1   4    2.00    1.50
  -3  -1   4    0.40    0.80
  -3  -1   4    0.90    1.80
  -3  -1   4    2.70    1.10
  -3  -1   4    2.80    1.40
  -3  -1   4    0.20    0.80
  -3  -1   4   -0.50    1.90
   2   1  -4   47.40    2.10
   2   1  -4   41.80    2.50
   2   1  -4   47.50    3.30
  -2  -1   4   45.30    2.40
  -2  -1   4   44.30    3.30
  -2  -1   4   43.10    3.30
  -2  -1   4   47.20    3.20
  -2  -1   4   46.60    2.80
  -2  -1   4   44.40    2.90
  -2  -1   4   46.40    2.40
   1   1  -4   27.30    1.70
   1   1  -4   28.80    2.70
   1   1  -4   30.70    1.80
   1   1  -4   26.90    1.70
   1   1  -4   26.10    1.70
  -1  -1   4   26.50    2.30
  -1  -1   4   28.10    2.40
  -1  -1   4   25.70    1.60
  -1  -1   4   29.50    2.00
  -1  -1   4   27.60    2.30
   0   1  -4    1.10    0.70
   0   1  -4    1.80    1.10
   0   1  -4    2.10    0.60
   0   1  -4    2.00    0.60
   0   1  -4    1.90    1.40
   0  -1   4    0.00    0.60
   0  -1   4    1.10    0.70
   0  -1   4    1.20    0.70
   0  -1   4    1.60    1.00
   0  -1   4    1.60    1.30
  -1   1  -4  316.37   10.20
  -1   1  -4  316.47   11.20
  -1   1  -4  326.97    9.90
   1  -1   4  321.27   10.80
   1  -1   4  315.87   10.20
   1  -1   4  329.07   10.40
   1  -1   4  313.57    9.90
   1  -1   4  328.47   10.90
  -2   1  -4  146.69    5.20
  -2   1  -4  143.99    5.70
  -2   1  -4  146.59    5.40
   2  -1   4  135.99    7.40
   2  -1   4  143.39    5.50
   2  -1   4  142.29    4.30
   2  -1   4  144.29    5.80
   2  -1   4  143.89    5.50
  -3   1  -4   55.59    3.40
  -3   1  -4   55.89    2.70
  -3   1  -4   53.19    3.00
  -3   1  -4   54.49    2.80
   3  -1   4   54.29    2.30
   3  -1   4   53.79    2.90
   3  -1   4   53.99    3.70
   3  -1   4   52.69    2.90
   3  -1   4   51.79    3.30
  -4   1  -4  124.29    5.30
  -4   1  -4  118.49    5.10
  -4   1  -4  119.69    5.20
  -4   1  -4  128.49    6.00
  -4   1  -4  117.69    5.50
   4  -1   4  123.39    5.20
   4  -1   4  125.09    5.30
   4  -1   4  127.99    4.50
   4  -1   4  126.59    6.10
   4  -1   4  125.59    5.70
  -5   1  -4   79.39    4.50
  -5   1  -4   81.89    4.20
  -5   1  -4   80.79    3.80
  -5   1  -4   80.29    4.70
  -5   1  -4   84.19    4.20
   5  -1   4   81.49    5.10
   5  -1   4   83.69    2.80
   5  -1   4   88.09    3.90
   5  -1   4   83.49    3.50
   5  -1   4   81.09    4.00
   5  -1   4   78.09    4.60
  -6   1  -4   54.89    3.30
  -6   1  -4   56.09    4.00
  -6   1  -4   64.59    3.80
  -6   1  -4   60.09    3.90
  -6   1  -4   59.29    4.40
   6  -1   4   52.19    3.20
   6  -1   4   57.99    3.10
   6  -1   4   59.39    3.50
   6  -1   4   55.39    4.50
   6  -1   4   57.09    4.20
   6  -1   4   54.79    4.70
  -7   1  -4   27.20    4.40
  -7   1  -4   25.40    3.30
  -7   1  -4   25.20    2.80
  -7   1  -4   26.40    2.20
  -7   1  -4   27.40    2.60
   7  -1   4   24.50    3.40
   7  -1   4   30.60    2.50
   7  -1   4   27.30    2.20
   7  -1   4   23.00    2.10
   7  -1   4   28.10    3.20
  -8   1  -4    2.20    1.80
  -8   1  -4    1.90    1.90
  -8   1  -4    1.40    1.60
  -8   1  -4    4.10    2.20
   8  -1   4    1.30    2.80
   8  -1   4    0.70    1.10
   8  -1   4    2.00    2.30
   8  -1   4    1.00    1.90
  -9   1  -4   16.90    3.70
  -9   1  -4   17.30    3.80
  -9   1  -4   19.50    3.50
   9  -1   4   21.30    3.00
   9  -1   4   22.10    2.90
   9  -1   4   19.80    3.20
   9  -1   4   23.30    4.10
   9  -1   4   19.10    4.80
 -10   1  -4    0.80    2.70
 -10   1  -4   -2.20    3.10
 -10   1  -4    2.60    3.30
  10  -1   4   -0.70    2.90
  10  -1   4   -0.10    2.50
  10  -1   4    2.40    2.80
 -11   1  -4    9.60    3.50
 -11   1  -4    8.80    4.50
 -11   1  -4    5.30    4.40
  11  -1   4   11.80    3.40
  11  -1   4    7.20    3.90
   9   0  -4   -1.10    4.50
  -9   0   4    0.50    7.20
  -9   0   4   -3.40    4.80
   8   0  -4   82.29    5.40
  -8   0   4   63.29    6.00
  -8   0   4   94.29    6.20
  -8   0   4   71.99    6.00
   7   0  -4    1.40    2.50
   7   0  -4    2.60    2.60
  -7   0   4    0.40    2.80
  -7   0   4    3.90    2.20
  -7   0   4    3.20    4.20
  -7   0   4    2.00    2.80
   6   0  -4   18.20    2.50
   6   0  -4   20.50    2.50
  -6   0   4   25.80    3.30
  -6   0   4   19.40    3.70
  -6   0   4   13.10    2.40
   5   0  -4    2.00    3.20
  -5   0   4    5.60    3.70
  -5   0   4    3.20    2.00
  -5   0   4   16.40    6.90
  -5   0   4    2.60    1.90
  -5   0   4    6.90    1.80
   4   0  -4  175.88    6.30
   4   0  -4  180.28    9.00
   4   0  -4  176.88    6.90
   4   0  -4  177.68    6.60
  -4   0   4  161.58    7.30
  -4   0   4  177.88    6.90
  -4   0   4  178.98    7.70
  -4   0   4  183.18    6.10
  -4   0   4  180.68    8.10
  -4   0   4  180.08    5.70
  -4   0   4  181.08    6.50
  -4   0   4  181.88    7.90
   3   0  -4    1.70    1.10
   3   0  -4   -2.10    2.30
   3   0  -4    0.80    0.80
   3   0  -4   -0.80    0.90
   3   0  -4    0.60    0.50
  -3   0   4   -0.40    1.30
  -3   0   4   -0.20    1.70
  -3   0   4    0.40    0.80
  -3   0   4    1.90    1.70
  -3   0   4    0.70    0.60
  -3   0   4    1.30    0.90
   2   0  -4  540.25   17.50
   2   0  -4  511.75   15.70
   2   0  -4  498.75   14.60
   2   0  -4  507.45   15.00
   2   0  -4  502.65   15.60
  -2   0   4  513.75   15.70
  -2   0   4  514.05   15.90
  -2   0   4  518.05   17.00
  -2   0   4  512.45   14.60
  -2   0   4  516.85   15.50
  -2   0   4  508.75   15.40
  -2   0   4  518.45   15.40
   1   0  -4   49.00    2.40
   1   0  -4   49.00    2.20
   1   0  -4   48.10    4.00
   1   0  -4   49.99    2.50
   1   0  -4   46.00    3.10
   1   0  -4   50.09    2.10
  -1   0   4   50.69    2.40
  -1   0   4   49.80    3.30
  -1   0   4   49.00    2.90
  -1   0   4   51.29    3.00
  -1   0   4   47.20    2.50
  -1   0   4   52.89    3.00
   0   0  -4   40.20    2.10
   0   0  -4   39.80    2.90
   0   0  -4   43.70    1.70
   0   0  -4   41.50    2.10
   0   0  -4   37.10    2.40
   0   0  -4   41.40    2.10
   0   0   4   40.10    2.30
   0   0   4   40.90    2.30
   0   0   4   42.60    2.80
   0   0   4   39.90    2.40
   0   0   4   40.90    2.70
   0   0   4   43.30    2.70
  -1   0  -4  320.07   10.50
  -1   0  -4  344.17   10.60
  -1   0  -4  343.97   10.70
  -1   0  -4  347.57   10.50
  -1   0  -4  335.67   11.20
   1   0   4  333.67   10.70
   1   0   4  344.77   11.30
   1   0   4  340.77   11.00
   1   0   4  331.87   10.60
   1   0   4  343.17   10.70
  -2   0  -4 1203.38   33.00
  -2   0  -4 1152.48   32.80
  -2   0  -4 1187.78   33.50
  -2   0  -4 1162.68   32.90
  -2   0  -4 1101.79   31.60
   2   0   4 1167.58   33.40
   2   0   4 1201.58   33.30
   2   0   4 1153.78   33.00
   2   0   4 1178.78   33.00
   2   0   4 1188.18   33.00
  -3   0  -4   93.79    4.40
  -3   0  -4   93.69    3.90
  -3   0  -4   93.89    4.10
  -3   0  -4   92.29    3.40
  -3   0  -4   92.99    4.00
  -3   0  -4   92.19    4.60
   3   0   4   94.69    4.00
   3   0   4   95.09    4.70
   3   0   4   93.99    4.60
   3   0   4   96.79    4.40
   3   0   4   94.69    4.10
  -4   0  -4 2003.50   56.39
  -4   0  -4 2058.59   56.89
  -4   0  -4 2049.29   56.49
  -4   0  -4 2007.60   55.49
  -4   0  -4 2084.69   56.69
  -4   0  -4 2067.59   56.79
   4   0   4 1961.50   56.29
   4   0   4 2034.90   56.59
   4   0   4 2001.10   55.59
   4   0   4 2018.20   56.59
   4   0   4 2092.89   56.99
  -5   0  -4  144.59    6.40
  -5   0  -4  149.59    6.50
  -5   0  -4  150.88    6.60
  -5   0  -4  158.18    6.60
  -5   0  -4  151.98    6.10
  -5   0  -4  151.48    6.40
   5   0   4  154.98    6.30
   5   0   4  152.58    5.50
   5   0   4  158.08    5.90
   5   0   4  153.88    7.20
   5   0   4  155.68    5.90
  -6   0  -4  194.38    7.50
  -6   0  -4  204.08    8.20
  -6   0  -4  208.98    8.30
  -6   0  -4  202.88    8.20
  -6   0  -4  204.58    7.60
   6   0   4  199.98    7.80
   6   0   4  193.58    7.30
   6   0   4  201.18    7.20
   6   0   4  194.38    8.80
   6   0   4  208.38    7.50
   6   0   4  205.78    7.60
  -7   0  -4   33.30    2.60
  -7   0  -4   28.70    2.40
  -7   0  -4   30.40    4.10
  -7   0  -4   34.00    3.20
  -7   0  -4   34.40    3.80
  -7   0  -4   34.00    2.50
   7   0   4   31.50    2.50
   7   0   4   30.00    2.10
   7   0   4   29.20    2.20
   7   0   4   30.30    2.80
   7   0   4   29.60    3.20
   7   0   4   28.90    4.70
  -8   0  -4  333.27   13.10
  -8   0  -4  322.97   11.70
  -8   0  -4  314.77   12.20
  -8   0  -4  341.07   13.30
   8   0   4  322.97   11.50
   8   0   4  334.47   11.20
   8   0   4  316.07   11.50
   8   0   4  333.17   11.10
   8   0   4  343.27   11.60
  -9   0  -4   35.00    3.50
  -9   0  -4   37.60    4.20
  -9   0  -4   46.40    4.30
   9   0   4   41.10    3.00
   9   0   4   42.00    2.80
   9   0   4   43.60    4.10
   9   0   4   41.20    3.70
   9   0   4   36.10    3.10
 -10   0  -4   38.80    4.70
 -10   0  -4   48.30    4.20
 -10   0  -4   36.50    4.50
  10   0   4   47.60    3.40
  10   0   4   41.20    3.80
  10   0   4   37.40    3.70
 -11   0  -4    9.30    3.90
 -11   0  -4    1.90    2.90
 -11   0  -4    5.10    3.80
  11   0   4    5.30    3.70
  11   0   4    2.70    3.10
   8  -1  -4   48.90    4.70
  -8   1   4   57.09    4.80
  -8   1   4   38.00    6.50
   7  -1  -4    2.10    2.50
   7  -1  -4    2.20    2.80
  -7   1   4    3.80    2.60
  -7   1   4   -0.80    2.90
  -7   1   4    4.10    2.90
   6  -1  -4  158.68    6.80
  -6   1   4  151.58    7.20
  -6   1   4  153.28    7.60
  -6   1   4  156.68    6.40
  -6   1   4  156.58    7.40
   5  -1  -4    1.60    1.50
   5  -1  -4    2.00    1.60
   5  -1  -4    5.30    3.30
  -5   1   4    3.10    1.90
  -5   1   4   -2.80    1.90
  -5   1   4    3.80    1.50
  -5   1   4    1.50    2.40
  -5   1   4    1.10    3.30
   4  -1  -4    2.20    1.30
   4  -1  -4    3.50    2.70
   4  -1  -4    0.20    1.10
   4  -1  -4    0.10    1.10
   4  -1  -4   -0.20    0.80
  -4   1   4   -2.10    2.10
  -4   1   4    1.60    2.10
  -4   1   4    1.20    1.50
  -4   1   4   -0.50    1.50
  -4   1   4    1.80    1.20
  -4   1   4    4.60    2.30
   3  -1  -4    0.40    0.80
   3  -1  -4    1.30    0.70
   3  -1  -4    0.40    1.10
   3  -1  -4    1.80    0.80
   3  -1  -4    3.30    2.50
   3  -1  -4   -1.10    1.00
  -3   1   4   -1.70    1.70
  -3   1   4    1.30    1.10
  -3   1   4   -1.20    1.70
  -3   1   4    0.40    1.00
  -3   1   4   -0.40    1.70
  -3   1   4   -0.30    1.30
   2  -1  -4  528.35   17.40
   2  -1  -4  519.45   15.40
   2  -1  -4  500.65   15.60
   2  -1  -4  507.75   15.20
   2  -1  -4  502.65   15.20
   2  -1  -4  507.95   15.00
  -2   1   4  488.95   14.00
  -2   1   4  519.15   15.60
  -2   1   4  508.95   16.90
  -2   1   4  518.75   15.20
  -2   1   4  515.65   16.50
  -2   1   4  515.05   15.80
  -2   1   4  527.75   15.80
   1  -1  -4   57.89    2.60
   1  -1  -4   58.59    4.90
   1  -1  -4   56.99    3.00
   1  -1  -4   57.09    2.70
   1  -1  -4   58.19    3.30
  -1   1   4   55.59    3.60
  -1   1   4   57.29    2.70
  -1   1   4   60.99    3.40
  -1   1   4   59.29    2.80
  -1   1   4   61.69    3.20
  -1   1   4   59.89    3.30
   0  -1  -4 1772.82   49.70
   0  -1  -4 1923.01   51.19
   0  -1  -4 1743.93   49.70
   0  -1  -4 1821.92   50.19
   0  -1  -4 1767.72   49.60
   0  -1  -4 1822.32   50.19
   0   1   4 1790.12   49.99
   0   1   4 1849.91   50.29
   0   1   4 1767.52   50.09
   0   1   4 1820.92   50.99
   0   1   4 1813.92   49.40
   0   1   4 1820.82   49.90
  -1  -1  -4  461.75   13.90
  -1  -1  -4  456.25   14.00
  -1  -1  -4  461.25   13.80
  -1  -1  -4  463.15   14.30
  -1  -1  -4  452.55   14.60
   1   1   4  456.85   13.00
   1   1   4  455.75   14.40
   1   1   4  472.55   14.30
   1   1   4  459.05   13.90
   1   1   4  460.95   14.10
  -2  -1  -4  685.13   20.00
  -2  -1  -4  679.83   19.80
  -2  -1  -4  693.83   20.20
  -2  -1  -4  645.24   18.50
   2   1   4  682.73   20.10
   2   1   4  684.73   20.10
   2   1   4  683.33   20.00
   2   1   4  666.33   19.80
   2   1   4  673.03   19.70
   2   1   4  689.23   19.90
  -3  -1  -4   67.89    2.90
  -3  -1  -4   65.49    3.60
  -3  -1  -4   69.79    3.40
  -3  -1  -4   68.39    3.10
  -3  -1  -4   69.69    3.80
  -3  -1  -4   69.89    3.20
   3   1   4   66.49    3.20
   3   1   4   65.09    3.50
   3   1   4   67.69    3.70
   3   1   4   68.29    4.00
   3   1   4   62.09    3.00
   3   1   4   67.29    3.20
  -4  -1  -4  682.43   20.20
  -4  -1  -4  667.93   19.40
  -4  -1  -4  693.03   20.60
  -4  -1  -4  693.03   20.40
  -4  -1  -4  656.13   19.90
   4   1   4  692.63   20.40
   4   1   4  678.93   19.90
   4   1   4  679.53   20.80
   4   1   4  676.43   19.90
   4   1   4  643.24   19.30
   4   1   4  664.93   20.10
  -5  -1  -4  127.79    5.60
  -5  -1  -4  123.49    5.60
  -5  -1  -4  131.79    5.80
  -5  -1  -4  126.69    5.40
  -5  -1  -4  127.69    5.10
   5   1   4  133.59    5.10
   5   1   4  133.69    4.90
   5   1   4  130.09    5.00
   5   1   4  132.89    6.20
   5   1   4  114.89    5.20
  -6  -1  -4 1135.79   33.20
  -6  -1  -4 1145.79   32.70
  -6  -1  -4 1144.39   33.90
  -6  -1  -4 1142.59   32.40
  -6  -1  -4 1143.29   32.60
  -6  -1  -4 1108.39   32.50
   6   1   4 1163.98   33.50
   6   1   4 1118.49   32.10
   6   1   4 1111.89   31.10
   6   1   4 1139.09   32.20
   6   1   4 1118.49   32.30
   6   1   4 1131.79   32.50
   6   1   4 1117.09   31.50
   6   1   4 1024.80   32.80
  -7  -1  -4   17.00    2.80
  -7  -1  -4   15.70    1.60
  -7  -1  -4   17.20    3.30
  -7  -1  -4   19.50    2.30
  -7  -1  -4   12.30    2.10
   7   1   4   13.60    1.80
   7   1   4   11.40    2.20
   7   1   4   16.90    1.70
   7   1   4   16.40    1.60
   7   1   4   16.30    1.70
   7   1   4   15.80    1.30
  -8  -1  -4   82.39    5.70
  -8  -1  -4   85.89    4.90
  -8  -1  -4   85.09    4.20
  -8  -1  -4   80.69    5.20
  -8  -1  -4   86.19    4.70
   8   1   4   86.49    3.70
   8   1   4   83.39    4.30
   8   1   4   73.09    6.20
   8   1   4   80.79    3.50
   8   1   4   86.09    4.60
   8   1   4   82.79    4.20
   8   1   4   86.29    3.90
  -9  -1  -4   27.20    3.80
  -9  -1  -4   41.20    3.80
  -9  -1  -4   38.20    3.20
   9   1   4   42.20    2.50
   9   1   4   30.20    3.70
   9   1   4   33.20    2.50
   9   1   4   38.70    3.00
 -10  -1  -4   29.40    4.20
 -10  -1  -4   36.00    3.70
 -10  -1  -4   26.90    3.90
  10   1   4   27.90    3.40
  10   1   4   26.80    3.20
 -11  -1  -4   18.10    3.70
 -11  -1  -4   19.30    3.50
  11   1   4   17.50    3.40
  11   1   4   12.30    2.80
 -12  -1  -4  106.29    7.40
 -12  -1  -4   94.59    7.10
  12   1   4   92.49    9.30
   8  -2  -4    1.70    3.40
  -8   2   4    3.20    3.70
  -8   2   4    2.10    4.30
  -8   2   4    2.40    4.30
   7  -2  -4   -1.00    2.80
  -7   2   4    0.50    3.00
  -7   2   4    1.60    3.30
  -7   2   4    2.50    2.90
   6  -2  -4    8.20    1.50
   6  -2  -4    2.70    2.30
   6  -2  -4    5.10    1.60
   6  -2  -4    6.40    2.00
  -6   2   4    5.70    2.20
  -6   2   4    8.40    2.40
   5  -2  -4   -0.10    1.50
   5  -2  -4    2.30    4.00
   5  -2  -4    1.50    1.70
   5  -2  -4    1.70    1.20
  -5   2   4    1.90    2.90
  -5   2   4   -0.40    2.00
  -5   2   4    2.30    1.70
   4  -2  -4    9.90    2.10
   4  -2  -4   15.60    3.70
   4  -2  -4   10.70    1.40
   4  -2  -4    9.80    1.80
   4  -2  -4   11.60    1.40
   4  -2  -4   12.10    1.60
  -4   2   4   12.70    1.90
  -4   2   4   13.40    3.00
  -4   2   4   10.60    2.30
  -4   2   4    9.70    2.40
  -4   2   4   12.50    3.20
   3  -2  -4    1.50    1.00
   3  -2  -4    0.50    0.80
   3  -2  -4    0.10    1.40
   3  -2  -4    1.20    1.10
   3  -2  -4    0.00    2.40
   3  -2  -4    0.30    0.90
  -3   2   4   -0.30    1.60
  -3   2   4    1.10    1.30
  -3   2   4    0.40    1.10
  -3   2   4   -0.50    1.40
  -3   2   4   -0.50    1.70
   2  -2  -4   45.10    2.50
   2  -2  -4   47.10    2.80
   2  -2  -4   53.39    4.70
   2  -2  -4   49.00    2.50
   2  -2  -4   46.60    3.10
  -2   2   4   46.50    3.10
  -2   2   4   45.30    3.30
  -2   2   4   47.90    3.10
  -2   2   4   44.70    3.80
  -2   2   4   49.30    2.70
   1  -2  -4   31.50    2.50
   1  -2  -4   34.90    2.50
   1  -2  -4   30.70    1.80
   1  -2  -4   35.10    3.50
   1  -2  -4   32.70    2.00
  -1   2   4   33.60    2.10
  -1   2   4   32.40    3.00
  -1   2   4   33.70    2.30
   0  -2  -4   45.70    2.40
   0  -2  -4   49.40    3.00
   0  -2  -4   45.80    3.70
   0  -2  -4   48.10    2.20
   0  -2  -4   43.50    3.00
   0  -2  -4   44.80    2.60
   0   2   4   44.80    2.50
   0   2   4   46.50    2.50
   0   2   4   45.20    1.90
   0   2   4   44.70    2.80
   0   2   4   48.40    3.40
   0   2   4   44.00    2.70
  -1  -2  -4  380.76   12.00
  -1  -2  -4  381.66   12.20
  -1  -2  -4  380.36   12.20
  -1  -2  -4  378.36   11.70
  -1  -2  -4  378.26   12.60
   1   2   4  390.36   11.90
   1   2   4  398.76   12.50
   1   2   4  376.46   11.90
   1   2   4  366.36   12.20
   1   2   4  385.36   11.90
  -2  -2  -4  709.33   20.60
  -2  -2  -4  695.93   20.70
  -2  -2  -4  703.43   20.20
  -2  -2  -4  717.33   20.50
  -2  -2  -4  705.43   20.30
   2   2   4  671.33   19.70
   2   2   4  678.03   20.30
   2   2   4  677.73   20.40
   2   2   4  694.53   20.20
   2   2   4  705.93   20.80
   2   2   4  694.13   20.30
  -3  -2  -4   76.99    3.80
  -3  -2  -4   76.89    3.80
  -3  -2  -4   75.49    3.30
  -3  -2  -4   71.49    2.30
  -3  -2  -4   76.49    4.10
  -3  -2  -4   78.29    3.30
  -3  -2  -4   74.99    3.60
   3   2   4   71.69    3.50
   3   2   4   66.89    4.00
   3   2   4   76.29    3.70
   3   2   4   79.49    4.30
   3   2   4   78.69    3.70
   3   2   4   78.89    3.20
   3   2   4   75.09    3.30
  -4  -2  -4  127.99    4.90
  -4  -2  -4  130.59    5.40
  -4  -2  -4  124.69    4.80
  -4  -2  -4  128.49    5.30
  -4  -2  -4  134.69    5.00
  -4  -2  -4  126.19    5.60
   4   2   4  131.09    4.90
   4   2   4  121.99    5.00
   4   2   4  128.19    4.90
   4   2   4  124.49    5.30
   4   2   4  126.39    5.10
   4   2   4  129.09    6.20
   4   2   4  131.89    4.40
  -5  -2  -4   79.19    4.80
  -5  -2  -4   80.39    4.10
  -5  -2  -4   82.99    3.80
  -5  -2  -4   82.09    3.50
  -5  -2  -4   76.99    4.40
  -5  -2  -4   90.09    4.60
   5   2   4   84.39    5.20
   5   2   4   80.29    3.60
   5   2   4   85.59    3.90
   5   2   4   83.69    3.60
   5   2   4   86.29    5.10
   5   2   4   84.49    3.40
  -6  -2  -4    1.40    0.90
  -6  -2  -4   -0.30    0.90
  -6  -2  -4   -0.10    1.50
  -6  -2  -4    1.90    0.80
  -6  -2  -4   -0.80    1.40
  -6  -2  -4   -1.40    1.60
   6   2   4    0.30    1.00
   6   2   4    3.20    1.70
   6   2   4    2.70    0.80
   6   2   4    0.40    1.20
   6   2   4    1.40    0.80
  -7  -2  -4   37.50    2.80
  -7  -2  -4   30.60    2.60
  -7  -2  -4   35.40    2.20
  -7  -2  -4   32.20    3.50
  -7  -2  -4   34.90    3.20
   7   2   4   29.20    3.90
   7   2   4   40.40    2.40
   7   2   4   34.50    1.90
   7   2   4   37.80    2.50
   7   2   4   31.60    2.50
   7   2   4   31.80    2.00
  -8  -2  -4  743.53   23.20
  -8  -2  -4  751.62   23.00
  -8  -2  -4  778.92   25.20
  -8  -2  -4  742.03   23.50
  -8  -2  -4  763.02   23.90
   8   2   4  759.32   23.30
   8   2   4  760.92   23.10
   8   2   4  751.32   24.50
   8   2   4  753.72   21.60
   8   2   4  742.83   22.20
   8   2   4  741.83   21.70
  -9  -2  -4   33.00    2.60
  -9  -2  -4   26.30    3.20
  -9  -2  -4   28.80    4.20
  -9  -2  -4   22.40    2.80
   9   2   4   24.50    2.20
   9   2   4   26.20    2.10
   9   2   4   27.70    2.30
   9   2   4   27.80    1.70
 -10  -2  -4  114.09    6.50
 -10  -2  -4  119.29    7.00
 -10  -2  -4  126.79    6.00
  10   2   4  118.79    5.50
  10   2   4  114.49    5.70
 -11  -2  -4   25.90    5.50
 -11  -2  -4   24.70    4.20
 -11  -2  -4   24.90    5.20
  11   2   4   32.70    4.10
  11   2   4   18.30    3.80
 -12  -2  -4  376.56   15.50
 -12  -2  -4  372.86   16.80
 -12  -2  -4  396.56   14.20
  12   2   4  403.46   14.60
  12   2   4  365.46   13.90
   8  -3  -4    0.80    3.70
  -8   3   4    8.40    4.70
  -8   3   4    4.10    4.20
  -8   3   4    0.90    4.50
   7  -3  -4    0.40    3.00
  -7   3   4    1.50    3.70
  -7   3   4    1.70    3.10
  -7   3   4    0.10    3.30
   6  -3  -4  277.37   10.00
   6  -3  -4  255.27    9.70
   6  -3  -4  258.27   10.20
   6  -3  -4  256.67    8.80
  -6   3   4  288.17   13.00
  -6   3   4  264.97   11.30
  -6   3   4  259.97   11.30
  -6   3   4  249.08   12.60
   5  -3  -4   13.50    2.50
   5  -3  -4    7.20    1.50
   5  -3  -4   12.40    3.00
  -5   3   4    7.30    2.30
  -5   3   4    7.10    2.10
   4  -3  -4   35.40    5.30
   4  -3  -4   42.10    2.60
   4  -3  -4   39.40    2.50
   4  -3  -4   35.90    3.40
   4  -3  -4   35.30    2.40
   4  -3  -4   41.10    2.20
  -4   3   4   37.00    3.70
  -4   3   4   39.00    3.50
  -4   3   4   42.00    4.60
  -4   3   4   40.40    2.70
  -4   3   4   42.10    3.30
   3  -3  -4    1.90    1.20
   3  -3  -4    2.90    1.00
   3  -3  -4    4.40    1.80
   3  -3  -4    2.30    1.10
   3  -3  -4    2.80    1.10
   3  -3  -4    3.80    2.90
  -3   3   4    0.20    1.30
  -3   3   4    0.20    2.30
  -3   3   4    3.20    1.80
  -3   3   4    6.00    1.60
  -3   3   4    3.20    1.40
  -3   3   4    1.70    1.40
   2  -3  -4  370.86   12.40
   2  -3  -4  388.86   14.10
   2  -3  -4  380.16   11.90
   2  -3  -4  371.66   12.00
   2  -3  -4  381.76   12.20
  -2   3   4  384.96   12.80
  -2   3   4  392.76   13.60
  -2   3   4  371.26   12.50
  -2   3   4  380.56   13.50
  -2   3   4  387.16   12.20
  -2   3   4  386.46   13.20
   1  -3  -4   42.20    2.20
   1  -3  -4   41.80    3.10
   1  -3  -4   40.60    2.30
   1  -3  -4   42.90    2.80
   1  -3  -4   44.00    3.90
  -1   3   4   45.90    2.80
  -1   3   4   41.80    2.50
  -1   3   4   40.40    3.00
  -1   3   4   42.00    3.50
   0  -3  -4    2.20    0.60
   0  -3  -4    2.80    0.90
   0  -3  -4    2.00    1.60
   0  -3  -4    1.30    1.00
   0   3   4    0.80    0.70
   0   3   4    2.90    2.40
   0   3   4    2.00    1.30
   0   3   4    1.40    0.80
   0   3   4    1.20    0.90
  -1  -3  -4  346.97   11.70
  -1  -3  -4  355.56   11.30
  -1  -3  -4  348.37   11.30
  -1  -3  -4  346.57   10.90
  -1  -3  -4  338.57   11.10
   1   3   4  351.16   11.70
   1   3   4  331.97   11.30
   1   3   4  311.77   10.40
   1   3   4  348.87   11.00
   1   3   4  353.26   11.00
  -2  -3  -4 1192.08   33.40
  -2  -3  -4 1187.48   33.70
  -2  -3  -4 1175.58   33.30
  -2  -3  -4 1190.88   34.00
  -2  -3  -4 1180.58   33.60
   2   3   4 1184.68   33.40
   2   3   4 1180.68   33.50
   2   3   4 1227.38   34.20
   2   3   4 1187.18   33.30
   2   3   4 1136.19   32.70
  -3  -3  -4   72.59    3.60
  -3  -3  -4   75.09    3.30
  -3  -3  -4   77.29    3.80
  -3  -3  -4   72.89    3.90
  -3  -3  -4   75.09    3.70
   3   3   4   66.59    3.40
   3   3   4   73.09    3.20
   3   3   4   78.49    3.60
   3   3   4   71.69    3.30
   3   3   4   73.19    3.10
   3   3   4   77.19    4.30
  -4  -3  -4  674.03   19.90
  -4  -3  -4  702.53   20.40
  -4  -3  -4  675.13   19.70
  -4  -3  -4  678.73   19.50
  -4  -3  -4  679.33   20.70
  -4  -3  -4  688.53   18.90
  -4  -3  -4  671.33   19.70
  -4  -3  -4  657.23   18.70
   4   3   4  671.73   19.50
   4   3   4  668.73   19.70
   4   3   4  667.53   19.60
   4   3   4  660.73   18.80
   4   3   4  667.83   19.50
  -5  -3  -4   88.59    4.40
  -5  -3  -4   81.99    4.20
  -5  -3  -4   84.89    3.70
  -5  -3  -4   84.59    4.10
  -5  -3  -4   87.09    3.60
  -5  -3  -4   89.19    3.60
   5   3   4   81.09    4.20
   5   3   4   86.99    3.70
   5   3   4   86.69    3.80
   5   3   4   84.59    3.40
   5   3   4   80.99    5.00
  -6  -3  -4   -0.70    1.50
  -6  -3  -4   -0.40    0.80
  -6  -3  -4   -0.80    1.50
  -6  -3  -4    0.50    0.90
  -6  -3  -4   -2.00    1.50
  -6  -3  -4   -0.20    1.50
  -6  -3  -4    1.80    0.80
   6   3   4   -0.90    0.90
   6   3   4    1.50    1.00
   6   3   4    0.80    0.90
   6   3   4    0.60    1.50
   6   3   4    1.50    0.70
  -7  -3  -4   81.99    4.00
  -7  -3  -4   81.99    3.70
  -7  -3  -4   91.89    4.90
  -7  -3  -4   77.79    4.50
  -7  -3  -4   87.29    4.50
  -7  -3  -4   83.29    4.70
  -7  -3  -4   80.19    4.70
   7   3   4   83.19    3.40
   7   3   4   79.69    3.90
   7   3   4   85.99    5.30
   7   3   4   84.39    3.00
   7   3   4   87.59    4.20
   7   3   4   87.49    4.10
  -8  -3  -4 3848.01  105.99
  -8  -3  -4 3965.30  107.19
  -8  -3  -4 3917.51  106.09
  -8  -3  -4 3689.53  106.59
  -8  -3  -4 3793.32  106.09
  -8  -3  -4 3725.33  105.89
  -8  -3  -4 4008.30  108.99
   8   3   4 3756.32  105.99
   8   3   4 4087.59  107.69
   8   3   4 3936.71  106.59
   8   3   4 3893.21  106.79
  -9  -3  -4   97.79    6.10
  -9  -3  -4   95.79    5.10
  -9  -3  -4  103.99    5.40
  -9  -3  -4  103.99    4.70
  -9  -3  -4   99.59    5.70
   9   3   4   91.29    4.60
   9   3   4   84.69    7.30
   9   3   4  107.39    4.80
 -10  -3  -4  153.88    8.00
 -10  -3  -4  146.09    7.50
 -10  -3  -4  159.28    7.60
 -10  -3  -4  169.28    8.60
 -10  -3  -4  178.78    7.00
  10   3   4  160.98    7.00
  10   3   4  158.88    6.80
  10   3   4  167.18    7.10
 -11  -3  -4    7.50    2.50
 -11  -3  -4   11.00    3.00
  11   3   4    6.60    2.70
 -12  -3  -4   37.70    5.80
 -12  -3  -4   23.50    3.40
  12   3   4   44.30    5.20
  12   3   4   30.90    5.10
  -8   4   4    2.70    5.00
   7  -4  -4    4.50    3.30
  -7   4   4    2.40    3.90
  -7   4   4    4.00    3.90
  -7   4   4    1.20    3.90
   6  -4  -4  438.26   15.40
   6  -4  -4  440.66   14.20
  -6   4   4  439.16   16.70
  -6   4   4  458.25   15.70
  -6   4   4  421.96   16.00
  -6   4   4  402.66   17.60
   5  -4  -4    4.50    2.00
   5  -4  -4    1.00    2.00
   5  -4  -4   -0.10    2.70
   5  -4  -4   -2.20    1.80
  -5   4   4    0.80    2.20
  -5   4   4    1.40    2.50
   4  -4  -4    1.90    2.40
   4  -4  -4    4.10    1.60
   4  -4  -4    3.30    1.60
   4  -4  -4    4.60    1.10
   4  -4  -4    4.50    1.60
  -4   4   4    3.50    1.80
  -4   4   4    3.50    1.90
  -4   4   4    4.70    3.50
  -4   4   4    9.80    2.40
  -4   4   4    3.60    2.10
   3  -4  -4    1.10    3.10
   3  -4  -4    3.80    1.20
   3  -4  -4    1.80    1.40
   3  -4  -4    5.90    1.40
   3  -4  -4    3.90    2.10
  -3   4   4    7.90    1.70
  -3   4   4    5.10    1.80
  -3   4   4    2.10    1.40
  -3   4   4    3.70    2.60
  -3   4   4    4.80    2.00
   2  -4  -4 1016.30   30.00
   2  -4  -4 1030.70   29.40
   2  -4  -4 1039.10   29.40
   2  -4  -4 1013.00   30.20
   2  -4  -4 1021.10   31.80
  -2   4   4 1000.50   31.10
  -2   4   4 1057.49   31.50
  -2   4   4 1015.40   30.30
  -2   4   4 1040.10   30.90
  -2   4   4 1028.40   30.40
   1  -4  -4   41.70    1.60
   1  -4  -4   34.80    2.80
   1  -4  -4   40.70    2.40
   1  -4  -4   40.20    3.40
   1  -4  -4   38.10    2.10
   1  -4  -4   39.50    4.30
  -1   4   4   38.30    3.50
  -1   4   4   41.80    2.40
  -1   4   4   39.40    2.80
  -1   4   4   40.90    2.50
  -1   4   4   42.80    3.20
   0  -4  -4   34.50    1.80
   0  -4  -4   33.20    3.10
   0  -4  -4   29.30    3.30
   0  -4  -4   32.20    1.70
   0  -4  -4   33.60    2.20
   0   4   4   35.00    3.30
   0   4   4   34.80    2.20
   0   4   4   29.20    2.70
   0   4   4   34.40    2.10
   0   4   4   30.30    2.50
  -1  -4  -4  210.58    7.80
  -1  -4  -4  206.38    8.40
  -1  -4  -4  210.88    7.70
  -1  -4  -4  208.38    6.60
  -1  -4  -4  207.18    7.40
   1   4   4  217.38    7.80
   1   4   4  207.48    8.40
   1   4   4  200.98    7.30
   1   4   4  199.88    8.20
   1   4   4  206.48    6.50
  -2  -4  -4  144.99    5.10
  -2  -4  -4  137.79    5.30
  -2  -4  -4  145.59    6.10
  -2  -4  -4  144.59    5.80
  -2  -4  -4  126.19    6.10
   2   4   4  127.79    7.10
   2   4   4  143.59    5.60
   2   4   4  141.29    4.90
   2   4   4  142.69    5.50
   2   4   4  141.19    5.30
  -3  -4  -4   83.29    4.20
  -3  -4  -4   85.19    4.10
  -3  -4  -4   85.79    3.70
  -3  -4  -4   85.29    3.80
  -3  -4  -4   83.59    4.20
   3   4   4   88.89    3.60
   3   4   4   87.29    3.60
   3   4   4   87.29    3.90
   3   4   4   88.59    3.40
   3   4   4   86.39    3.20
   3   4   4   88.29    3.50
  -4  -4  -4 2021.90   55.09
  -4  -4  -4 2059.49   55.69
  -4  -4  -4 1986.00   55.49
  -4  -4  -4 2003.80   55.59
  -4  -4  -4 2066.99   56.89
   4   4   4 2042.80   54.99
   4   4   4 2123.39   56.99
   4   4   4 1976.60   55.09
   4   4   4 1875.01   54.99
   4   4   4 2009.10   55.69
   4   4   4 2002.10   55.19
  -5  -4  -4  189.38    7.00
  -5  -4  -4  190.28    7.20
  -5  -4  -4  195.98    7.60
  -5  -4  -4  190.78    6.50
  -5  -4  -4  184.68    6.30
  -5  -4  -4  188.38    6.50
  -5  -4  -4  178.58    5.70
  -5  -4  -4  188.18    7.60
  -5  -4  -4  188.48    7.10
   5   4   4  190.38    6.30
   5   4   4  176.88    6.70
   5   4   4  192.08    6.10
   5   4   4  180.78    8.10
   5   4   4  190.28    6.80
  -6  -4  -4 1064.89   32.80
  -6  -4  -4 1144.79   32.40
  -6  -4  -4 1107.19   31.70
  -6  -4  -4 1096.39   31.80
  -6  -4  -4 1145.69   32.60
  -6  -4  -4 1133.19   32.50
  -6  -4  -4 1123.79   33.70
  -6  -4  -4 1111.49   32.40
   6   4   4 1163.48   34.00
   6   4   4 1105.09   32.30
   6   4   4 1149.98   32.20
   6   4   4 1092.19   30.70
   6   4   4 1095.69   32.40
  -7  -4  -4   13.10    1.60
  -7  -4  -4   10.90    2.70
  -7  -4  -4   12.00    1.40
  -7  -4  -4   12.70    2.10
  -7  -4  -4   11.80    2.70
  -7  -4  -4    8.90    2.30
  -7  -4  -4    9.80    2.50
   7   4   4   10.90    2.70
   7   4   4   11.70    1.70
  -8  -4  -4  758.32   23.40
  -8  -4  -4  779.62   23.40
  -8  -4  -4  749.13   23.20
  -8  -4  -4  743.83   22.50
  -8  -4  -4  744.23   22.80
  -8  -4  -4  775.22   25.20
   8   4   4  770.82   24.00
   8   4   4  763.72   23.40
   8   4   4  760.32   23.30
  -9  -4  -4   57.89    4.50
  -9  -4  -4   46.70    4.10
  -9  -4  -4   53.89    3.40
  -9  -4  -4   51.09    5.00
  -9  -4  -4   51.99    3.00
   9   4   4   52.59    3.30
   9   4   4   50.29    3.20
   9   4   4   40.70    5.20
 -10  -4  -4  161.08    7.40
 -10  -4  -4  160.68    7.80
 -10  -4  -4  171.88    6.70
 -10  -4  -4  162.78    7.40
 -10  -4  -4  158.18    7.80
  10   4   4  153.68    6.60
  10   4   4  169.68    7.00
 -11  -4  -4   18.20    3.40
 -11  -4  -4   19.20    4.60
  11   4   4   13.40    2.70
  11   4   4   19.30    3.60
 -12  -4  -4    8.20    3.40
 -12  -4  -4    6.40    3.70
  12   4   4    7.20    3.60
   7  -5  -4    3.70    4.50
   7  -5  -4   -0.30    3.60
  -7   5   4    4.60    4.20
  -7   5   4    1.10    4.30
  -7   5   4   -0.10    4.80
   6  -5  -4    0.30    2.80
  -6   5   4    4.50    3.40
  -6   5   4    1.90    3.60
  -6   5   4   -1.60    3.20
   5  -5  -4    0.90    2.20
   5  -5  -4   -5.60    3.70
   5  -5  -4   -1.80    2.30
   5  -5  -4    0.90    2.20
  -5   5   4    6.60    2.50
  -5   5   4    6.80    2.60
  -5   5   4    0.50    2.80
   4  -5  -4  312.57   10.00
   4  -5  -4  295.57   11.70
   4  -5  -4  318.97   11.00
   4  -5  -4  297.47   12.00
   4  -5  -4  317.67   10.50
  -4   5   4  307.77   12.10
  -4   5   4  291.37   10.90
   3  -5  -4   -0.50    3.80
   3  -5  -4    4.10    1.60
   3  -5  -4    1.90    1.30
   3  -5  -4    0.60    1.20
   3  -5  -4   -1.00    2.50
  -3   5   4    0.80    1.70
  -3   5   4    0.20    3.20
  -3   5   4    1.40    1.80
  -3   5   4    1.50    2.00
  -3   5   4    2.10    1.60
   2  -5  -4  108.99    3.60
   2  -5  -4  111.09    5.10
   2  -5  -4  103.49    5.90
   2  -5  -4  106.39    7.00
   2  -5  -4  108.39    4.40
  -2   5   4  111.79    5.30
  -2   5   4  108.69    6.60
  -2   5   4  108.29    5.00
  -2   5   4  105.49    5.80
  -2   5   4  111.49    5.70
   1  -5  -4    9.60    1.30
   1  -5  -4   11.60    1.20
   1  -5  -4    9.20    2.50
   1  -5  -4   10.00    2.80
   1  -5  -4   12.80    1.80
  -1   5   4   16.60    2.80
  -1   5   4    9.60    1.80
  -1   5   4    6.90    1.70
  -1   5   4   10.90    1.60
  -1   5   4   11.70    1.80
   0  -5  -4    8.90    2.50
   0  -5  -4   10.30    1.00
   0  -5  -4    9.70    1.40
   0  -5  -4   12.00    2.90
   0   5   4    6.60    1.40
   0   5   4    9.40    1.40
   0   5   4   10.20    1.70
   0   5   4   10.60    2.70
   0   5   4    9.50    2.30
  -1  -5  -4  130.49    5.80
  -1  -5  -4  131.69    6.60
  -1  -5  -4  129.39    5.60
  -1  -5  -4  131.99    4.90
  -1  -5  -4  133.49    4.60
  -1  -5  -4  138.29    5.50
   1   5   4  132.69    5.70
   1   5   4  131.69    6.30
   1   5   4  127.99    4.90
   1   5   4  134.89    5.30
   1   5   4  133.59    5.70
  -2  -5  -4  449.66   14.50
  -2  -5  -4  415.86   15.60
  -2  -5  -4  447.96   14.00
  -2  -5  -4  443.66   13.40
  -2  -5  -4  441.16   14.20
   2   5   4  450.85   14.20
   2   5   4  450.35   13.90
   2   5   4  453.05   13.40
   2   5   4  441.06   14.80
  -3  -5  -4   46.80    2.60
  -3  -5  -4   51.49    3.20
  -3  -5  -4   50.19    3.50
  -3  -5  -4   46.80    2.90
  -3  -5  -4   47.90    3.30
   3   5   4   50.59    2.40
   3   5   4   51.39    2.20
   3   5   4   51.89    2.50
   3   5   4   51.09    2.30
   3   5   4   47.80    3.70
   3   5   4   50.79    2.60
  -4  -5  -4  129.39    5.80
  -4  -5  -4  123.69    5.40
  -4  -5  -4  129.99    5.00
  -4  -5  -4  130.69    5.50
   4   5   4  131.89    6.30
   4   5   4  130.89    4.70
   4   5   4  132.69    4.40
   4   5   4  133.49    4.60
   4   5   4  126.79    5.00
   4   5   4  130.69    4.90
  -5  -5  -4  106.99    4.20
  -5  -5  -4  108.29    5.20
  -5  -5  -4  102.19    4.40
  -5  -5  -4  105.29    4.30
  -5  -5  -4  110.59    5.10
  -5  -5  -4  107.09    5.10
   5   5   4  109.39    3.70
   5   5   4  110.29    4.60
   5   5   4  108.79    4.00
   5   5   4  105.79    5.80
   5   5   4  107.69    3.90
   5   5   4  100.89    4.10
   5   5   4  107.99    4.80
  -6  -5  -4  204.08    6.80
  -6  -5  -4  185.18    7.90
  -6  -5  -4  208.78    8.40
  -6  -5  -4  202.68    7.40
  -6  -5  -4  200.28    7.90
  -6  -5  -4  199.78    8.00
  -6  -5  -4  209.48    6.20
   6   5   4  204.28    7.30
   6   5   4  206.08    9.20
   6   5   4  206.18    7.80
   6   5   4  208.58    7.90
  -7  -5  -4   16.00    3.00
  -7  -5  -4   21.30    2.30
  -7  -5  -4   21.00    3.60
  -7  -5  -4   18.60    2.60
  -7  -5  -4   20.90    1.60
  -7  -5  -4   26.20    3.00
  -7  -5  -4   16.80    3.40
  -7  -5  -4   22.80    1.80
   7   5   4   18.70    1.90
   7   5   4   22.90    2.00
   7   5   4   23.10    3.40
  -8  -5  -4   81.69    3.60
  -8  -5  -4   78.89    4.50
  -8  -5  -4   83.39    5.50
  -8  -5  -4   82.49    4.00
  -8  -5  -4   93.29    5.30
  -8  -5  -4   73.49    5.00
  -8  -5  -4   79.19    5.20
   8   5   4   85.79    5.30
   8   5   4   80.79    4.40
   8   5   4   84.39    4.50
  -9  -5  -4   26.20    2.20
  -9  -5  -4   32.70    2.80
  -9  -5  -4   32.60    4.10
  -9  -5  -4   22.30    3.50
  -9  -5  -4   38.60    4.50
   9   5   4   24.50    2.80
   9   5   4   29.20    4.70
 -10  -5  -4  122.59    6.50
 -10  -5  -4  117.89    6.90
 -10  -5  -4  124.09    6.10
 -10  -5  -4  123.49    6.80
 -10  -5  -4  125.09    5.30
  10   5   4  123.99    6.00
  10   5   4  117.39    5.80
 -11  -5  -4   16.40    4.40
 -11  -5  -4   10.20    2.50
  11   5   4   15.30    3.90
  11   5   4   15.70    3.90
 -12  -5  -4   34.90    6.40
 -12  -5  -4   40.80    6.10
  12   5   4   28.10    5.20
   6  -6  -4    0.70    3.20
   6  -6  -4    5.30    3.50
  -6   6   4    1.70    3.90
  -6   6   4   -1.70    3.70
  -6   6   4   -0.30    4.00
   5  -6  -4    1.50    2.60
   5  -6  -4    3.80    2.70
  -5   6   4    3.50    3.10
  -5   6   4    1.30    3.30
  -5   6   4    1.30    3.20
   4  -6  -4    6.40    2.40
   4  -6  -4    1.10    1.90
   4  -6  -4    2.20    1.30
  -4   6   4    3.90    2.70
  -4   6   4    0.90    2.60
  -4   6   4    3.90    2.30
   3  -6  -4    4.20    1.50
  -3   6   4    4.00    1.90
   2  -6  -4 1312.57   39.60
   2  -6  -4 1321.67   36.90
   2  -6  -4 1357.46   39.40
   2  -6  -4 1325.77   37.70
  -2   6   4 1365.66   39.70
  -2   6   4 1370.76   39.70
  -2   6   4 1353.66   40.60
  -2   6   4 1319.17   40.40
   1  -6  -4    1.90    3.00
   1  -6  -4    2.60    1.50
   1  -6  -4    5.40    1.20
   1  -6  -4    1.40    2.80
  -1   6   4    3.30    1.60
  -1   6   4    4.00    2.70
  -1   6   4    1.90    1.50
  -1   6   4    3.20    1.20
   0  -6  -4  556.14   17.90
   0  -6  -4  539.05   16.20
   0  -6  -4  571.64   16.60
   0  -6  -4  550.64   18.10
   0  -6  -4  577.34   19.40
   0   6   4  571.14   18.70
   0   6   4  558.44   18.00
   0   6   4  565.74   18.00
   0   6   4  563.04   18.60
   0   6   4  569.04   17.30
  -1  -6  -4  218.08    8.30
  -1  -6  -4  197.98    8.10
  -1  -6  -4  223.48    9.50
  -1  -6  -4  218.68    6.90
  -1  -6  -4  221.58    8.20
  -1  -6  -4  212.38    8.50
   1   6   4  216.08    7.30
   1   6   4  221.88    9.20
   1   6   4  214.18    8.30
   1   6   4  215.78    8.40
   1   6   4  222.68    8.00
  -2  -6  -4 2452.05   66.49
  -2  -6  -4 2316.27   65.49
  -2  -6  -4 2291.37   65.89
  -2  -6  -4 2350.26   64.79
  -2  -6  -4 2372.56   65.59
   2   6   4 2334.27   65.19
   2   6   4 2336.87   65.29
   2   6   4 2438.56   66.39
   2   6   4 2290.87   64.89
   2   6   4 2407.26   66.09
  -3  -6  -4   11.00    1.30
  -3  -6  -4   12.80    2.70
  -3  -6  -4   12.00    1.50
  -3  -6  -4   10.10    2.20
  -3  -6  -4   12.00    2.90
   3   6   4   13.10    1.30
   3   6   4   12.30    2.00
   3   6   4   13.90    2.90
  -4  -6  -4   99.39    4.80
  -4  -6  -4  109.79    5.40
  -4  -6  -4  106.79    5.00
  -4  -6  -4  109.89    4.60
  -4  -6  -4  104.09    5.10
   4   6   4  109.69    5.90
   4   6   4  107.69    4.40
   4   6   4  105.59    4.50
   4   6   4  115.99    4.10
   4   6   4  103.79    4.10
  -5  -6  -4   82.49    4.20
  -5  -6  -4   85.69    3.70
  -5  -6  -4   86.69    4.80
  -5  -6  -4   83.29    4.30
  -5  -6  -4   86.19    4.50
   5   6   4   83.99    5.50
   5   6   4   85.99    3.30
   5   6   4   88.59    3.60
   5   6   4   93.19    4.00
   5   6   4   83.79    4.30
   5   6   4   91.39    4.20
  -6  -6  -4   58.49    3.10
  -6  -6  -4   49.99    3.50
  -6  -6  -4   56.69    4.10
  -6  -6  -4   59.19    4.20
  -6  -6  -4   57.49    2.90
  -6  -6  -4   60.69    3.70
   6   6   4   56.69    3.50
   6   6   4   51.39    4.50
   6   6   4   59.79    3.30
   6   6   4   56.09    2.90
  -7  -6  -4   31.50    1.90
  -7  -6  -4   35.30    2.00
  -7  -6  -4   30.40    3.60
  -7  -6  -4   30.20    2.90
  -7  -6  -4   33.00    3.50
  -7  -6  -4   26.10    2.90
   7   6   4   34.90    2.40
   7   6   4   31.00    2.50
  -8  -6  -4  332.67   11.20
  -8  -6  -4  336.97   12.60
  -8  -6  -4  333.87   10.70
  -8  -6  -4  320.17   12.10
  -8  -6  -4  327.57   11.80
  -8  -6  -4  316.07   10.70
   8   6   4  329.77   11.70
   8   6   4  323.77   11.80
  -9  -6  -4   45.00    4.80
  -9  -6  -4   56.99    5.60
  -9  -6  -4   41.10    2.90
  -9  -6  -4   45.90    2.60
  -9  -6  -4   44.00    3.80
   9   6   4   45.20    2.90
   9   6   4   42.10    2.90
 -10  -6  -4   39.90    3.60
 -10  -6  -4   32.00    4.00
 -10  -6  -4   33.40    5.80
 -10  -6  -4   36.50    2.60
 -10  -6  -4   29.90    5.30
  10   6   4   32.10    3.50
  10   6   4   29.50    3.60
 -11  -6  -4   22.30    5.20
 -11  -6  -4   29.30    5.50
  11   6   4   21.40    4.20
  11   6   4   19.00    4.30
 -12  -6  -4  379.86   15.50
  12   6   4  309.37   12.70
   6  -7  -4   86.49    6.40
   6  -7  -4  102.59    6.90
  -6   7   4   79.99    6.90
   5  -7  -4    5.90    3.00
   5  -7  -4    3.00    3.40
  -5   7   4    3.00    3.40
  -5   7   4    3.50    3.80
  -5   7   4    2.20    4.00
   4  -7  -4   74.99    4.40
   4  -7  -4   63.59    3.80
  -4   7   4   62.29    5.30
  -4   7   4   61.99    5.20
  -4   7   4   73.99    4.90
   3  -7  -4   21.10    2.70
   3  -7  -4   19.80    2.20
  -3   7   4   13.70    3.50
  -3   7   4   25.80    3.30
  -3   7   4   20.80    3.70
   2  -7  -4 2729.53   74.69
   2  -7  -4 2633.44   74.49
  -2   7   4 2835.72   77.09
   1  -7  -4   13.00    1.40
   1  -7  -4   12.30    2.50
   1  -7  -4    9.10    2.30
  -1   7   4   17.30    3.70
  -1   7   4   14.40    2.30
  -1   7   4    9.30    2.40
  -1   7   4    6.10    3.30
   0  -7  -4   11.70    2.20
   0  -7  -4   15.10    4.10
   0  -7  -4   15.40    2.10
   0   7   4   10.80    2.70
   0   7   4   16.70    2.40
   0   7   4   12.80    1.80
   0   7   4   15.70    1.80
  -1  -7  -4   88.39    4.30
  -1  -7  -4   85.49    5.50
  -1  -7  -4   77.59    6.00
  -1  -7  -4   84.69    4.30
  -1  -7  -4   89.99    3.20
   1   7   4   87.69    3.60
   1   7   4   92.49    5.70
   1   7   4   88.09    4.70
   1   7   4   91.19    4.40
   1   7   4   86.19    4.80
  -2  -7  -4   19.50    3.70
  -2  -7  -4   25.10    2.70
  -2  -7  -4   25.30    3.60
  -2  -7  -4   26.90    2.20
  -2  -7  -4   24.20    2.20
   2   7   4   21.20    1.80
   2   7   4   25.90    3.70
   2   7   4   20.80    2.00
   2   7   4   23.10    2.90
  -3  -7  -4    4.50    2.70
  -3  -7  -4    5.10    2.30
  -3  -7  -4    6.00    1.50
  -3  -7  -4    5.70    1.50
  -3  -7  -4    4.50    1.70
   3   7   4    4.60    1.80
   3   7   4    6.60    1.40
   3   7   4    2.20    1.40
  -4  -7  -4   53.89    4.40
  -4  -7  -4   54.89    3.40
  -4  -7  -4   54.89    4.10
  -4  -7  -4   57.29    4.00
  -4  -7  -4   62.49    3.10
   4   7   4   58.49    3.10
   4   7   4   56.59    4.50
   4   7   4   55.89    2.90
   4   7   4   53.79    3.00
   4   7   4   57.29    2.60
  -5  -7  -4   97.09    4.20
  -5  -7  -4   93.79    4.80
  -5  -7  -4   91.19    6.80
  -5  -7  -4   91.99    5.00
  -5  -7  -4   94.49    5.20
   5   7   4   93.89    4.70
   5   7   4   94.79    5.90
   5   7   4   92.49    3.40
   5   7   4   98.59    4.10
   5   7   4   97.19    4.60
  -6  -7  -4  417.86   13.40
  -6  -7  -4  436.86   15.00
  -6  -7  -4  421.26   13.60
  -6  -7  -4  411.16   13.60
   6   7   4  412.96   15.30
   6   7   4  410.86   13.50
   6   7   4  433.36   14.10
   6   7   4  437.56   14.80
  -7  -7  -4   13.60    3.10
  -7  -7  -4   14.30    1.70
  -7  -7  -4   14.90    2.40
  -7  -7  -4   11.50    2.70
  -7  -7  -4   18.50    2.60
   7   7   4   16.30    2.20
   7   7   4   16.60    2.10
  -8  -7  -4    0.00    1.20
  -8  -7  -4    1.70    2.20
  -8  -7  -4    2.90    1.50
  -8  -7  -4    0.10    1.40
  -8  -7  -4    2.40    3.10
  -8  -7  -4    0.20    1.00
   8   7   4    0.30    1.90
   8   7   4    1.80    2.30
  -9  -7  -4   29.10    3.50
  -9  -7  -4   23.20    3.90
  -9  -7  -4   30.40    2.50
   9   7   4   34.00    3.20
   9   7   4   37.90    3.40
 -10  -7  -4   45.80    3.70
 -10  -7  -4   37.40   10.50
 -10  -7  -4   40.50    4.70
  10   7   4   40.20    3.50
  10   7   4   41.70    3.80
 -11  -7  -4    9.80    2.70
 -11  -7  -4    3.70    2.60
  11   7   4    8.00    3.20
  11   7   4    9.40    3.60
 -12  -7  -4   88.19    7.60
  12   7   4   70.69    6.30
  12   7   4   78.39    6.30
   5  -8  -4    2.60    3.70
   5  -8  -4   -0.40    4.20
  -5   8   4    3.00    4.70
  -5   8   4   -2.00    4.00
   4  -8  -4   65.39    4.60
   4  -8  -4   69.49    4.90
  -4   8   4   80.69    5.60
  -4   8   4   51.99    5.60
   3  -8  -4    1.60    3.00
   3  -8  -4   -0.70    2.00
  -3   8   4   -0.20    3.20
  -3   8   4   -0.50    3.90
   2  -8  -4   13.30    2.80
   2  -8  -4   11.70    2.60
  -2   8   4    9.10    2.00
  -2   8   4   10.50    2.60
   1  -8  -4    0.00    2.10
   1  -8  -4    3.10    1.80
   1  -8  -4    1.90    1.10
  -1   8   4    2.40    1.60
  -1   8   4    1.20    2.70
   0  -8  -4  139.49    6.00
   0  -8  -4  128.39    5.90
   0  -8  -4  136.99    4.50
   0   8   4  127.39    7.30
   0   8   4  143.69    7.80
   0   8   4  135.99    6.10
   0   8   4  130.09    5.40
  -1  -8  -4   44.30    2.90
  -1  -8  -4   44.40    1.80
  -1  -8  -4   43.70    3.50
  -1  -8  -4   30.20    5.00
  -1  -8  -4   40.00    5.80
   1   8   4   36.70    2.20
   1   8   4   37.30    4.00
   1   8   4   39.40    4.50
   1   8   4   42.60    2.80
  -2  -8  -4   39.50    4.70
  -2  -8  -4   37.60    5.40
  -2  -8  -4   43.30    1.80
  -2  -8  -4   39.80    2.80
  -2  -8  -4   40.60    3.70
  -2  -8  -4   48.30    3.10
   2   8   4   42.60    4.50
   2   8   4   44.50    2.80
   2   8   4   44.80    3.70
   2   8   4   43.20    2.20
  -3  -8  -4    6.30    1.60
  -3  -8  -4    7.20    3.10
  -3  -8  -4    4.10    3.20
  -3  -8  -4    6.70    2.30
   3   8   4    9.30    1.70
   3   8   4    5.10    1.90
   3   8   4    2.40    1.70
  -4  -8  -4   25.90    2.30
  -4  -8  -4   23.10    2.20
  -4  -8  -4   28.00    4.10
  -4  -8  -4   22.30    3.30
  -4  -8  -4   20.00    3.70
   4   8   4   18.10    2.40
   4   8   4   17.30    2.00
   4   8   4   19.00    2.20
   4   8   4   18.80    1.70
   4   8   4   18.50    3.80
  -5  -8  -4   44.40    2.80
  -5  -8  -4   38.20    3.90
  -5  -8  -4   36.10    4.10
  -5  -8  -4   39.20    2.50
  -5  -8  -4   34.90    4.00
   5   8   4   43.40    4.50
   5   8   4   44.30    2.60
   5   8   4   44.00    3.10
   5   8   4   35.90    1.90
  -6  -8  -4  199.58    8.50
  -6  -8  -4  193.78    8.00
  -6  -8  -4  196.98    8.30
  -6  -8  -4  200.08    7.40
  -6  -8  -4  205.68    7.60
   6   8   4  202.78    8.60
   6   8   4  204.38    7.70
   6   8   4  195.78    7.90
   6   8   4  202.78    9.50
  -7  -8  -4   19.30    3.20
  -7  -8  -4   21.70    2.10
  -7  -8  -4   21.20    4.80
  -7  -8  -4   16.30    3.50
  -7  -8  -4   26.80    2.70
   7   8   4   20.40    2.70
   7   8   4   24.60    2.40
   7   8   4   15.90    3.10
   7   8   4   19.30    4.60
  -8  -8  -4    3.40    1.90
  -8  -8  -4   -3.00    2.30
  -8  -8  -4    0.30    1.50
  -8  -8  -4    1.10    1.60
  -8  -8  -4    6.50    3.50
   8   8   4    2.50    2.30
   8   8   4   -0.40    2.10
  -9  -8  -4   21.30    4.10
  -9  -8  -4   22.10    2.10
  -9  -8  -4   20.40    2.60
   9   8   4   22.80    3.20
   9   8   4   20.90    3.30
 -10  -8  -4   -2.40    2.40
 -10  -8  -4    2.40    2.20
 -10  -8  -4   -0.30    1.90
  10   8   4    2.70    3.10
  10   8   4   -1.40    3.00
 -11  -8  -4    2.70    3.00
  11   8   4    2.90    3.60
  11   8   4    7.70    3.70
   4  -9  -4    4.30    4.30
  -4   9   4   -0.70    3.80
  -4   9   4    2.60    4.70
   3  -9  -4    0.80    2.60
   3  -9  -4    5.00    3.70
  -3   9   4    0.80    4.00
  -3   9   4    0.20    3.00
   2  -9  -4   90.79    5.30
   2  -9  -4   71.89    4.70
  -2   9   4   75.79    5.00
  -2   9   4   88.99    5.40
   1  -9  -4    1.40    2.60
   1  -9  -4    4.40    2.60
  -1   9   4    6.30    2.60
  -1   9   4    1.50    1.80
   0  -9  -4   63.39    4.40
   0  -9  -4   72.49    4.30
   0   9   4   60.89    3.90
   0   9   4   58.89    3.50
  -1  -9  -4   27.80    3.80
   1   9   4   31.70    2.90
   1   9   4   24.20    2.00
   1   9   4   35.10    4.50
   1   9   4   26.60    4.70
  -2  -9  -4  176.68    7.50
  -2  -9  -4  174.88    7.60
   2   9   4  167.08    7.60
   2   9   4  164.28    8.80
   2   9   4  171.28    6.90
  -3  -9  -4   23.20    5.40
  -3  -9  -4   16.00    4.40
  -3  -9  -4   17.00    2.30
  -3  -9  -4   22.70    4.00
  -3  -9  -4   17.80    2.40
   3   9   4   16.90    3.00
   3   9   4   15.10    2.40
   3   9   4   19.70    2.20
  -4  -9  -4   37.90    4.90
  -4  -9  -4   49.30    3.40
  -4  -9  -4   46.60    5.50
  -4  -9  -4   51.09    3.30
   4   9   4   54.19    3.20
   4   9   4   50.99    5.10
   4   9   4   45.00    2.70
   4   9   4   46.60    3.30
  -5  -9  -4   85.39    4.20
  -5  -9  -4   70.89    6.10
  -5  -9  -4   88.99    5.40
  -5  -9  -4   82.39    4.40
   5   9   4   81.59    4.00
   5   9   4   84.59    4.70
   5   9   4   84.59    6.30
  -6  -9  -4  525.25   17.70
  -6  -9  -4  544.85   16.70
  -6  -9  -4  504.25   15.90
  -6  -9  -4  532.65   17.60
  -6  -9  -4  500.15   16.90
   6   9   4  532.55   18.40
   6   9   4  462.95   18.60
  -7  -9  -4   12.10    3.10
  -7  -9  -4   11.90    2.40
  -7  -9  -4   10.70    3.10
  -7  -9  -4   14.50    3.40
   7   9   4    8.80    2.70
   7   9   4   11.20    2.00
   7   9   4   12.60    2.40
  -8  -9  -4   41.10    4.40
  -8  -9  -4   43.40    5.20
  -8  -9  -4   39.70    3.80
  -8  -9  -4   39.20    3.20
   8   9   4   30.20    3.30
   8   9   4   46.20    4.00
  -9  -9  -4    9.30    2.10
  -9  -9  -4   10.10    2.70
   9   9   4   15.70    3.70
 -10  -9  -4   80.99    6.40
  10   9   4   86.19    5.50
 -11  -9  -4    2.80    3.10
  11   9   4    7.80    4.30
   3 -10  -4    0.50    4.20
   3 -10  -4    6.40    4.60
  -3  10   4   10.40    5.00
   2 -10  -4  156.48    7.90
  -2  10   4  169.48    8.00
   1 -10  -4    1.50    3.30
   1 -10  -4   -1.40    2.80
  -1  10   4   -0.80    2.20
  -1  10   4    2.70    3.50
   0 -10  -4    1.00    2.90
   0  10   4   -0.10    1.70
   0  10   4    2.20    2.50
   0  10   4    4.50    3.10
  -1 -10  -4   47.00    3.50
   1  10   4   36.00    3.50
   1  10   4   39.00    2.40
   1  10   4   46.10    3.50
  -2 -10  -4  456.65   16.10
   2  10   4  478.55   16.00
   2  10   4  492.65   15.80
   2  10   4  463.75   17.50
   3  10   4   -1.20    2.30
   3  10   4   -0.10    2.50
   3  10   4   -0.80    2.40
   3  10   4    4.20    2.00
  -4 -10  -4   43.90    3.40
  -4 -10  -4   45.20    1.90
  -4 -10  -4   36.30    3.10
   4  10   4   41.20    5.50
   4  10   4   47.00    3.40
   4  10   4   40.20    5.40
   4  10   4   39.20    2.60
  -5 -10  -4   52.19    3.40
  -5 -10  -4   42.20    6.90
  -5 -10  -4   47.50    2.70
  -5 -10  -4   40.10    3.40
   5  10   4   42.00    3.80
   5  10   4   51.79    3.60
   5  10   4   47.90    5.90
  -6 -10  -4  108.89    7.40
  -6 -10  -4  109.29    5.10
  -6 -10  -4  107.59    5.70
  -6 -10  -4   89.99    6.60
  -6 -10  -4  111.39    7.90
   6  10   4  104.09    6.00
   6  10   4  116.29    5.60
   6  10   4  120.19    8.10
  -7 -10  -4    0.60    2.20
  -7 -10  -4   -2.80    4.00
  -7 -10  -4    1.30    1.70
   7  10   4    6.80    6.40
   7  10   4    0.40    2.80
  -8 -10  -4    0.00    2.50
   8  10   4   -3.60    2.70
   8  10   4    1.10    3.20
  -9 -10  -4   12.20    3.90
   9  10   4    8.10    3.50
  10  10   4   12.20    4.50
   2 -11  -4    0.40    4.10
  -2  11   4    9.30    5.10
   1 -11  -4   -1.00    3.60
   1 -11  -4    1.80    4.30
  -1  11   4    0.10    3.50
  -1  11   4    1.10    4.40
   0 -11  -4   -0.80    3.10
   0 -11  -4    4.70    4.00
   0  11   4    3.10    3.70
  -1 -11  -4    4.20    2.90
  -1 -11  -4   14.60    3.60
   1  11   4    7.60    3.20
   1  11   4   13.70    3.10
  -2 -11  -4   56.69    4.10
   2  11   4   47.50    6.40
   2  11   4   38.60    4.10
  -3 -11  -4    2.00    3.00
   3  11   4   -2.80    2.80
   3  11   4   -1.90    3.00
  -4 -11  -4    2.10    2.70
   4  11   4   -0.90    2.70
   4  11   4    2.50    2.80
   4  11   4    2.90    1.80
  -5 -11  -4   16.50    3.40
  -5 -11  -4   18.10    3.50
   5  11   4   16.40    2.70
   5  11   4   14.90    4.10
  -6 -11  -4    2.50    1.70
   6  11   4   -1.00    2.70
   6  11   4   -0.60    3.30
  -7 -11  -4    7.40    2.80
   7  11   4   -0.30    3.30
   7  11   4    6.20    3.60
   8  11   4   10.40    3.40
   8  11   4   18.90    3.90
  -9 -11  -4   -1.10    2.70
   9  11   4    1.40    4.30
   0 -12  -4   41.90    7.30
   0  12   4   62.79    6.30
  -1 -12  -4   -0.60    4.00
  -1 -12  -4    9.80    4.60
   1  12   4    8.20    4.20
   1  12   4    5.80    3.80
  -2 -12  -4   10.20    4.10
  -2 -12  -4    2.10    3.60
   2  12   4    6.30    3.80
   2  12   4    8.70    3.60
  -3 -12  -4    2.60    3.90
  -3 -12  -4   -0.40    3.50
   3  12   4    2.60    3.70
   3  12   4   -1.90    3.60
  -4 -12  -4   84.09    5.80
   4  12   4   70.79    5.50
   4  12   4   76.69    5.70
  -5 -12  -4   11.50    3.60
   5  12   4    6.00    3.80
   5  12   4    4.80    3.60
  -6 -12  -4    5.90    3.60
   6  12   4    1.30    3.60
   6  12   4    4.60    4.10
  -7 -12  -4   13.50    3.70
   7  12   4    7.40    3.90
   7  12   4    3.20    4.20
  -8 -12  -4   12.60    4.40
   8  12   4    5.50    4.20
   8  12   4    5.20    4.60
   3   9  -5    2.50    4.50
  -3  -9   5    3.60    7.40
   2   9  -5    9.00    4.30
  -2  -9   5    5.60    4.20
  -2  -9   5    5.60    4.20
   1   9  -5   24.50    5.70
  -1  -9   5   26.50    6.30
   0   9  -5   14.70    4.20
   0  -9   5   17.90    4.30
   0  -9   5    9.80    4.20
  -1   9  -5   50.19    5.70
   1  -9   5   62.19    6.30
   1  -9   5   49.70    7.10
  -2   9  -5   -1.50    4.60
   2  -9   5    7.80    5.20
   2  -9   5    1.50    4.60
  -5  -8   5   -0.60    4.40
  -5  -8   5    3.40    5.80
   4   8  -5    6.40    3.90
  -4  -8   5    8.70    5.10
  -4  -8   5    6.00    3.70
   3   8  -5   33.40    5.10
  -3  -8   5   42.80    4.60
  -3  -8   5   46.40    6.00
   2   8  -5   10.80    3.40
  -2  -8   5    8.20    3.30
  -2  -8   5   16.40    3.40
   1   8  -5   12.50    3.30
  -1  -8   5   17.40    3.10
  -1  -8   5    9.70    3.20
   0   8  -5   16.90    4.30
   0  -8   5   19.10    4.40
  -1   8  -5   -0.10    3.40
   1  -8   5    3.10    3.30
   1  -8   5    0.70    3.20
   2  -8   5    3.10    3.30
   2  -8   5   -0.40    3.70
  -3   8  -5    1.00    3.60
   3  -8   5    3.40    3.80
   3  -8   5    1.30    3.60
  -4   8  -5    9.50    4.30
   4  -8   5   12.70    4.30
   4  -8   5    1.70    3.80
  -6  -7   5    5.10    5.20
  -6  -7   5   11.80    4.10
  -6  -7   5    4.30    4.30
   5   7  -5   -0.30    3.90
  -5  -7   5   -3.00    3.40
  -5  -7   5   -0.40    5.00
   4   7  -5   13.50    3.10
   4   7  -5   19.00    4.30
  -4  -7   5   12.10    3.10
  -4  -7   5    8.20    4.10
   3   7  -5    7.60    3.00
   3   7  -5    7.80    2.20
  -3  -7   5    5.50    2.40
  -3  -7   5    3.60    3.00
  -3  -7   5   -1.10    3.90
   2   7  -5    9.40    1.90
   2   7  -5   14.90    3.30
  -2  -7   5    5.30    2.40
  -2  -7   5    3.80    2.60
   1   7  -5   41.00    2.60
   1   7  -5   41.70    4.00
  -1  -7   5   39.70    4.10
  -1  -7   5   45.20    3.70
   0   7  -5   28.00    2.10
   0   7  -5   25.20    3.60
   0   7  -5   26.70    2.00
   0  -7   5   23.20    3.90
  -1   7  -5  180.08    6.00
  -1   7  -5  196.38    8.50
   1  -7   5  176.58    8.80
   1  -7   5  186.28    7.90
  -2   7  -5   10.30    1.50
  -2   7  -5    7.40    2.40
  -2   7  -5    7.30    5.00
   2  -7   5    7.20    2.80
   2  -7   5    4.80    2.60
  -3   7  -5   36.20    3.90
   3  -7   5   37.80    4.30
   3  -7   5   44.10    4.20
  -4   7  -5    6.10    3.40
   4  -7   5   15.70    3.20
   4  -7   5   12.50    3.40
  -5   7  -5   77.79    6.30
  -5   7  -5   91.19    6.30
   5  -7   5   93.39    5.90
   5  -7   5   74.89    6.50
  -6   7  -5   -2.80    3.80
  -6   7  -5    1.30    4.90
   6  -7   5   -2.90    3.80
   6  -7   5    1.50    4.80
   6  -7   5    6.30    3.60
  -7  -6   5   16.70    5.30
   6   6  -5   10.30    3.60
  -6  -6   5    7.90    3.80
  -6  -6   5    7.90    4.30
  -6  -6   5    6.70    3.20
   5   6  -5   27.10    4.00
   5   6  -5   16.80    3.60
  -5  -6   5   23.30    4.70
  -5  -6   5   27.50    5.60
   4   6  -5   16.00    2.90
   4   6  -5   25.60    3.40
  -4  -6   5   18.80    3.70
  -4  -6   5   16.50    3.70
  -4  -6   5   24.70    2.70
   3   6  -5  111.09    5.70
  -3  -6   5  105.49    5.70
  -3  -6   5  119.19    5.00
  -3  -6   5   99.99    6.60
  -3  -6   5  111.39    6.10
   2   6  -5   20.40    2.80
   2   6  -5   20.00    2.20
  -2  -6   5   22.70    2.60
  -2  -6   5   20.10    2.40
  -2  -6   5   23.00    4.20
  -2  -6   5   22.10    5.80
   1   6  -5   86.69    6.40
   1   6  -5  105.69    4.30
  -1  -6   5  110.69    7.50
  -1  -6   5   99.59    5.30
  -1  -6   5  117.69    5.30
  -1  -6   5  111.09    4.20
  -1  -6   5   97.49    6.40
   0   6  -5   23.50    1.80
   0   6  -5   26.60    2.40
   0   6  -5   33.30    4.70
   0   6  -5   24.70    1.80
   0  -6   5   15.80    3.60
   0  -6   5   23.90    2.20
   0  -6   5   27.80    2.80
   0  -6   5   25.00    4.60
   0  -6   5   24.30    3.20
   0  -6   5   30.00    5.60
  -1   6  -5  279.67    9.50
  -1   6  -5  262.57   12.40
  -1   6  -5  272.07    8.80
   1  -6   5  288.87   12.30
   1  -6   5  287.57   10.50
   1  -6   5  276.37   11.20
   1  -6   5  294.77   10.70
  -2   6  -5    4.90    1.90
  -2   6  -5    5.30    1.10
  -2   6  -5    5.70    2.90
   2  -6   5    4.20    2.40
   2  -6   5    0.90    2.10
   2  -6   5    8.90    2.60
  -3   6  -5  170.28    7.20
   3  -6   5  167.78    7.80
   3  -6   5  167.28    6.00
   3  -6   5  152.08    7.00
  -4   6  -5    4.40    1.10
  -4   6  -5    4.60    2.60
   4  -6   5    3.70    2.30
   4  -6   5    2.80    2.70
  -5   6  -5  181.38    7.40
  -5   6  -5  187.38    8.60
  -5   6  -5  191.48    9.00
   5  -6   5  201.18    7.20
   5  -6   5  192.58    8.20
   5  -6   5  176.68    8.80
  -6   6  -5   -0.20    2.00
  -6   6  -5    5.10    3.70
  -6   6  -5   -0.40    3.10
   6  -6   5   -0.60    2.90
   6  -6   5   -2.30    3.80
  -7   6  -5    3.30    2.90
  -7   6  -5   23.80    5.90
   7  -6   5   12.60    3.30
   7  -6   5   22.00    5.20
   7  -6   5    8.20    3.40
  -7  -5   5    7.80    4.80
  -7  -5   5    9.00    4.30
   6   5  -5    6.80    3.00
  -6  -5   5   12.30    3.40
  -6  -5   5   11.30    3.90
   5   5  -5    0.60    2.40
  -5  -5   5    4.00    1.40
  -5  -5   5    6.60    1.80
  -5  -5   5    7.20    3.30
   4   5  -5   30.30    3.10
  -4  -5   5   34.70    3.60
  -4  -5   5   36.20    3.40
  -4  -5   5   38.70    3.40
  -4  -5   5   32.60    2.30
  -4  -5   5   30.10    3.20
  -4  -5   5   36.00    2.60
  -4  -5   5   30.70    4.40
   3   5  -5  426.26   13.70
  -3  -5   5  432.36   16.50
  -3  -5   5  420.76   13.40
  -3  -5   5  408.46   13.80
  -3  -5   5  428.36   15.10
   2   5  -5   24.20    2.00
   2   5  -5   22.40    2.80
  -2  -5   5   16.20    2.10
  -2  -5   5   22.70    4.60
  -2  -5   5   20.60    2.70
  -2  -5   5   20.10    2.10
  -2  -5   5   22.50    3.40
   1   5  -5    9.40    2.30
   1   5  -5    6.30    1.60
  -1  -5   5    6.90    2.70
  -1  -5   5    7.00    2.50
  -1  -5   5    3.50    1.70
  -1  -5   5    6.50    3.30
  -1  -5   5   10.50    2.10
  -1  -5   5    8.00    1.60
   0   5  -5   32.20    2.00
   0   5  -5   30.50    2.50
   0   5  -5   41.30    2.60
   0   5  -5   33.80    2.10
   0  -5   5   25.00    4.70
   0  -5   5   32.20    3.00
   0  -5   5   38.50    4.00
   0  -5   5   33.10    4.20
   0  -5   5   41.20    2.90
   0  -5   5   33.50    2.00
  -1   5  -5   12.20    2.30
  -1   5  -5    9.40    1.80
  -1   5  -5   10.20    1.40
  -1   5  -5   10.10    2.80
   1  -5   5   11.50    3.70
   1  -5   5   13.30    3.10
   1  -5   5   13.10    2.80
   1  -5   5   13.60    3.20
  -2   5  -5    0.80    1.00
  -2   5  -5    0.10    2.40
   2  -5   5    4.90    1.80
   2  -5   5    1.80    1.70
   2  -5   5    6.10    4.20
   2  -5   5    1.00    3.10
   2  -5   5    2.10    0.90
   2  -5   5    1.90    2.00
  -3   5  -5   20.70    2.00
  -3   5  -5   20.30    3.90
   3  -5   5   15.70    2.70
   3  -5   5   15.90    1.70
   3  -5   5   16.20    4.20
   3  -5   5   22.60    2.60
  -4   5  -5   22.10    2.30
  -4   5  -5   24.50    3.30
  -4   5  -5   25.10    3.40
   4  -5   5   28.90    2.20
   4  -5   5   23.70    4.00
  -5   5  -5   60.69    4.20
  -5   5  -5   61.19    3.90
  -5   5  -5   62.99    4.00
   5  -5   5   72.69    3.40
   5  -5   5   55.89    4.30
   5  -5   5   45.00    6.20
  -6   5  -5   -0.60    2.50
  -6   5  -5    5.40    3.00
  -6   5  -5    0.80    1.70
   6  -5   5    0.20    3.00
   6  -5   5   -1.60    2.20
   6  -5   5   -0.70    2.10
  -7   5  -5   19.80    4.70
  -7   5  -5   12.70    2.90
  -7   5  -5   13.40    2.70
   7  -5   5   13.90    2.70
   7  -5   5   19.70    3.50
  -8   5  -5    6.90    4.30
  -8   5  -5    2.20    2.80
  -8   5  -5   -1.50    3.60
   8  -5   5    6.70    3.60
   8  -5   5    0.50    4.50
   8  -5   5    3.30    3.00
   7   4  -5    0.20    3.50
  -7  -4   5    8.30    3.70
  -7  -4   5    3.40    2.30
  -7  -4   5    3.30    4.20
   6   4  -5   28.80    3.80
  -6  -4   5   30.10    4.90
  -6  -4   5   32.60    2.80
  -6  -4   5   20.50    4.90
  -6  -4   5   25.60    3.80
   5   4  -5    2.30    2.30
  -5  -4   5    0.30    2.90
  -5  -4   5    1.10    2.00
  -5  -4   5   -2.60    3.10
  -5  -4   5    2.20    2.30
  -5  -4   5   -0.20    1.70
  -5  -4   5    1.70    1.70
   4   4  -5   40.20    2.90
  -4  -4   5   45.50    3.40
  -4  -4   5   39.90    2.50
  -4  -4   5   34.60    3.40
  -4  -4   5   45.80    4.20
  -4  -4   5   44.30    3.30
   3   4  -5    3.30    1.80
   3   4  -5    2.30    1.50
  -3  -4   5   -1.50    2.30
  -3  -4   5    2.90    1.30
  -3  -4   5    3.70    1.60
  -3  -4   5    2.50    2.40
  -3  -4   5    1.00    1.90
  -3  -4   5    0.50    1.00
   2   4  -5   18.90    2.40
   2   4  -5   18.20    1.70
   2   4  -5   16.00    3.80
  -2  -4   5   16.80    1.80
  -2  -4   5   10.50    2.60
  -2  -4   5   14.60    1.60
  -2  -4   5   20.50    2.60
  -2  -4   5   16.70    1.80
  -2  -4   5   16.60    4.10
  -2  -4   5   16.80    2.70
   1   4  -5  126.89    5.00
   1   4  -5  126.59    7.10
   1   4  -5  125.29    5.70
  -1  -4   5  124.39    5.90
  -1  -4   5  124.29    5.90
  -1  -4   5  122.99    6.30
  -1  -4   5  124.59    5.20
  -1  -4   5  127.29    7.20
  -1  -4   5  128.49    4.20
   0   4  -5   58.39    2.70
   0   4  -5   61.09    3.20
   0   4  -5   59.99    2.70
   0   4  -5   65.09    3.30
   0   4  -5   58.89    5.30
   0  -4   5   56.69    3.40
   0  -4   5   63.59    4.40
   0  -4   5   55.99    4.10
   0  -4   5   53.99    5.20
   0  -4   5   60.39    3.30
   0  -4   5   59.69    2.10
  -1   4  -5    7.90    1.80
  -1   4  -5    8.30    2.00
  -1   4  -5    5.30    1.30
   1  -4   5    8.00    1.70
   1  -4   5    5.60    2.50
   1  -4   5    4.40    2.20
   1  -4   5    4.40    2.80
  -2   4  -5    8.40    2.20
  -2   4  -5    9.80    1.20
  -2   4  -5   12.00    1.80
   2  -4   5    8.30    2.00
   2  -4   5   10.40    1.00
   2  -4   5    6.90    2.80
   2  -4   5   13.70    2.40
   2  -4   5    6.40    3.20
   2  -4   5    8.90    1.90
  -3   4  -5    5.30    2.50
  -3   4  -5    8.30    1.40
  -3   4  -5   12.70    2.00
  -3   4  -5    3.80    2.90
   3  -4   5   13.80    3.70
   3  -4   5    9.30    1.20
   3  -4   5    9.20    1.90
   3  -4   5    9.70    3.10
   3  -4   5    8.30    2.00
   3  -4   5   12.10    2.20
  -4   4  -5   59.39    3.70
  -4   4  -5   63.79    6.70
  -4   4  -5   56.19    3.80
  -4   4  -5   49.00    2.90
  -4   4  -5   57.29    5.10
   4  -4   5   60.49    3.60
   4  -4   5   62.59    3.80
   4  -4   5   51.99    6.00
   4  -4   5   58.19    2.80
  -5   4  -5 2091.29   57.59
  -5   4  -5 2101.69   59.29
  -5   4  -5 2033.00   60.19
   5  -4   5 2081.99   58.79
   5  -4   5 1795.92   59.89
   5  -4   5 2065.59   56.39
  -6   4  -5   15.80    3.20
  -6   4  -5   12.60    3.90
   6  -4   5    9.60    2.50
   6  -4   5   12.20    2.20
  -7   4  -5  259.97   11.10
  -7   4  -5  254.77   10.80
  -7   4  -5  244.18   10.40
   7  -4   5  258.87    9.40
   7  -4   5  260.87   10.60
  -8   4  -5    0.40    2.40
  -8   4  -5    2.30    3.50
  -8   4  -5    0.30    3.20
   8  -4   5    0.30    2.80
   8  -4   5    0.10    3.50
   8  -4   5   -2.10    2.40
  -9   4  -5  162.48    7.60
  -9   4  -5  138.39    8.30
  -9   4  -5  131.39    8.30
   9  -4   5  125.69    7.80
   9  -4   5  143.99    7.00
   8   3  -5    0.00    4.00
  -8  -3   5   -2.80    4.90
  -8  -3   5    4.70    4.80
   7   3  -5    4.80    3.40
   7   3  -5    5.00    2.90
  -7  -3   5    0.90    3.60
  -7  -3   5    1.40    3.90
   6   3  -5   37.80    3.20
   6   3  -5   34.30    3.60
  -6  -3   5   38.90    3.30
  -6  -3   5   24.50    4.40
  -6  -3   5   28.60    4.30
  -6  -3   5   33.20    2.90
   5   3  -5  219.58    8.50
  -5  -3   5  215.98    8.30
  -5  -3   5  211.28    9.70
  -5  -3   5  213.38    7.60
  -5  -3   5  218.48    9.40
  -5  -3   5  214.38    8.40
  -5  -3   5  216.48    8.00
   4   3  -5   31.50    2.60
  -4  -3   5   38.70    3.90
  -4  -3   5   35.00    3.20
  -4  -3   5   32.70    2.30
  -4  -3   5   39.10    3.10
  -4  -3   5   39.70    3.60
   3   3  -5   16.60    3.80
   3   3  -5   15.00    2.00
   3   3  -5   20.40    2.10
  -3  -3   5   23.20    2.50
  -3  -3   5   15.50    2.50
  -3  -3   5   15.40    3.80
  -3  -3   5   15.00    2.90
  -3  -3   5   16.90    2.70
  -3  -3   5   18.70    1.70
   2   3  -5   10.70    2.00
   2   3  -5    7.20    1.50
   2   3  -5    9.20    2.50
  -2  -3   5   10.50    2.00
  -2  -3   5   11.20    1.50
  -2  -3   5    9.40    2.40
  -2  -3   5    8.50    2.30
  -2  -3   5    9.60    2.70
   1   3  -5    6.40    1.50
   1   3  -5    6.40    2.20
   1   3  -5    4.50    1.10
   1   3  -5    4.10    1.00
  -1  -3   5    4.30    0.90
  -1  -3   5    7.10    1.40
  -1  -3   5    2.80    2.20
  -1  -3   5    5.70    2.10
  -1  -3   5    2.10    1.20
   0   3  -5  121.69    6.80
   0   3  -5  122.79    4.40
   0   3  -5  121.29    4.70
   0   3  -5  122.99    4.70
   0   3  -5  123.89    5.10
   0  -3   5  117.99    5.70
   0  -3   5  124.89    5.70
   0  -3   5  120.09    4.00
   0  -3   5  118.89    6.50
   0  -3   5  116.79    5.60
   0  -3   5  123.59    4.90
  -1   3  -5  927.61   26.30
  -1   3  -5  894.91   27.00
  -1   3  -5  953.60   28.70
   1  -3   5  919.71   27.90
   1  -3   5  906.11   26.90
   1  -3   5  927.31   27.40
   1  -3   5  939.01   28.50
   1  -3   5  899.31   27.10
  -2   3  -5   55.79    3.80
  -2   3  -5   54.69    4.60
  -2   3  -5   56.19    2.80
   2  -3   5   51.49    3.80
   2  -3   5   51.19    4.00
   2  -3   5   57.79    3.60
   2  -3   5   54.39    3.00
   2  -3   5   46.30    4.40
   2  -3   5   49.90    2.10
  -3   3  -5  891.41   26.80
  -3   3  -5  920.61   28.00
  -3   3  -5  896.11   26.60
  -3   3  -5  906.81   25.60
   3  -3   5  855.01   26.90
   3  -3   5  885.81   24.80
   3  -3   5  858.91   27.50
   3  -3   5  891.11   25.30
   3  -3   5  904.81   27.60
   3  -3   5  885.51   26.90
  -4   3  -5   12.70    3.20
  -4   3  -5   18.70    1.80
  -4   3  -5   19.90    2.30
  -4   3  -5   22.10    1.90
  -4   3  -5   22.10    4.10
   4  -3   5   22.60    2.50
   4  -3   5   19.00    4.10
   4  -3   5   18.70    1.70
   4  -3   5   21.00    1.40
  -5   3  -5 2010.70   57.09
  -5   3  -5 2074.49   57.79
  -5   3  -5 2007.20   56.59
  -5   3  -5 1954.20   57.09
  -5   3  -5 2032.50   57.69
   5  -3   5 1960.00   58.09
   5  -3   5 1925.61   55.19
   5  -3   5 2010.50   57.29
   5  -3   5 1979.20   57.09
  -6   3  -5    4.10    2.40
  -6   3  -5    3.80    2.70
  -6   3  -5   10.60    2.60
   6  -3   5    5.40    1.50
   6  -3   5    7.50    2.90
   6  -3   5    4.70    2.30
   6  -3   5    8.40    1.90
  -7   3  -5  107.19    5.60
  -7   3  -5   98.69    5.70
  -7   3  -5  109.19    7.20
  -7   3  -5   93.49    5.20
   7  -3   5  109.89    4.80
   7  -3   5  104.89    5.20
   7  -3   5   98.69    6.70
   7  -3   5  102.29    5.10
  -8   3  -5    3.50    3.10
  -8   3  -5    0.10    2.60
  -8   3  -5    0.80    1.90
  -8   3  -5    7.10    3.70
   8  -3   5    2.30    2.00
   8  -3   5    0.00    4.90
   8  -3   5   -0.30    2.40
   8  -3   5    2.40    2.80
  -9   3  -5   -0.10    3.10
  -9   3  -5   -2.80    4.00
  -9   3  -5   -0.50    2.50
   9  -3   5   -0.70    2.20
   9  -3   5    2.90    3.00
   9  -3   5    3.00    3.40
 -10   3  -5   -0.20    3.40
 -10   3  -5   -3.50    4.10
 -10   3  -5   -1.50    4.90
  10  -3   5   -3.00    4.00
  10  -3   5    1.30    4.30
   8   2  -5    4.00    3.80
  -8  -2   5    2.80    4.50
  -8  -2   5   -1.30    4.60
   7   2  -5   59.19    4.40
   7   2  -5   70.29    4.60
  -7  -2   5   69.49    5.70
  -7  -2   5   60.99    5.80
   6   2  -5   16.90    3.00
   6   2  -5   15.40    2.90
  -6  -2   5   14.90    3.70
  -6  -2   5    9.80    3.20
  -6  -2   5    9.50    2.80
  -6  -2   5   10.10    2.60
   5   2  -5    7.80    1.90
   5   2  -5   12.10    2.20
  -5  -2   5    6.60    1.40
  -5  -2   5    9.30    2.10
  -5  -2   5   13.20    3.00
  -5  -2   5   12.30    2.60
  -5  -2   5   10.00    2.40
  -5  -2   5    7.40    2.90
   4   2  -5   63.29    3.10
   4   2  -5   68.79    3.60
  -4  -2   5   59.99    3.40
  -4  -2   5   62.79    3.10
  -4  -2   5   70.09    4.60
  -4  -2   5   60.49    4.80
  -4  -2   5   62.79    3.80
  -4  -2   5   70.59    3.90
  -4  -2   5   72.49    7.00
   3   2  -5   34.20    2.00
   3   2  -5   35.10    2.50
   3   2  -5   37.00    3.70
  -3  -2   5   35.40    3.90
  -3  -2   5   28.30    2.70
  -3  -2   5   34.10    2.90
  -3  -2   5   31.60    3.00
  -3  -2   5   33.70    2.50
[truncated: 335,345 more chars]
