# Supplementary material for: Polymeric coordination complex of lithium(I) with aqua and cyanurate ligands
Source: Acta Crystallogr E Crystallogr Commun. 2021 Sep 14;77(Pt 10):1019–24. doi: 10.1107/S2056989021009324 (PMC8491521; doi:10.1107/S2056989021009324)
Supplement: Supplementary file 2 [file e-77-01019-Isup2.hkl]

data_I                                                                          
_shelx_title ' lc_a.res in P-1'                                                 
_shelx_refln_list_code          4                                               
_shelx_F_calc_maximum       96.91                                               
_exptl_crystal_F_000       342.00                                               
_reflns_d_resolution_high  0.8411                                               
                                                                                
loop_                                                                           
 _space_group_symop_operation_xyz                                               
 'x, y, z'                                                                      
 '-x, -y, -z'                                                                   
                                                                                
_cell_length_a     8.8530                                                       
_cell_length_b     9.0592                                                       
_cell_length_c     9.6621                                                       
_cell_angle_alpha  67.806                                                       
_cell_angle_beta   62.887                                                       
_cell_angle_gamma  68.580                                                       
                                                                                
_shelx_F_squared_multiplier     1.000                                           
                                                                                
loop_                                                                           
 _refln_index_h                                                                 
 _refln_index_k                                                                 
 _refln_index_l                                                                 
 _refln_F_squared_calc                                                          
 _refln_F_squared_meas                                                          
 _refln_F_squared_sigma                                                         
 _refln_observed_status                                                         
   2   0   0        744.06        788.24         6.54 o                         
   3   0   0        266.24        231.02         2.20 o                         
   4   0   0          2.77          7.43         0.33 o                         
   5   0   0        118.42        109.83         1.22 o                         
   6   0   0          3.04          3.31         0.35 o                         
   7   0   0          3.99          5.17         0.56 o                         
   8   0   0          5.86          7.03         0.74 o                         
   9   0   0          3.65          5.68         1.18 o                         
  -8   1   0         35.01         32.98         1.39 o                         
  -7   1   0          3.69          3.74         0.42 o                         
  -6   1   0         15.23         17.27         0.56 o                         
  -5   1   0         85.60         81.33         1.07 o                         
  -4   1   0       5739.07       5719.34        66.88 o                         
  -3   1   0        194.18        170.94         1.66 o                         
  -2   1   0       3944.88       3605.53        68.85 o                         
  -1   1   0         12.16         10.56         0.36 o                         
   2   1   0        750.99        792.89         7.31 o                         
   3   1   0        282.13        244.91         2.09 o                         
   4   1   0         20.06         14.96         0.41 o                         
   5   1   0        109.60         98.32         1.10 o                         
   6   1   0         33.16         36.08         0.75 o                         
   7   1   0          6.33          7.70         0.59 o                         
   8   1   0         43.60         40.12         1.19 o                         
   9   1   0          3.97          3.84         0.84 o                         
  -8   2   0         14.98         18.33         0.94 o                         
  -7   2   0          5.50          6.32         0.58 o                         
  -6   2   0         40.77         32.70         0.77 o                         
  -5   2   0         62.88         57.56         0.86 o                         
  -4   2   0         81.61        111.87         1.43 o                         
  -3   2   0        173.87        165.80         1.78 o                         
  -2   2   0        268.92        293.19         2.89 o                         
  -1   2   0         18.42         18.30         0.52 o                         
   0   2   0        145.09        105.97         1.26 o                         
   1   2   0         16.11         14.98         0.30 o                         
   2   2   0       3892.31       3180.12       131.85 o                         
   3   2   0        226.78        204.03         2.10 o                         
   4   2   0          2.85          7.23         0.36 o                         
   5   2   0        115.65        104.76         1.22 o                         
   6   2   0         34.87         40.35         0.78 o                         
   7   2   0          5.08          8.24         0.54 o                         
   8   2   0        889.41        883.30        12.44 o                         
   9   2   0          3.32          2.75         0.68 o                         
  -8   3   0        113.15        113.22         2.35 o                         
  -7   3   0          3.90          4.80         0.74 o                         
  -6   3   0        272.64        253.85         2.78 o                         
  -5   3   0         53.28         51.42         0.87 o                         
  -4   3   0          2.14          4.00         0.37 o                         
  -3   3   0        107.92        100.94         1.44 o                         
  -2   3   0        121.32        114.26         1.51 o                         
  -1   3   0         21.81         21.95         0.52 o                         
   1   3   0         23.27         21.95         0.43 o                         
   2   3   0        259.65        285.56         3.02 o                         
   3   3   0        203.19        185.82         1.99 o                         
   4   3   0       5767.29       5383.51       118.74 o                         
   5   3   0         97.16         91.92         0.99 o                         
   6   3   0          3.35          3.11         0.34 o                         
   7   3   0          5.03          5.28         0.46 o                         
   8   3   0         42.27         40.00         0.94 o                         
   9   3   0          3.55          3.32         0.74 o                         
  -7   4   0          3.95          3.60         1.22 o                         
  -6   4   0          1.59          1.21         0.46 o                         
  -5   4   0         24.62         24.37         0.67 o                         
  -4   4   0        636.79        668.09         6.83 o                         
  -3   4   0         68.26         64.44         1.13 o                         
  -2   4   0        378.64        394.70         4.15 o                         
  -1   4   0         26.47         24.45         0.56 o                         
   0   4   0        818.45        931.59         8.73 o                         
   1   4   0         26.24         26.48         0.57 o                         
   2   4   0        127.67        116.37         1.44 o                         
   3   4   0        141.64        132.97         1.58 o                         
   4   4   0         79.38        110.56         1.54 o                         
   5   4   0         68.50         66.21         0.97 o                         
   6   4   0         15.96         16.73         0.44 o                         
   7   4   0          2.50          3.67         0.56 o                         
   8   4   0          5.67          6.46         0.88 o                         
   9   4   0          5.31          6.47         1.07 o                         
  -6   5   0         50.17         59.95         1.46 o                         
  -5   5   0         18.28         17.77         0.85 o                         
  -4   5   0          0.01          1.63         0.59 o                         
  -3   5   0         70.57         71.66         1.17 o                         
  -2   5   0        254.56        270.40         3.06 o                         
  -1   5   0         27.63         25.43         0.62 o                         
   0   5   0        165.93        220.36         2.38 o                         
   1   5   0         16.43         14.97         0.49 o                         
   2   5   0        360.78        379.77         3.29 o                         
   3   5   0         81.97         78.80         1.17 o                         
   4   5   0          2.24          3.91         0.32 o                         
   5   5   0         60.83         58.66         0.93 o                         
   6   5   0         42.20         33.12         1.00 o                         
   7   5   0          5.43          4.67         0.64 o                         
   8   5   0         36.73         33.96         1.00 o                         
  -5   6   0         14.27         12.70         1.18 o                         
  -4   6   0         60.42         65.46         1.61 o                         
  -3   6   0         28.69         27.06         0.87 o                         
  -2   6   0        103.96        110.78         1.61 o                         
  -1   6   0         22.65         22.16         0.72 o                         
   0   6   0        612.29        659.01         6.22 o                         
   1   6   0         23.28         23.22         0.63 o                         
   2   6   0        257.81        274.45         3.01 o                         
   3   6   0         59.08         58.44         0.96 o                         
   4   6   0        645.95        674.04         6.35 o                         
   5   6   0         39.81         38.96         0.76 o                         
   6   6   0        270.12        251.08         2.64 o                         
   7   6   0          7.08          6.58         0.81 o                         
   8   6   0         16.14         17.04         1.17 o                         
  -4   7   0        219.13        255.67         6.28 o                         
  -3   7   0         22.58         21.74         1.03 o                         
  -2   7   0        178.43        179.05         2.54 o                         
  -1   7   0         10.42         12.27         0.88 o                         
   0   7   0        188.48        186.78         2.25 o                         
   1   7   0         20.11         20.53         0.69 o                         
   2   7   0         97.79        102.52         1.36 o                         
   3   7   0         57.36         58.37         1.37 o                         
   4   7   0          0.04          0.51         0.37 o                         
   5   7   0         20.06         20.61         0.79 o                         
   6   7   0          1.70          0.97         0.42 o                         
   7   7   0          4.34          4.85         0.62 o                         
   8   7   0        113.42        115.05         4.29 o                         
  -3   8   0         19.52         17.86         2.35 o                         
  -2   8   0          0.56          0.37         0.65 o                         
  -1   8   0         14.87         15.80         0.80 o                         
   0   8   0          7.32         10.72         0.71 o                         
   1   8   0         16.13         17.45         0.81 o                         
   2   8   0        176.16        175.86         2.17 o                         
   3   8   0         31.68         30.02         0.99 o                         
   4   8   0         61.40         67.85         1.14 o                         
   5   8   0         11.54         10.80         0.66 o                         
   6   8   0         49.40         57.05         1.58 o                         
   7   8   0          4.19          5.84         1.52 o                         
  -1   9   0         10.88         11.23         1.45 o                         
   0   9   0        163.49        177.49         2.77 o                         
   1   9   0          8.13          9.08         0.75 o                         
   2   9   0          0.90          1.35         0.45 o                         
   3   9   0         19.80         20.16         1.04 o                         
   4   9   0        224.63        260.02         4.12 o                         
   5   9   0          7.64          9.12         1.16 o                         
  -4  -9   1         12.71         13.13         1.30 o                         
  -3  -9   1        184.09        196.57         3.40 o                         
  -2  -9   1         27.81         27.46         1.36 o                         
  -1  -9   1          2.64          3.05         0.73 o                         
   0  -9   1          4.86          4.90         0.84 o                         
   1  -9   1          1.95          1.94         1.30 o                         
  -6  -8   1         15.73         11.60         1.18 o                         
  -5  -8   1        176.45        179.36         2.20 o                         
  -4  -8   1         29.17         26.83         1.31 o                         
  -3  -8   1         75.44         70.77         1.78 o                         
  -2  -8   1         36.26         34.04         1.25 o                         
  -1  -8   1         63.49         66.46         1.63 o                         
   0  -8   1          4.44          6.53         0.77 o                         
   1  -8   1        337.82        296.00         4.18 o                         
   2  -8   1          2.81          2.96         0.82 o                         
   3  -8   1          2.05          1.86         0.88 o                         
  -7  -7   1          3.46          6.93         0.92 o                         
  -6  -7   1         13.80         12.09         0.77 o                         
  -5  -7   1         48.57         50.73         1.00 o                         
  -4  -7   1         42.34         36.86         0.85 o                         
  -3  -7   1       2749.49       2717.18        28.45 o                         
  -2  -7   1         45.07         43.23         1.17 o                         
  -1  -7   1        211.75        214.98         2.93 o                         
   0  -7   1          4.68          5.44         0.61 o                         
   1  -7   1        412.11        370.35         4.12 o                         
   2  -7   1         13.35         15.43         0.75 o                         
   3  -7   1         12.20         12.73         0.98 o                         
   4  -7   1          0.02          0.95         0.67 o                         
  -7  -6   1        794.65        768.61        11.89 o                         
  -6  -6   1         10.24          9.60         0.62 o                         
  -5  -6   1        252.55        252.11         2.76 o                         
  -4  -6   1         41.05         40.90         0.96 o                         
  -3  -6   1       2547.05       2524.21        20.91 o                         
  -2  -6   1         94.75         88.84         1.48 o                         
  -1  -6   1         63.37         68.60         1.10 o                         
   0  -6   1          7.95          7.63         0.52 o                         
   1  -6   1          2.41          4.75         0.51 o                         
   2  -6   1         11.60         12.57         0.59 o                         
   3  -6   1         26.94         29.01         1.21 o                         
   4  -6   1          0.40         -0.22         0.97 o                         
   5  -6   1         20.57         27.50         1.21 o                         
  -8  -5   1          6.69          5.74         0.69 o                         
  -7  -5   1        244.04        213.07         3.02 o                         
  -6  -5   1         15.01         12.25         0.83 o                         
  -5  -5   1         10.46         13.46         0.81 o                         
  -4  -5   1         77.16         74.77         1.09 o                         
  -3  -5   1          7.52          7.49         0.43 o                         
  -2  -5   1        156.50        151.00         1.73 o                         
  -1  -5   1        588.59        612.70         5.96 o                         
   0  -5   1         10.81         10.25         0.54 o                         
   1  -5   1          0.98          4.38         0.40 o                         
   2  -5   1         18.07         17.94         0.76 o                         
   3  -5   1         46.61         44.27         1.04 o                         
   4  -5   1          2.58          2.61         1.11 o                         
   5  -5   1        225.20        233.66         3.24 o                         
   6  -5   1          0.02          0.54         0.70 o                         
  -8  -4   1         11.81         11.92         0.76 o                         
  -7  -4   1         13.71         14.57         0.68 o                         
  -6  -4   1         12.45         10.82         0.51 o                         
  -5  -4   1        279.09        284.08         3.12 o                         
  -4  -4   1        122.48        117.08         1.53 o                         
  -3  -4   1        660.10        672.22         5.62 o                         
  -2  -4   1        208.71        205.56         2.27 o                         
  -1  -4   1          7.32          6.75         0.37 o                         
   0  -4   1          0.93          1.13         0.18 o                         
   1  -4   1       2453.92       2543.58        26.31 o                         
   2  -4   1         41.92         38.40         0.74 o                         
   3  -4   1         16.87         17.57         0.61 o                         
   4  -4   1          0.08          1.33         0.64 o                         
   5  -4   1        566.83        570.10         6.02 o                         
   6  -4   1          1.31          1.00         0.54 o                         
   7  -4   1          5.54          5.05         1.03 o                         
  -8  -3   1         12.77         14.27         0.92 o                         
  -7  -3   1        435.87        468.31         4.94 o                         
  -6  -3   1          4.66          4.97         0.41 o                         
  -5  -3   1         14.22         19.10         0.58 o                         
  -4  -3   1        141.05        131.37         1.55 o                         
  -3  -3   1         95.25         92.24         1.21 o                         
  -2  -3   1        392.29        372.35         3.20 o                         
  -1  -3   1        579.26        664.42         5.37 o                         
   0  -3   1          0.12          0.20         0.15 o                         
   1  -3   1       1906.76       1985.03        19.19 o                         
   2  -3   1         76.20         73.54         1.14 o                         
   3  -3   1        231.70        231.22         2.68 o                         
   4  -3   1          0.78          1.26         0.36 o                         
   5  -3   1         52.96         54.59         1.04 o                         
   6  -3   1          0.24          0.62         0.50 o                         
   7  -3   1         43.45         47.93         1.46 o                         
   8  -3   1          0.83          1.25         0.84 o                         
  -8  -2   1         10.77         12.31         0.92 o                         
  -7  -2   1          6.68         10.21         0.89 o                         
  -6  -2   1          6.39          8.97         0.53 o                         
  -5  -2   1         40.50         43.09         0.68 o                         
  -4  -2   1        185.57        160.82         1.61 o                         
  -3  -2   1        268.67        358.20         3.66 o                         
  -2  -2   1        692.21        622.12         5.60 o                         
  -1  -2   1        192.36        209.57         2.12 o                         
   0  -2   1          0.01          1.48         0.25 o                         
   1  -2   1         42.95         43.27         0.66 o                         
   2  -2   1         82.29         85.15         1.20 o                         
   3  -2   1        267.37        323.64         3.07 o                         
   4  -2   1          0.25         -0.38         0.31 o                         
   5  -2   1         54.36         55.68         0.90 o                         
   6  -2   1          2.55          3.46         0.50 o                         
   7  -2   1         29.60         23.01         0.83 o                         
   8  -2   1          3.33          3.92         0.93 o                         
  -8  -1   1          9.40         10.05         1.06 o                         
  -7  -1   1          5.49         10.49         0.77 o                         
  -6  -1   1          7.34          9.54         0.73 o                         
  -5  -1   1         11.67         14.18         0.50 o                         
  -4  -1   1        264.20        216.11         1.92 o                         
  -3  -1   1        100.05        126.06         1.19 o                         
  -2  -1   1        838.60        712.06         8.30 o                         
  -1  -1   1        940.90        848.73         7.77 o                         
   0  -1   1          5.72          5.52         0.40 o                         
   1  -1   1        486.03        532.58         4.98 o                         
   2  -1   1        111.24        112.74         1.29 o                         
   3  -1   1       2778.24       2853.59        27.37 o                         
   4  -1   1          0.74          0.86         0.21 o                         
   5  -1   1         11.24         14.68         0.44 o                         
   6  -1   1          6.50          6.29         0.42 o                         
   7  -1   1        119.70        106.73         1.54 o                         
   8  -1   1          2.39          3.48         0.61 o                         
   9  -1   1         12.74         16.06         1.30 o                         
  -8   0   1         12.84         12.67         0.88 o                         
  -7   0   1        436.87        463.14         5.31 o                         
  -6   0   1          6.44          6.56         0.51 o                         
  -5   0   1         42.42         44.72         0.89 o                         
  -4   0   1        222.45        188.83         1.83 o                         
  -3   0   1        100.37        125.48         1.20 o                         
  -2   0   1        873.38        719.92         5.15 o                         
  -1   0   1       2102.79       1709.14        49.84 o                         
   1   0   1          0.81          0.05         0.45 o                         
   2   0   1        109.32        110.11         1.64 o                         
   3   0   1       1830.12       1648.84        12.45 o                         
   4   0   1          0.53          1.08         0.19 o                         
   5   0   1        196.29        191.81         1.77 o                         
   6   0   1          7.51          6.89         0.38 o                         
   7   0   1        315.20        316.45         3.19 o                         
   8   0   1          2.18          1.81         0.46 o                         
   9   0   1          5.15          6.92         1.36 o                         
  -8   1   1          8.86         12.06         1.08 o                         
  -7   1   1         14.32         14.96         0.69 o                         
  -6   1   1          6.81          5.75         0.51 o                         
  -5   1   1         13.58         18.18         0.51 o                         
  -4   1   1        172.32        153.40         1.56 o                         
  -3   1   1        265.72        347.00         3.08 o                         
  -2   1   1        781.91        683.83         5.58 o                         
  -1   1   1        940.81        844.33         7.77 o                         
   0   1   1          8.12          0.04         0.21 o                         
   2   1   1        119.20        115.55         1.46 o                         
   3   1   1        246.74        312.48         2.30 o                         
   4   1   1          0.00         -0.17         0.17 o                         
   5   1   1        671.63        665.00         4.94 o                         
   6   1   1         11.63         10.26         0.44 o                         
   7   1   1       1325.76       1359.25        11.70 o                         
   8   1   1          2.23          1.73         0.53 o                         
   9   1   1        206.07        204.37         2.85 o                         
  -8   2   1          7.82          8.20         0.87 o                         
  -7   2   1        241.01        208.76         2.64 o                         
  -6   2   1         16.82         15.22         0.68 o                         
  -5   2   1        278.14        278.57         2.79 o                         
  -4   2   1        138.65        129.25         1.67 o                         
  -3   2   1         90.58         89.67         1.11 o                         
  -2   2   1        501.68        464.22         4.36 o                         
  -1   2   1        190.68        208.20         2.11 o                         
   0   2   1          1.10          3.12         0.29 o                         
   1   2   1        487.35        525.97         4.90 o                         
   2   2   1        114.25        115.51         1.12 o                         
   3   2   1       1829.07       1659.74        13.67 o                         
   4   2   1          0.06          0.23         0.17 o                         
   5   2   1        676.55        669.29         5.70 o                         
   6   2   1         18.05         15.83         0.41 o                         
   7   2   1       3297.98       3198.18        30.40 o                         
   8   2   1          0.94          0.92         0.54 o                         
   9   2   1        101.40         99.40         1.76 o                         
  -7   3   1        790.40        745.37         8.27 o                         
  -6   3   1          7.35          6.72         0.61 o                         
  -5   3   1         10.92         13.13         0.51 o                         
  -4   3   1         95.70         92.32         1.34 o                         
  -3   3   1        662.33        686.82         6.44 o                         
  -2   3   1        286.60        283.52         3.06 o                         
  -1   3   1        577.68        671.55         6.09 o                         
   0   3   1          0.02         -0.19         0.22 o                         
   1   3   1         41.85         43.62         0.67 o                         
   2   3   1        108.55        109.15         1.15 o                         
   3   3   1       2793.72       2800.51        28.83 o                         
   4   3   1          2.59          3.15         0.26 o                         
   5   3   1        193.28        186.39         1.79 o                         
   6   3   1          6.72          6.48         0.38 o                         
   7   3   1       1323.37       1372.64        10.84 o                         
   8   3   1          2.13          3.20         0.59 o                         
   9   3   1        101.14         99.16         1.57 o                         
  -7   4   1          4.10          7.44         0.75 o                         
  -6   4   1         12.52         12.90         0.89 o                         
  -5   4   1        256.43        249.13         2.81 o                         
  -4   4   1         49.43         49.23         0.97 o                         
  -3   4   1          7.87          8.41         0.46 o                         
  -2   4   1        178.48        172.66         2.12 o                         
  -1   4   1          7.98          7.26         0.50 o                         
   0   4   1          0.01         -0.10         0.27 o                         
   1   4   1       1903.08       1981.98        17.07 o                         
   2   4   1         85.45         86.44         0.96 o                         
   3   4   1        266.98        318.46         3.08 o                         
   4   4   1          0.32         -0.10         0.27 o                         
   5   4   1         10.31         14.38         0.39 o                         
   6   4   1          7.79          6.62         0.37 o                         
   7   4   1        314.74        320.49         3.17 o                         
   8   4   1          2.44          2.15         0.66 o                         
   9   4   1        202.21        203.33         2.48 o                         
  -6   5   1         15.41         14.41         1.07 o                         
  -5   5   1         48.61         48.92         1.42 o                         
  -4   5   1         39.74         37.42         1.03 o                         
  -3   5   1       2533.06       2554.18        23.63 o                         
  -2   5   1        146.48        144.35         1.85 o                         
  -1   5   1        593.20        612.20         6.53 o                         
   0   5   1         12.93         11.89         0.55 o                         
   1   5   1       2457.92       2492.86        21.49 o                         
   2   5   1         55.29         54.36         0.76 o                         
   3   5   1        233.61        231.78         2.34 o                         
   4   5   1          0.72          1.62         0.29 o                         
   5   5   1         54.23         55.02         0.91 o                         
   6   5   1          4.53          4.42         0.35 o                         
   7   5   1        119.04        105.60         1.37 o                         
   8   5   1          2.05          1.54         0.40 o                         
   9   5   1          5.37          3.33         0.79 o                         
  -5   6   1        182.65        176.84         2.88 o                         
  -4   6   1         45.68         44.29         1.38 o                         
  -3   6   1       2772.51       2781.83        27.34 o                         
  -2   6   1         49.44         44.65         1.07 o                         
  -1   6   1         64.15         69.28         1.21 o                         
   0   6   1          9.35          8.50         0.47 o                         
   1   6   1          1.05          3.94         0.41 o                         
   2   6   1         21.87         21.82         0.46 o                         
   3   6   1         17.53         17.55         0.49 o                         
   4   6   1          0.51          1.48         0.28 o                         
   5   6   1         56.43         57.44         1.03 o                         
   6   6   1          1.28          1.01         0.36 o                         
   7   6   1         29.77         24.13         0.85 o                         
   8   6   1          2.79          3.31         0.64 o                         
   9   6   1         12.64         15.55         1.02 o                         
  -4   7   1         15.92         13.03         1.51 o                         
  -3   7   1         73.17         70.27         1.65 o                         
  -2   7   1         37.63         34.61         0.98 o                         
  -1   7   1        210.71        211.31         2.66 o                         
   0   7   1          5.19          6.10         0.56 o                         
   1   7   1          2.15          3.48         0.44 o                         
   2   7   1         14.76         15.40         0.57 o                         
   3   7   1         50.73         45.57         0.93 o                         
   4   7   1          2.89          1.96         0.43 o                         
   5   7   1        567.76        572.09         6.19 o                         
   6   7   1          2.48          2.15         0.37 o                         
   7   7   1         44.17         46.59         1.10 o                         
   8   7   1          1.15          0.65         0.55 o                         
  -3   8   1        181.55        195.49         3.02 o                         
  -2   8   1         32.33         30.07         1.05 o                         
  -1   8   1         65.26         66.60         1.38 o                         
   0   8   1          3.04          3.00         0.48 o                         
   1   8   1        418.04        366.90         3.93 o                         
   2   8   1         22.66         24.60         0.74 o                         
   3   8   1         27.78         27.97         0.84 o                         
   4   8   1          1.04          1.16         0.73 o                         
   5   8   1        232.95        233.42         3.00 o                         
   6   8   1          0.16         -0.43         0.45 o                         
   7   8   1          4.89          3.69         0.57 o                         
  -2   9   1         17.22         13.19         1.85 o                         
  -1   9   1          3.20          3.97         0.72 o                         
   0   9   1          8.82          7.66         0.73 o                         
   1   9   1        344.15        301.00         4.26 o                         
   2   9   1          5.08          7.57         0.92 o                         
   3   9   1         12.07         11.00         0.85 o                         
   4   9   1          0.25          0.28         0.53 o                         
   5   9   1         22.48         24.74         1.46 o                         
   6   9   1          1.36          0.92         0.65 o                         
   1  10   1          2.22          4.57         1.52 o                         
   2  10   1          1.49          3.00         0.85 o                         
   3  10   1          2.59          2.56         1.24 o                         
   4  10   1          0.90          1.05         1.07 o                         
  -2  -9   2          1.85          1.24         1.31 o                         
  -1  -9   2         30.99         31.67         1.98 o                         
   0  -9   2          0.54          4.01         1.59 o                         
  -5  -8   2         13.37         11.41         3.14 o                         
  -4  -8   2         27.13         31.10         1.28 o                         
  -3  -8   2          0.18          0.32         0.78 o                         
  -2  -8   2          3.89          3.68         0.82 o                         
  -1  -8   2         38.22         38.09         1.03 o                         
   0  -8   2        305.35        280.33         4.51 o                         
   1  -8   2          0.28          1.62         0.98 o                         
   2  -8   2          0.04          0.31         0.73 o                         
   3  -8   2         24.68         13.59         1.74 o                         
  -6  -7   2         19.77         21.20         1.40 o                         
  -5  -7   2         13.66         13.25         1.44 o                         
  -4  -7   2        240.85        238.86         3.63 o                         
  -3  -7   2          0.00          0.05         0.64 o                         
  -2  -7   2         16.27         15.42         1.08 o                         
  -1  -7   2         49.67         48.36         1.12 o                         
   0  -7   2        382.03        336.75         5.20 o                         
   1  -7   2          0.98          0.66         0.92 o                         
   2  -7   2         32.67         30.60         1.07 o                         
   3  -7   2         47.60         40.41         1.51 o                         
   4  -7   2        256.86        292.30         4.64 o                         
  -7  -6   2          3.76          2.81         0.86 o                         
  -6  -6   2          2.43          3.29         0.59 o                         
  -5  -6   2         16.36         16.18         0.66 o                         
  -4  -6   2        397.50        397.06         4.29 o                         
  -3  -6   2          1.71          4.41         0.53 o                         
  -2  -6   2         59.11         64.71         1.20 o                         
  -1  -6   2         85.05         81.72         1.34 o                         
   0  -6   2         10.17         11.51         0.85 o                         
   1  -6   2          0.02          0.39         0.59 o                         
   2  -6   2        270.82        276.58         3.19 o                         
   3  -6   2         55.28         50.18         1.30 o                         
   4  -6   2        119.41        119.46         3.68 o                         
   5  -6   2          1.96          2.45         0.76 o                         
  -7  -5   2          2.07          2.58         0.51 o                         
  -6  -5   2          0.64          0.46         0.52 o                         
  -5  -5   2         30.10         29.30         0.69 o                         
  -4  -5   2         70.11         72.47         1.19 o                         
  -3  -5   2          0.03          0.64         0.29 o                         
  -2  -5   2          0.08          0.61         0.33 o                         
  -1  -5   2        115.08        104.78         1.38 o                         
   0  -5   2          4.60          8.13         0.46 o                         
   1  -5   2          0.02         -0.35         0.25 o                         
   2  -5   2        109.24        113.56         1.95 o                         
   3  -5   2         80.99         77.81         1.40 o                         
   4  -5   2       2465.40       2492.50        23.20 o                         
   5  -5   2         10.55          7.95         1.06 o                         
   6  -5   2         87.21         86.64         2.35 o                         
  -8  -4   2          0.07          1.31         0.69 o                         
  -7  -4   2          4.37          5.45         0.63 o                         
  -6  -4   2        245.74        239.23         2.81 o                         
  -5  -4   2         47.31         43.44         0.88 o                         
  -4  -4   2          1.54          0.82         0.28 o                         
  -3  -4   2          0.72          0.44         0.27 o                         
  -2  -4   2        270.10        287.23         3.00 o                         
  -1  -4   2        110.77        108.09         1.47 o                         
   0  -4   2       1794.23       1852.81        20.26 o                         
   1  -4   2          5.94          5.82         0.41 o                         
   2  -4   2        466.56        488.70         5.75 o                         
   3  -4   2        178.02        167.02         2.38 o                         
   4  -4   2       2730.43       2688.10        23.53 o                         
   5  -4   2          6.18          7.22         0.66 o                         
   6  -4   2          2.44          2.20         0.63 o                         
   7  -4   2          8.83         12.32         1.37 o                         
  -8  -3   2        204.44        204.13         3.92 o                         
  -7  -3   2         16.76         15.48         1.00 o                         
  -6  -3   2         60.37         58.57         1.08 o                         
  -5  -3   2         35.78         33.82         0.67 o                         
  -4  -3   2          3.36          2.57         0.39 o                         
  -3  -3   2          0.02         -0.07         0.24 o                         
  -2  -3   2        288.63        338.52         3.45 o                         
  -1  -3   2        230.75        223.25         2.35 o                         
   0  -3   2       2107.91       2119.52        25.61 o                         
   1  -3   2          0.50          0.58         0.23 o                         
   2  -3   2         21.93         20.63         0.65 o                         
   3  -3   2        254.56        245.81         2.88 o                         
   4  -3   2         27.74         22.53         0.64 o                         
   5  -3   2         13.87         13.26         0.76 o                         
   6  -3   2        552.63        559.58         5.65 o                         
   7  -3   2          6.42          9.07         0.98 o                         
   8  -3   2         33.21         25.21         1.41 o                         
  -8  -2   2         51.44         43.38         1.75 o                         
  -7  -2   2         10.26         13.00         0.94 o                         
  -6  -2   2        616.11        639.08         5.83 o                         
  -5  -2   2         32.45         28.41         0.67 o                         
  -4  -2   2        309.28        317.05         2.92 o                         
  -3  -2   2          0.02          0.03         0.21 o                         
  -2  -2   2       1844.34       1845.60        15.32 o                         
  -1  -2   2        378.29        351.59         3.13 o                         
   0  -2   2        274.35        274.37         3.04 o                         
   1  -2   2          2.44          1.42         0.22 o                         
   2  -2   2        722.04        839.32         7.94 o                         
   3  -2   2        360.49        346.20         3.88 o                         
   4  -2   2        560.51        611.16         5.80 o                         
   5  -2   2         51.35         48.35         1.00 o                         
   6  -2   2         32.09         35.95         0.86 o                         
   7  -2   2         13.24         13.90         0.68 o                         
   8  -2   2        390.36        344.55         4.65 o                         
  -8  -1   2         49.97         47.73         1.65 o                         
  -7  -1   2          2.71          3.21         0.74 o                         
  -6  -1   2       3661.14       3584.37        34.78 o                         
  -5  -1   2         76.40         71.64         0.97 o                         
  -4  -1   2        245.91        239.39         2.35 o                         
  -3  -1   2         10.64         11.25         0.44 o                         
  -2  -1   2       1675.86       1635.07        12.40 o                         
  -1  -1   2        419.03        369.10         3.53 o                         
   0  -1   2        108.85        132.73         1.42 o                         
   1  -1   2          0.26         -0.11         0.20 o                         
   2  -1   2        152.77        165.92         1.87 o                         
   3  -1   2        660.28        622.75         6.02 o                         
   4  -1   2         59.45         56.36         0.91 o                         
   5  -1   2        102.12         92.70         1.29 o                         
   6  -1   2         16.43         14.35         0.52 o                         
   7  -1   2         22.75         20.85         1.07 o                         
   8  -1   2        673.16        649.46         8.26 o                         
   9  -1   2          0.13          0.08         0.71 o                         
  -8   0   2        206.61        206.70         3.54 o                         
  -7   0   2         22.14         19.51         0.95 o                         
  -6   0   2        631.47        652.33         6.66 o                         
  -5   0   2         45.61         39.75         0.77 o                         
  -4   0   2        240.37        231.38         2.50 o                         
  -3   0   2          9.19          8.18         0.30 o                         
  -2   0   2        168.82        225.84         1.95 o                         
  -1   0   2        518.29        431.47         3.94 o                         
   0   0   2        211.26        210.62         1.87 o                         
   1   0   2          1.96          1.76         0.24 o                         
   2   0   2       1083.79        987.24         8.61 o                         
   3   0   2       1043.91        902.40         7.29 o                         
   4   0   2        340.56        424.08         3.53 o                         
   5   0   2        121.15        109.86         1.33 o                         
   6   0   2        104.63         98.13         1.24 o                         
   7   0   2         17.18         16.22         0.63 o                         
   8   0   2         46.57         53.04         1.15 o                         
   9   0   2          0.17         -0.02         0.57 o                         
  -8   1   2          0.14          1.21         0.78 o                         
  -7   1   2          9.24          9.29         0.74 o                         
  -6   1   2         60.69         56.16         0.95 o                         
  -5   1   2         28.70         26.57         0.56 o                         
  -4   1   2        314.11        317.35         3.07 o                         
  -3   1   2          2.27          2.70         0.21 o                         
  -2   1   2       1649.67       1616.42        13.38 o                         
  -1   1   2        457.97        398.84         4.03 o                         
   0   1   2        211.22        210.40         1.99 o                         
   1   1   2          0.75          0.83         0.27 o                         
   2   1   2       1732.54       1506.88        12.35 o                         
   3   1   2       1223.24       1015.47         8.12 o                         
   4   1   2         80.77         94.75         1.02 o                         
   5   1   2        173.88        154.72         1.53 o                         
   6   1   2        123.19        130.30         1.35 o                         
   7   1   2         13.19         12.95         0.45 o                         
   8   1   2         93.13         99.12         1.43 o                         
   9   1   2          0.34          0.09         0.65 o                         
  -7   2   2          2.28          2.58         0.50 o                         
  -6   2   2        244.33        240.36         2.78 o                         
  -5   2   2         43.96         42.61         0.78 o                         
  -4   2   2          2.29          1.49         0.32 o                         
  -3   2   2          0.24          0.75         0.21 o                         
  -2   2   2       1842.40       1882.08        16.34 o                         
  -1   2   2        426.37        397.09         3.71 o                         
   0   2   2        109.29        132.93         1.36 o                         
   1   2   2          3.37          0.76         0.35 o                         
   2   2   2       1084.91       1001.09         7.60 o                         
   3   2   2       1150.88        976.15         8.10 o                         
   4   2   2         80.55         94.90         1.01 o                         
   5   2   2        184.47        167.62         1.53 o                         
   6   2   2        393.86        399.28         3.47 o                         
   7   2   2         15.74         18.60         0.75 o                         
   8   2   2         89.99         94.35         1.52 o                         
   9   2   2          1.09          0.68         0.68 o                         
  10   2   2         58.26         62.36         1.83 o                         
  -7   3   2          2.46          3.60         1.26 o                         
  -6   3   2          1.11          0.64         0.62 o                         
  -5   3   2         39.84         38.96         0.81 o                         
  -4   3   2          1.61          0.67         0.28 o                         
  -3   3   2          1.50          1.69         0.32 o                         
  -2   3   2        293.38        349.63         3.72 o                         
  -1   3   2        298.62        284.19         2.86 o                         
   0   3   2        272.47        277.79         2.89 o                         
   1   3   2          0.72          1.26         0.21 o                         
   2   3   2        153.95        170.79         1.95 o                         
   3   3   2        852.78        776.29         6.02 o                         
   4   3   2        348.41        436.51         3.94 o                         
   5   3   2        146.91        129.79         1.50 o                         
   6   3   2        125.44        133.16         1.44 o                         
   7   3   2         15.83         18.08         0.56 o                         
   8   3   2         84.15         88.30         1.34 o                         
   9   3   2          0.22          0.94         0.55 o                         
  10   3   2         10.24         13.73         1.33 o                         
  -6   4   2          2.65          2.96         0.53 o                         
  -5   4   2         25.05         26.31         0.92 o                         
  -4   4   2         67.64         72.14         1.21 o                         
  -3   4   2          0.02          0.06         0.40 o                         
  -2   4   2        273.78        284.46         3.03 o                         
  -1   4   2        161.57        156.26         1.96 o                         
   0   4   2       2077.82       2141.45        18.53 o                         
   1   4   2          3.99          3.54         0.29 o                         
   2   4   2        727.22        826.79         7.77 o                         
   3   4   2        454.91        446.26         3.76 o                         
   4   4   2         65.24         62.01         0.94 o                         
   5   4   2        119.09        109.30         1.43 o                         
   6   4   2        100.94         97.48         1.27 o                         
   7   4   2         15.81         14.66         0.55 o                         
   8   4   2         93.41         98.74         1.67 o                         
   9   4   2          0.73          1.91         0.61 o                         
  10   4   2         61.87         68.75         2.48 o                         
  -6   5   2         19.04         15.38         1.02 o                         
  -5   5   2         14.84         15.15         0.81 o                         
  -4   5   2        393.43        391.27         4.69 o                         
  -3   5   2          0.55          0.51         0.66 o                         
  -2   5   2          0.00         -0.09         0.31 o                         
  -1   5   2         92.32         84.35         1.24 o                         
   0   5   2       1805.16       1899.03        17.46 o                         
   1   5   2          9.30         10.07         0.45 o                         
   2   5   2         20.04         20.23         0.80 o                         
   3   5   2        309.99        304.14         2.88 o                         
   4   5   2        560.72        610.81         5.68 o                         
   5   5   2         74.61         70.70         1.06 o                         
   6   5   2         17.50         14.27         0.64 o                         
   7   5   2         21.23         20.31         0.60 o                         
   8   5   2         47.40         52.95         1.00 o                         
   9   5   2          0.12          0.82         0.61 o                         
  -5   6   2          9.46         12.08         1.09 o                         
  -4   6   2        237.19        235.86         3.93 o                         
  -3   6   2          2.67          5.05         0.76 o                         
  -2   6   2         58.62         60.34         1.27 o                         
  -1   6   2         99.07         85.83         1.58 o                         
   0   6   2          4.72          8.78         0.54 o                         
   1   6   2          1.66          0.64         0.28 o                         
   2   6   2        467.16        490.96         4.99 o                         
   3   6   2        226.74        219.43         2.40 o                         
   4   6   2         27.79         22.95         0.66 o                         
   5   6   2         26.56         25.57         0.59 o                         
   6   6   2         33.31         35.36         0.73 o                         
   7   6   2         19.21         15.68         0.82 o                         
   8   6   2        671.56        656.10         7.09 o                         
   9   6   2          0.07         -0.13         0.63 o                         
  -4   7   2         26.06         30.54         1.62 o                         
  -3   7   2          0.11          1.03         0.72 o                         
  -2   7   2         15.18         12.12         1.13 o                         
  -1   7   2         81.68         76.96         1.56 o                         
   0   7   2         11.41         12.39         0.70 o                         
   1   7   2          0.06         -0.05         0.37 o                         
   2   7   2        110.11        116.69         1.71 o                         
   3   7   2        133.01        129.40         1.63 o                         
   4   7   2       2701.93       2631.64        28.84 o                         
   5   7   2          3.62          2.63         0.55 o                         
   6   7   2        552.04        566.35         6.19 o                         
   7   7   2          5.16          3.79         0.55 o                         
   8   7   2        398.93        340.58         4.24 o                         
   9   7   2          0.83          0.97         0.76 o                         
  -3   8   2          0.20         -0.85         0.80 o                         
  -2   8   2          3.32          1.86         0.64 o                         
  -1   8   2         42.21         39.65         1.12 o                         
   0   8   2        375.38        329.45         4.01 o                         
   1   8   2          0.18          0.49         0.48 o                         
   2   8   2        268.14        267.93         3.40 o                         
   3   8   2         49.38         43.40         0.99 o                         
   4   8   2       2490.25       2474.42        24.20 o                         
   5   8   2         14.88         13.49         0.77 o                         
   6   8   2          2.82          2.58         0.70 o                         
   7   8   2          9.51          9.68         0.83 o                         
   8   8   2         34.47         30.34         1.67 o                         
  -2   9   2          1.90          0.88         0.97 o                         
  -1   9   2         31.47         32.22         1.31 o                         
   0   9   2        302.06        273.62         4.84 o                         
   1   9   2          1.56          2.87         1.00 o                         
   2   9   2         34.78         32.35         1.17 o                         
   3   9   2         59.29         52.29         1.26 o                         
   4   9   2        118.65        120.07         1.84 o                         
   5   9   2          5.08          5.70         0.77 o                         
   6   9   2         82.58         82.50         1.75 o                         
   7   9   2          8.63          7.14         0.76 o                         
   0  10   2          0.41          2.77         0.80 o                         
   1  10   2          0.04          0.37         0.93 o                         
   2  10   2          0.04          0.29         0.81 o                         
   3  10   2         34.60         30.86         1.08 o                         
   4  10   2        252.67        291.05         4.83 o                         
   5  10   2          0.88         -0.46         0.72 o                         
  -3  -8   3         26.63         24.10         2.03 o                         
  -2  -8   3          0.21          0.59         0.89 o                         
  -1  -8   3         13.17         13.65         1.46 o                         
   0  -8   3          0.61         -0.16         0.94 o                         
   1  -8   3          0.00         -0.94         1.20 o                         
   2  -8   3          3.01          0.91         1.51 o                         
  -5  -7   3          9.82         12.07         1.21 o                         
  -4  -7   3          7.66          5.14         0.88 o                         
  -3  -7   3          9.18         13.03         1.29 o                         
  -2  -7   3          0.35          0.55         0.61 o                         
  -1  -7   3         59.59         62.08         1.55 o                         
   0  -7   3          1.86          2.40         0.77 o                         
   1  -7   3        242.12        263.35         4.49 o                         
   2  -7   3         13.24         14.72         1.00 o                         
   3  -7   3         23.58         20.87         1.30 o                         
   4  -7   3          0.16          1.09         0.75 o                         
  -6  -6   3          0.37          0.78         0.75 o                         
  -5  -6   3         35.28         33.34         1.07 o                         
  -4  -6   3          9.79         11.12         0.97 o                         
  -3  -6   3        143.04        149.53         2.10 o                         
  -2  -6   3          4.15          7.30         0.92 o                         
  -1  -6   3         32.66         38.81         0.97 o                         
   0  -6   3          0.06          0.22         0.37 o                         
   1  -6   3         36.48         39.61         1.53 o                         
   2  -6   3         10.40         13.85         0.91 o                         
   3  -6   3         62.89         65.70         1.29 o                         
   4  -6   3          0.01         -0.12         0.54 o                         
   5  -6   3         43.15         36.37         1.26 o                         
  -6  -5   3          1.49          2.34         0.66 o                         
  -5  -5   3         95.30         85.80         1.30 o                         
  -4  -5   3          8.98          8.23         0.56 o                         
  -3  -5   3         69.71         75.33         1.10 o                         
  -2  -5   3          0.20          0.30         0.39 o                         
  -1  -5   3        440.16        468.37         5.11 o                         
   0  -5   3          0.01          0.70         0.32 o                         
   1  -5   3          0.65          0.61         0.55 o                         
   2  -5   3         14.94         15.99         0.70 o                         
   3  -5   3         14.08         14.38         0.81 o                         
   4  -5   3          1.56          2.68         0.82 o                         
   5  -5   3          0.80          1.63         0.59 o                         
   6  -5   3          0.74          1.14         0.67 o                         
  -7  -4   3          1.64          1.67         0.80 o                         
  -6  -4   3          4.77          5.07         0.54 o                         
  -5  -4   3         97.59         99.89         1.71 o                         
  -4  -4   3         13.27         11.69         0.64 o                         
  -3  -4   3        231.74        236.04         2.46 o                         
  -2  -4   3          0.36          0.32         0.22 o                         
  -1  -4   3         74.12         69.26         0.96 o                         
   0  -4   3          2.28          2.84         0.29 o                         
   1  -4   3        282.09        267.72         3.19 o                         
   2  -4   3         32.38         30.34         0.70 o                         
   3  -4   3        423.79        453.48         4.90 o                         
   4  -4   3          1.34          2.25         0.48 o                         
   5  -4   3         82.88         96.11         1.64 o                         
   6  -4   3          1.65          1.74         0.61 o                         
   7  -4   3          9.42         12.51         1.20 o                         
  -7  -3   3         51.65         50.66         1.18 o                         
  -6  -3   3          2.71          2.09         0.45 o                         
  -5  -3   3         50.19         57.34         0.96 o                         
  -4  -3   3         18.33         18.92         0.59 o                         
  -3  -3   3        653.98        699.73         6.95 o                         
  -2  -3   3          2.46          2.64         0.32 o                         
  -1  -3   3        474.11        487.72         4.30 o                         
   0  -3   3          4.10          4.10         0.29 o                         
   1  -3   3        220.14        259.83         3.00 o                         
   2  -3   3         45.85         44.88         0.81 o                         
   3  -3   3         37.41         35.75         0.75 o                         
   4  -3   3          5.91          7.18         0.50 o                         
   5  -3   3        132.26        133.99         1.79 o                         
   6  -3   3          0.02         -0.04         0.44 o                         
   7  -3   3         11.60         10.75         1.15 o                         
   8  -3   3          1.81          1.58         0.69 o                         
  -7  -2   3        212.81        205.37         3.26 o                         
  -6  -2   3          9.41          8.07         0.63 o                         
  -5  -2   3         41.14         44.86         1.08 o                         
  -4  -2   3          7.27          7.24         0.41 o                         
  -3  -2   3       1475.43       1591.25        12.78 o                         
  -2  -2   3         13.57         13.53         0.42 o                         
  -1  -2   3         29.68         33.58         0.54 o                         
   0  -2   3          6.18          5.65         0.31 o                         
   1  -2   3        404.31        393.33         3.98 o                         
   2  -2   3         35.28         36.22         0.70 o                         
   3  -2   3        355.15        368.53         3.47 o                         
   4  -2   3         30.10         29.18         0.70 o                         
   5  -2   3        112.76        117.79         1.65 o                         
   6  -2   3          2.93          3.20         0.63 o                         
   7  -2   3        159.22        147.33         2.09 o                         
   8  -2   3          5.52          5.41         0.59 o                         
  -7  -1   3        300.09        293.44         4.68 o                         
  -6  -1   3          2.70          6.01         0.97 o                         
  -5  -1   3          0.46          0.43         0.34 o                         
  -4  -1   3         25.79         24.12         0.64 o                         
  -3  -1   3        538.69        607.17         5.37 o                         
  -2  -1   3         18.25         16.91         0.43 o                         
  -1  -1   3        473.25        531.07         4.42 o                         
   0  -1   3          3.17          3.20         0.29 o                         
   1  -1   3       3188.83       3082.96        34.11 o                         
   2  -1   3        143.35        132.58         1.47 o                         
   3  -1   3         14.17         17.07         0.47 o                         
   4  -1   3         26.59         24.69         0.51 o                         
   5  -1   3        379.46        442.55         4.20 o                         
   6  -1   3          1.10          0.99         0.33 o                         
   7  -1   3         82.39         72.68         1.19 o                         
   8  -1   3          4.37          7.65         1.22 o                         
   9  -1   3          0.20          0.14         0.72 o                         
  -7   0   3        214.52        212.32         3.58 o                         
  -6   0   3          7.54          9.82         0.85 o                         
  -5   0   3          0.36         -0.06         0.73 o                         
  -4   0   3         33.39         29.86         0.70 o                         
  -3   0   3        719.67        739.01         5.87 o                         
  -2   0   3          0.53          0.57         0.20 o                         
  -1   0   3       2418.09       2199.47        18.96 o                         
   0   0   3         10.21          9.99         0.35 o                         
   2   0   3        303.25        261.52         2.36 o                         
   3   0   3        836.60        892.61         7.29 o                         
   4   0   3         10.59         11.44         0.37 o                         
   5   0   3       2946.93       3001.94        22.70 o                         
   6   0   3          0.65         -0.21         0.32 o                         
   7   0   3         45.12         48.78         0.89 o                         
   8   0   3          1.64          1.59         0.44 o                         
   9   0   3          1.82          0.92         0.64 o                         
  -7   1   3         50.10         51.22         2.64 o                         
  -6   1   3          6.07          5.62         0.91 o                         
  -5   1   3         42.63         46.09         0.87 o                         
  -4   1   3         12.54         11.63         0.51 o                         
  -3   1   3        524.39        590.94         5.30 o                         
  -2   1   3          2.20          1.39         0.26 o                         
  -1   1   3       2383.53       2157.40        17.74 o                         
   0   1   3        110.95        102.94         1.13 o                         
   2   1   3         40.83         30.97         0.60 o                         
   3   1   3       2062.80       1940.15        15.29 o                         
   4   1   3         74.05         76.84         1.01 o                         
   5   1   3        192.83        237.97         2.38 o                         
   6   1   3          1.95          2.38         0.25 o                         
   7   1   3          8.70         10.03         0.46 o                         
   8   1   3          2.07          1.48         0.40 o                         
   9   1   3          0.57          0.11         0.42 o                         
  10   1   3          8.26          5.94         1.23 o                         
  -7   2   3          1.84          2.20         0.87 o                         
  -6   2   3          3.68          3.65         0.61 o                         
  -5   2   3         51.52         57.38         1.06 o                         
  -4   2   3          8.63          9.72         0.52 o                         
  -3   2   3       1481.67       1583.80        13.35 o                         
  -2   2   3         39.95         38.12         0.89 o                         
  -1   2   3        478.00        546.37         5.10 o                         
   0   2   3          4.83          5.15         0.32 o                         
   2   2   3        179.13        155.68         1.61 o                         
   3   2   3       2033.02       1925.99        15.16 o                         
   4   2   3         87.37         87.04         1.04 o                         
   5   2   3        154.36        161.70         1.67 o                         
   6   2   3          5.25          4.33         0.27 o                         
   7   2   3          4.16          4.88         0.37 o                         
   8   2   3          4.43          4.08         0.52 o                         
   9   2   3        114.15        112.61         1.96 o                         
  10   2   3          9.64          9.40         1.05 o                         
  -6   3   3          2.71          2.75         0.71 o                         
  -5   3   3         98.21         97.25         1.56 o                         
  -4   3   3         20.42         19.85         0.67 o                         
  -3   3   3        655.25        717.15         6.76 o                         
  -2   3   3          0.15          0.19         0.37 o                         
  -1   3   3         33.26         36.10         0.72 o                         
   0   3   3          0.10          0.11         0.25 o                         
   1   3   3       3172.26       3027.27        27.35 o                         
   2   3   3        247.70        224.88         2.30 o                         
   3   3   3        849.69        891.21         6.90 o                         
   4   3   3         36.35         36.55         0.56 o                         
   5   3   3        191.70        240.48         2.12 o                         
   6   3   3          5.66          6.48         0.40 o                         
   7   3   3          5.01          6.04         0.49 o                         
   8   3   3          7.86         10.30         1.02 o                         
   9   3   3        611.82        642.31         7.20 o                         
  10   3   3          6.02          9.25         1.17 o                         
  -6   4   3          0.11          1.55         0.84 o                         
  -5   4   3         93.23         85.72         1.70 o                         
  -4   4   3         12.54         11.34         0.46 o                         
  -3   4   3        228.52        237.48         2.72 o                         
  -2   4   3          0.99          1.00         0.30 o                         
  -1   4   3        485.83        499.02         4.83 o                         
   0   4   3          9.16          7.46         0.37 o                         
   1   4   3        408.63        404.03         3.91 o                         
   2   4   3         71.49         66.76         0.97 o                         
   3   4   3         14.43         18.08         0.43 o                         
   4   4   3          8.85          9.55         0.36 o                         
   5   4   3       2946.61       2991.79        23.50 o                         
   6   4   3          0.55          0.53         0.37 o                         
   7   4   3          9.37         11.70         0.54 o                         
   8   4   3          1.74          2.54         0.47 o                         
   9   4   3        112.80        107.57         1.85 o                         
  10   4   3          9.44         12.06         1.25 o                         
  -5   5   3         37.41         33.94         1.18 o                         
  -4   5   3         10.95         11.47         0.64 o                         
  -3   5   3         68.51         75.50         1.52 o                         
  -2   5   3          0.63          1.11         0.35 o                         
  -1   5   3         73.60         69.84         1.12 o                         
   0   5   3          0.00          0.01         0.24 o                         
   1   5   3        227.06        259.61         3.46 o                         
   2   5   3         40.05         40.51         0.74 o                         
   3   5   3        353.86        367.31         3.81 o                         
   4   5   3         42.12         39.66         0.80 o                         
   5   5   3        387.97        450.22         4.19 o                         
   6   5   3          0.07          0.75         0.27 o                         
   7   5   3         45.86         51.13         0.94 o                         
   8   5   3          1.64          1.62         0.46 o                         
   9   5   3          0.75          0.59         0.65 o                         
  10   5   3          9.93          9.86         1.15 o                         
  -5   6   3          8.93         10.47         0.88 o                         
  -4   6   3         10.38          7.80         1.02 o                         
  -3   6   3        144.28        145.88         2.21 o                         
  -2   6   3          5.46          5.65         0.67 o                         
  -1   6   3        449.94        471.70         4.77 o                         
   0   6   3          0.02          0.69         0.30 o                         
   1   6   3        284.06        275.27         3.12 o                         
   2   6   3         34.09         34.39         0.79 o                         
   3   6   3         36.09         35.42         0.83 o                         
   4   6   3         13.66         13.11         0.47 o                         
   5   6   3        116.46        124.22         1.64 o                         
   6   6   3          2.48          2.51         0.30 o                         
   7   6   3         81.12         72.94         1.13 o                         
   8   6   3          2.21          1.47         0.44 o                         
   9   6   3          1.89          1.41         1.51 o                         
  -4   7   3          2.62          0.25         0.90 o                         
  -3   7   3          8.99         11.09         1.00 o                         
  -2   7   3          0.01          1.82         0.75 o                         
  -1   7   3         32.32         35.69         1.14 o                         
   0   7   3          0.00          1.18         0.47 o                         
   1   7   3          0.89          1.31         0.34 o                         
   2   7   3         21.03         20.21         0.73 o                         
   3   7   3        415.81        447.10         4.46 o                         
   4   7   3          6.76          7.38         0.54 o                         
   5   7   3        132.84        135.86         1.80 o                         
   6   7   3          1.54          1.08         0.42 o                         
   7   7   3        160.48        144.18         1.91 o                         
   8   7   3          7.38          6.63         0.58 o                         
   9   7   3          0.27          0.54         0.88 o                         
  -3   8   3         25.49         24.55         2.13 o                         
  -2   8   3          0.08          0.64         0.76 o                         
  -1   8   3         56.33         57.96         1.88 o                         
   0   8   3          4.07          6.17         0.90 o                         
   1   8   3         37.97         40.91         1.09 o                         
   2   8   3         15.12         15.99         1.05 o                         
   3   8   3         14.04         15.88         0.61 o                         
   4   8   3          0.66          2.00         0.42 o                         
   5   8   3         85.96         99.27         1.82 o                         
   6   8   3          0.94          0.58         0.58 o                         
   7   8   3         11.35         10.12         0.77 o                         
   8   8   3          3.27          3.03         0.50 o                         
  -1   9   3         13.73         13.72         1.02 o                         
   0   9   3          1.15          3.68         0.97 o                         
   1   9   3        245.51        264.93         3.63 o                         
   2   9   3         18.99         20.57         1.40 o                         
   3   9   3         65.64         66.50         1.33 o                         
   4   9   3          0.00         -0.01         0.42 o                         
   5   9   3          1.02          1.64         0.52 o                         
   6   9   3          0.69          0.28         0.61 o                         
   7   9   3          9.81         11.60         0.97 o                         
   0  10   3          0.03          0.11         0.81 o                         
   1  10   3          0.00          0.95         0.89 o                         
   2  10   3          3.71          2.42         0.89 o                         
   3  10   3         22.84         19.75         2.26 o                         
   4  10   3          0.00          1.16         0.64 o                         
   5  10   3         42.14         39.22         2.40 o                         
   6  10   3          0.22         -0.54         0.80 o                         
  -3  -7   4          3.92          5.36         0.84 o                         
  -2  -7   4         10.03          8.87         0.76 o                         
  -1  -7   4          0.43         -0.38         0.84 o                         
   0  -7   4         52.38         51.14         1.56 o                         
   1  -7   4         34.86         33.53         1.55 o                         
   2  -7   4        412.73        408.46         8.01 o                         
   3  -7   4          0.17          1.28         1.29 o                         
  -5  -6   4          1.51          1.27         0.62 o                         
  -4  -6   4          3.30          1.53         0.76 o                         
  -3  -6   4          8.03          9.00         0.92 o                         
  -2  -6   4       2316.44       2392.94        27.28 o                         
  -1  -6   4          8.87          8.71         1.12 o                         
   0  -6   4        109.85        115.91         1.83 o                         
   1  -6   4         27.82         24.25         1.04 o                         
   2  -6   4        165.95        147.92         2.50 o                         
   3  -6   4          8.93          8.11         0.87 o                         
   4  -6   4         33.78         33.57         1.23 o                         
   5  -6   4         28.45         30.91         1.47 o                         
  -5  -5   4          0.28          1.38         0.56 o                         
  -4  -5   4        245.33        259.53         2.88 o                         
  -3  -5   4          1.96          2.90         0.40 o                         
  -2  -5   4       1131.12       1157.69        11.80 o                         
  -1  -5   4          0.03          0.54         0.42 o                         
   0  -5   4          8.02          8.16         0.56 o                         
   1  -5   4         59.68         56.87         1.10 o                         
   2  -5   4         40.55         37.90         1.02 o                         
   3  -5   4          6.03          6.36         0.81 o                         
   4  -5   4         38.11         38.21         1.13 o                         
   5  -5   4         54.10         53.24         1.47 o                         
   6  -5   4         85.60         92.13         2.00 o                         
  -6  -4   4        245.72        226.49         3.80 o                         
  -5  -4   4          4.50          4.94         0.64 o                         
  -4  -4   4          3.29          4.57         0.68 o                         
  -3  -4   4          1.61          1.31         0.37 o                         
  -2  -4   4         86.16         99.45         1.35 o                         
  -1  -4   4          0.12          0.40         0.30 o                         
   0  -4   4        460.87        493.99         5.13 o                         
   1  -4   4        128.72        126.99         1.76 o                         
   2  -4   4         24.62         19.51         0.71 o                         
   3  -4   4          5.39          5.81         0.50 o                         
   4  -4   4         16.91         18.16         0.90 o                         
   5  -4   4         34.72         40.64         1.08 o                         
   6  -4   4        430.22        449.38         5.75 o                         
   7  -4   4          6.39          8.30         1.26 o                         
  -6  -3   4          2.60          3.31         0.58 o                         
  -5  -3   4          4.07          4.57         0.51 o                         
  -4  -3   4         39.86         36.43         0.85 o                         
  -3  -3   4          5.89          5.52         0.41 o                         
  -2  -3   4        846.88        893.76         8.21 o                         
  -1  -3   4         25.44         25.90         0.50 o                         
   0  -3   4          9.68          8.38         0.37 o                         
   1  -3   4        153.06        148.85         1.89 o                         
   2  -3   4       1988.21       2041.73        18.87 o                         
   3  -3   4          7.53          8.21         0.45 o                         
   4  -3   4         50.39         48.58         1.06 o                         
   5  -3   4         58.02         58.78         1.18 o                         
   6  -3   4        170.19        167.74         2.38 o                         
   7  -3   4         20.95         19.76         1.18 o                         
   8  -3   4         39.20         35.51         1.57 o                         
  -7  -2   4          5.59          3.27         0.95 o                         
  -6  -2   4        128.40        131.81         1.95 o                         
  -5  -2   4          0.00          0.79         0.44 o                         
  -4  -2   4          7.82          8.55         0.74 o                         
  -3  -2   4          0.02         -0.16         0.31 o                         
  -2  -2   4        328.65        329.66         3.39 o                         
  -1  -2   4         40.29         38.66         0.61 o                         
   0  -2   4         28.42         28.11         0.61 o                         
   1  -2   4        128.50        120.41         1.49 o                         
   2  -2   4        358.15        384.72         4.03 o                         
   3  -2   4         32.98         33.67         0.68 o                         
   4  -2   4         93.41         93.38         1.23 o                         
   5  -2   4         91.40         86.48         1.30 o                         
   6  -2   4        342.42        361.21         4.11 o                         
   7  -2   4          9.04          7.41         0.89 o                         
   8  -2   4          0.96          0.20         0.65 o                         
  -7  -1   4          2.74          1.12         0.92 o                         
  -6  -1   4         11.92         12.44         0.99 o                         
  -5  -1   4          1.23          1.55         0.55 o                         
  -4  -1   4          0.14         -0.21         0.44 o                         
  -3  -1   4          0.93          1.19         0.29 o                         
  -2  -1   4         34.94         39.34         0.74 o                         
  -1  -1   4         23.35         23.86         0.53 o                         
   0  -1   4          1.76          1.21         0.21 o                         
   1  -1   4        296.97        277.15         3.18 o                         
   2  -1   4        132.65        124.14         1.66 o                         
   3  -1   4         49.18         46.67         0.84 o                         
   4  -1   4         96.47        106.87         1.46 o                         
   5  -1   4         72.11         71.23         1.03 o                         
   6  -1   4         45.97         49.65         0.98 o                         
   7  -1   4         23.20         22.97         0.73 o                         
   8  -1   4          0.00          1.47         0.54 o                         
   9  -1   4         17.74         17.54         1.07 o                         
  -7   0   4          3.20          1.95         0.95 o                         
  -6   0   4         13.24         16.81         1.30 o                         
  -5   0   4          1.69          4.34         1.36 o                         
  -4   0   4        130.87        153.90         1.72 o                         
  -3   0   4          0.59          0.42         0.24 o                         
  -2   0   4        414.32        442.89         3.89 o                         
  -1   0   4         47.35         42.75         0.66 o                         
   0   0   4         38.59         35.56         0.57 o                         
   1   0   4        319.30        292.37         2.94 o                         
   2   0   4        998.36       1009.86         8.99 o                         
   3   0   4         86.64         81.09         1.08 o                         
   4   0   4       1736.58       1756.65        14.69 o                         
   5   0   4        140.44        132.15         1.63 o                         
   6   0   4        172.42        174.16         2.02 o                         
   7   0   4         28.57         26.91         0.69 o                         
   8   0   4        275.60        284.18         3.41 o                         
   9   0   4         37.83         34.88         1.06 o                         
  -6   1   4        128.26        134.31         2.72 o                         
  -5   1   4          0.58          1.62         0.58 o                         
  -4   1   4          0.21          0.75         0.41 o                         
  -3   1   4          0.11          0.37         0.28 o                         
  -2   1   4        415.57        441.90         3.73 o                         
  -1   1   4         55.53         50.46         0.81 o                         
   0   1   4       1449.18       1562.59        12.48 o                         
   1   1   4        442.28        397.15         3.82 o                         
   2   1   4        614.12        585.32         5.40 o                         
   3   1   4         60.44         58.11         0.83 o                         
   4   1   4        569.90        582.83         5.22 o                         
   5   1   4        120.25        110.92         1.46 o                         
   6   1   4        922.79        971.43         7.50 o                         
   7   1   4         11.28         13.67         0.48 o                         
   8   1   4         76.10         72.41         1.10 o                         
   9   1   4         34.66         32.11         1.64 o                         
  10   1   4         30.38         25.58         1.40 o                         
  -6   2   4          2.70          5.61         0.67 o                         
  -5   2   4          0.36          1.06         0.57 o                         
  -4   2   4          8.63          9.89         0.51 o                         
  -3   2   4          0.23          0.38         0.31 o                         
  -2   2   4         34.75         40.90         0.82 o                         
  -1   2   4         30.64         28.34         0.71 o                         
   0   2   4         40.80         39.63         0.65 o                         
   1   2   4        368.56        329.59         3.30 o                         
   2   2   4        620.70        600.67         5.30 o                         
   3   2   4         69.25         65.06         0.79 o                         
   4   2   4         84.05        110.77         1.22 o                         
   5   2   4         78.89         71.69         1.01 o                         
   6   2   4          0.74          0.83         0.33 o                         
   7   2   4         28.43         29.98         0.77 o                         
   8   2   4        607.23        650.15         6.02 o                         
   9   2   4         25.03         23.57         0.73 o                         
  10   2   4        105.73        102.63         2.34 o                         
  -6   3   4        245.35        227.28         3.24 o                         
  -5   3   4          8.53          8.06         1.18 o                         
  -4   3   4         38.64         34.08         0.77 o                         
  -3   3   4          3.31          2.34         0.34 o                         
  -2   3   4        324.49        329.08         3.31 o                         
  -1   3   4         40.07         36.52         0.80 o                         
   0   3   4          2.14          1.52         0.26 o                         
   1   3   4        308.10        296.33         3.04 o                         
   2   3   4        971.95       1022.32         9.15 o                         
   3   3   4         65.29         63.72         0.92 o                         
   4   3   4        567.98        581.82         4.68 o                         
   5   3   4         78.98         73.82         1.02 o                         
   6   3   4          0.57          0.28         0.25 o                         
   7   3   4         71.19         72.50         0.98 o                         
   8   3   4       3336.08       3346.89        27.78 o                         
   9   3   4         88.74         85.81         1.85 o                         
  10   3   4        136.97        140.31         2.50 o                         
  -5   4   4          0.09          0.75         0.75 o                         
  -4   4   4          3.40          3.83         0.48 o                         
  -3   4   4          3.25          3.76         0.46 o                         
  -2   4   4        845.05        886.09         8.32 o                         
  -1   4   4         36.80         34.72         0.66 o                         
   0   4   4         30.65         28.54         0.63 o                         
   1   4   4        189.67        179.26         2.05 o                         
   2   4   4        125.37        121.31         1.53 o                         
   3   4   4         77.89         74.76         0.96 o                         
   4   4   4       1732.54       1740.37        14.47 o                         
   5   4   4        170.75        161.83         1.55 o                         
   6   4   4        923.92        965.20         7.76 o                         
   7   4   4          9.68         10.17         0.58 o                         
   8   4   4        616.72        656.30         6.74 o                         
   9   4   4         46.16         44.49         1.14 o                         
  10   4   4        134.32        140.69         2.35 o                         
  -5   5   4          0.10          1.24         1.15 o                         
  -4   5   4        255.20        264.96         3.62 o                         
  -3   5   4          0.36          1.16         0.48 o                         
  -2   5   4         79.65         93.85         1.41 o                         
  -1   5   4          9.00          9.50         0.53 o                         
   0   5   4          9.24          8.35         0.46 o                         
   1   5   4        118.67        114.33         1.42 o                         
   2   5   4        359.34        383.87         4.08 o                         
   3   5   4         43.90         43.21         0.71 o                         
   4   5   4        101.66        112.46         1.39 o                         
   5   5   4         99.06         92.41         1.06 o                         
   6   5   4        173.20        175.83         1.98 o                         
   7   5   4         19.85         18.33         0.63 o                         
   8   5   4         74.66         71.08         1.26 o                         
   9   5   4         25.27         25.02         1.57 o                         
  10   5   4        104.49        105.59         2.00 o                         
  -4   6   4          3.58          2.51         0.70 o                         
  -3   6   4          0.04          3.55         1.02 o                         
  -2   6   4       1129.97       1157.38        11.96 o                         
  -1   6   4          3.34          2.89         0.49 o                         
   0   6   4        457.55        485.05         4.86 o                         
   1   6   4        189.49        187.04         2.12 o                         
   2   6   4       1988.06       2037.02        17.91 o                         
   3   6   4         10.01         10.46         0.55 o                         
   4   6   4         95.98         92.86         1.28 o                         
   5   6   4         76.87         74.93         1.07 o                         
   6   6   4         44.68         49.21         0.94 o                         
   7   6   4         29.45         27.87         0.77 o                         
   8   6   4        276.57        282.81         3.52 o                         
   9   6   4         40.37         38.62         1.07 o                         
  10   6   4         31.13         29.72         1.21 o                         
  -3   7   4         16.13         18.01         1.16 o                         
  -2   7   4       2320.51       2359.42        41.88 o                         
  -1   7   4         10.46         10.65         1.02 o                         
   0   7   4         10.26         12.38         0.72 o                         
   1   7   4         78.32         75.85         1.20 o                         
   2   7   4         23.53         20.29         0.72 o                         
   3   7   4          4.39          4.41         0.51 o                         
   4   7   4         51.62         49.12         0.91 o                         
   5   7   4         85.42         81.86         1.26 o                         
   6   7   4        346.38        364.73         4.31 o                         
   7   7   4         12.63         13.32         0.75 o                         
   8   7   4          0.00          0.82         0.47 o                         
   9   7   4         27.31         27.51         1.82 o                         
  -2   8   4         12.04          9.50         1.05 o                         
  -1   8   4          1.38          1.59         0.63 o                         
   0   8   4        115.92        116.24         1.92 o                         
   1   8   4         37.65         35.88         1.12 o                         
   2   8   4         40.81         37.29         0.81 o                         
   3   8   4          3.59          5.45         0.65 o                         
   4   8   4         18.44         18.04         0.85 o                         
   5   8   4         29.14         34.71         1.09 o                         
   6   8   4        172.58        172.90         2.33 o                         
   7   8   4         20.10         18.87         0.90 o                         
   8   8   4          0.90          1.03         0.79 o                         
   9   8   4         19.86         18.64         1.09 o                         
  -1   9   4          1.83          2.77         1.00 o                         
   0   9   4         51.60         54.94         2.07 o                         
   1   9   4         24.66         24.24         1.41 o                         
   2   9   4        166.88        147.92         2.94 o                         
   3   9   4         16.15         15.66         0.86 o                         
   4   9   4         40.50         41.90         1.20 o                         
   5   9   4         67.61         71.88         1.57 o                         
   6   9   4        437.70        445.77         7.63 o                         
   7   9   4         10.11         10.13         0.85 o                         
   8   9   4         38.44         34.24         1.39 o                         
   1  10   4         38.00         36.09         2.26 o                         
   2  10   4        421.61        409.11         7.04 o                         
   3  10   4          0.81          0.59         0.98 o                         
   4  10   4         33.92         36.95         1.11 o                         
   5  10   4         41.28         40.73         1.40 o                         
   6  10   4         88.22         93.89         1.92 o                         
  -1  -7   5         39.82         36.16         1.47 o                         
   0  -7   5         22.42         23.05         1.10 o                         
   1  -7   5        183.98        159.11         3.25 o                         
  -3  -6   5        103.97         95.69         2.22 o                         
  -2  -6   5         16.86         18.14         1.00 o                         
  -1  -6   5         86.16         91.66         2.83 o                         
   0  -6   5         22.79         21.66         0.88 o                         
   1  -6   5        253.53        242.12         3.44 o                         
   2  -6   5          4.87          4.33         0.65 o                         
   3  -6   5        133.41        142.16         2.98 o                         
   4  -6   5          4.01          3.50         0.76 o                         
  -4  -5   5         30.26         29.30         0.94 o                         
  -3  -5   5        361.82        364.83         5.55 o                         
  -2  -5   5         15.71         18.33         0.82 o                         
  -1  -5   5          5.64          6.47         0.62 o                         
   0  -5   5         33.23         29.97         1.14 o                         
   1  -5   5          8.05          9.67         0.70 o                         
   2  -5   5          2.14          1.77         0.47 o                         
   3  -5   5         21.47         16.21         1.02 o                         
   4  -5   5         26.14         22.03         1.08 o                         
   5  -5   5         62.07         54.51         2.54 o                         
  -5  -4   5          0.05          0.71         0.69 o                         
  -4  -4   5         38.37         35.87         1.34 o                         
  -3  -4   5          2.31          1.61         0.47 o                         
  -2  -4   5         13.64         14.58         0.60 o                         
  -1  -4   5        101.70        108.70         1.61 o                         
   0  -4   5         53.35         51.66         0.84 o                         
   1  -4   5          4.83          5.69         0.61 o                         
   2  -4   5          6.27          8.72         0.60 o                         
   3  -4   5          5.74          8.22         0.67 o                         
   4  -4   5         52.32         49.52         1.11 o                         
   5  -4   5       1674.14       1757.46        28.32 o                         
   6  -4   5          5.09         10.79         1.19 o                         
   7  -4   5        204.31        220.91         4.02 o                         
  -5  -3   5        186.53        186.20         2.77 o                         
  -4  -3   5         32.55         30.57         1.18 o                         
  -3  -3   5         15.81         15.70         0.76 o                         
  -2  -3   5          8.66          8.42         0.60 o                         
  -1  -3   5          3.58          4.15         0.43 o                         
   0  -3   5        115.06        104.94         1.33 o                         
   1  -3   5        742.22        794.78         8.38 o                         
   2  -3   5         45.25         45.86         0.94 o                         
   3  -3   5        708.23        768.31         7.25 o                         
   4  -3   5         17.08         17.46         0.65 o                         
   5  -3   5       1655.38       1722.40        16.43 o                         
   6  -3   5          3.64          5.68         0.76 o                         
   7  -3   5         77.71         89.22         1.69 o                         
  -6  -2   5         11.99         11.44         1.15 o                         
  -5  -2   5          9.42          8.30         0.67 o                         
  -4  -2   5         60.29         56.13         1.28 o                         
  -3  -2   5         25.91         28.88         0.73 o                         
  -2  -2   5         18.96         18.14         0.62 o                         
  -1  -2   5         28.10         28.12         0.68 o                         
   0  -2   5         95.56         86.10         1.21 o                         
   1  -2   5        800.40        837.03         7.73 o                         
   2  -2   5         13.32         13.77         0.58 o                         
   3  -2   5         88.61         86.01         1.49 o                         
   4  -2   5         77.54         74.52         1.29 o                         
   5  -2   5          6.05          5.34         0.39 o                         
   6  -2   5          6.27          5.63         0.66 o                         
   7  -2   5         77.45         71.80         2.13 o                         
   8  -2   5          5.06          4.31         0.74 o                         
  -6  -1   5         27.25         30.34         1.48 o                         
  -5  -1   5        319.78        328.24         3.94 o                         
  -4  -1   5         87.12         84.27         1.25 o                         
  -3  -1   5         38.00         40.93         0.82 o                         
  -2  -1   5         41.71         41.71         0.83 o                         
  -1  -1   5       2004.41       1994.02        17.44 o                         
   0  -1   5        113.24        102.80         1.35 o                         
   1  -1   5        110.27        112.06         1.40 o                         
   2  -1   5          9.46          8.58         0.40 o                         
   3  -1   5          4.17          3.74         0.38 o                         
   4  -1   5        186.90        181.89         2.18 o                         
   5  -1   5        217.02        243.04         2.82 o                         
   6  -1   5          0.08          0.60         0.34 o                         
   7  -1   5         59.69         69.66         1.57 o                         
   8  -1   5          2.84          2.88         0.59 o                         
   9  -1   5        421.58        410.91         4.78 o                         
  -6   0   5         64.32         60.98         2.08 o                         
  -5   0   5       2179.81       2255.73        25.99 o                         
  -4   0   5         18.21         18.05         0.68 o                         
  -3   0   5        235.67        234.71         2.42 o                         
  -2   0   5          7.51          6.74         0.35 o                         
  -1   0   5         17.02         21.38         0.52 o                         
   0   0   5        237.80        213.41         2.18 o                         
   1   0   5         73.47         79.66         1.15 o                         
   2   0   5         48.00         42.18         0.94 o                         
   3   0   5         80.77         86.96         1.24 o                         
   4   0   5        213.16        196.17         2.14 o                         
   5   0   5          0.28          2.96         0.34 o                         
   6   0   5          0.08         -0.35         0.30 o                         
   7   0   5        190.60        199.32         2.35 o                         
   8   0   5          0.81          1.48         0.44 o                         
   9   0   5        275.85        258.32         3.27 o                         
  -6   1   5          8.06          8.37         1.03 o                         
  -5   1   5        331.00        330.00         4.77 o                         
  -4   1   5         56.01         56.39         1.00 o                         
  -3   1   5        229.84        230.24         2.28 o                         
  -2   1   5         11.70         11.28         0.40 o                         
  -1   1   5        243.72        239.19         2.38 o                         
   0   1   5        242.47        223.15         2.35 o                         
   1   1   5         40.30         43.09         0.81 o                         
   2   1   5         47.87         41.26         0.98 o                         
   3   1   5         21.14         19.31         0.53 o                         
   4   1   5        226.33        213.80         2.20 o                         
   5   1   5        298.04        282.29         2.90 o                         
   6   1   5          7.27          7.40         0.46 o                         
   7   1   5         63.12         66.20         0.96 o                         
   8   1   5          0.72          1.57         0.51 o                         
   9   1   5          0.10          0.58         0.58 o                         
  10   1   5          0.61          0.03         0.83 o                         
  -6   2   5         21.95         22.04         1.76 o                         
  -5   2   5          8.17          9.88         0.73 o                         
  -4   2   5         82.15         77.39         1.26 o                         
  -3   2   5         41.30         44.09         0.85 o                         
  -2   2   5         22.44         20.39         0.60 o                         
  -1   2   5         15.37         19.36         0.47 o                         
   0   2   5        263.72        238.79         2.48 o                         
   1   2   5         41.46         43.49         0.77 o                         
   2   2   5         69.82         61.03         1.55 o                         
   3   2   5       1619.85       1635.27        14.45 o                         
   4   2   5        277.91        264.39         2.69 o                         
   5   2   5          9.20         10.05         0.40 o                         
   6   2   5          6.34          5.42         0.33 o                         
   7   2   5         52.22         53.23         0.96 o                         
   8   2   5          1.41          0.87         0.39 o                         
   9   2   5        170.39        179.78         2.45 o                         
  10   2   5          3.40          1.94         0.71 o                         
  -5   3   5        190.96        183.75         3.03 o                         
  -4   3   5         38.49         36.05         0.89 o                         
  -3   3   5         28.62         31.70         0.83 o                         
  -2   3   5         38.15         38.98         0.86 o                         
  -1   3   5       1987.50       2029.24        18.87 o                         
   0   3   5        147.09        131.20         1.66 o                         
   1   3   5         70.86         76.52         1.54 o                         
   2   3   5         39.46         34.33         0.72 o                         
   3   3   5         21.00         20.22         0.57 o                         
   4   3   5        270.99        252.90         2.57 o                         
   5   3   5          8.88         11.14         0.41 o                         
   6   3   5          3.56          4.02         0.39 o                         
   7   3   5          0.04          0.70         0.33 o                         
   8   3   5          0.17          1.34         0.44 o                         
   9   3   5          4.12          4.44         0.53 o                         
  10   3   5          5.41          6.15         0.79 o                         
  -5   4   5          0.12          0.70         0.88 o                         
  -4   4   5         32.27         32.04         1.01 o                         
  -3   4   5         15.23         15.21         0.78 o                         
  -2   4   5          8.75          8.95         0.65 o                         
  -1   4   5         25.24         25.58         0.75 o                         
   0   4   5        105.33         97.75         1.52 o                         
   1   4   5        114.47        116.30         1.56 o                         
   2   4   5         35.90         31.36         0.71 o                         
   3   4   5         82.06         87.43         1.10 o                         
   4   4   5        207.23        198.02         2.12 o                         
   5   4   5        301.73        293.87         2.78 o                         
   6   4   5          8.95          9.06         0.45 o                         
   7   4   5         51.37         51.98         0.86 o                         
   8   4   5          0.45          0.12         0.44 o                         
   9   4   5          3.03          5.20         0.85 o                         
  10   4   5          2.92          2.76         0.71 o                         
  -4   5   5         32.43         32.12         1.05 o                         
  -3   5   5          2.17          0.96         0.79 o                         
  -2   5   5         16.52         15.31         0.80 o                         
  -1   5   5          3.12          5.13         0.50 o                         
   0   5   5         96.51         87.17         1.26 o                         
   1   5   5        792.42        828.43         7.38 o                         
   2   5   5          2.75          2.02         0.44 o                         
   3   5   5          3.86          3.37         0.32 o                         
   4   5   5        236.08        216.72         2.20 o                         
   5   5   5          0.04          1.97         0.31 o                         
   6   5   5          0.80          0.68         0.30 o                         
   7   5   5         65.98         67.24         1.08 o                         
   8   5   5          1.51          1.23         0.44 o                         
   9   5   5        168.66        179.16         2.57 o                         
  10   5   5          5.79          5.29         0.75 o                         
  -4   6   5         21.71         20.43         1.24 o                         
  -3   6   5        357.20        366.37         5.23 o                         
  -2   6   5          6.90          8.22         0.86 o                         
  -1   6   5        100.48        112.20         1.69 o                         
   0   6   5         98.31         91.35         1.42 o                         
   1   6   5        741.37        794.53         7.17 o                         
   2   6   5         47.28         47.96         0.86 o                         
   3   6   5         93.19         86.89         1.22 o                         
   4   6   5        127.44        123.98         1.58 o                         
   5   6   5        213.20        242.08         2.51 o                         
   6   6   5          0.65          1.20         0.32 o                         
   7   6   5        196.80        203.32         2.59 o                         
   8   6   5          0.04          0.45         0.51 o                         
   9   6   5          0.24          0.07         0.55 o                         
  10   6   5          1.67          0.43         0.82 o                         
  -3   7   5        103.93         93.65         2.73 o                         
  -2   7   5         27.52         30.81         1.01 o                         
  -1   7   5          5.88          6.57         1.11 o                         
   0   7   5         42.22         38.58         1.08 o                         
   1   7   5          5.54          7.47         0.64 o                         
   2   7   5         25.03         24.74         0.73 o                         
   3   7   5        716.09        761.76         6.81 o                         
   4   7   5         34.19         33.95         0.78 o                         
   5   7   5          8.36          8.16         0.50 o                         
   6   7   5          0.63          0.20         0.36 o                         
   7   7   5         59.34         67.68         1.43 o                         
   8   7   5          0.03         -0.22         0.55 o                         
   9   7   5        276.77        250.61         3.67 o                         
  -2   8   5         15.33         16.56         1.40 o                         
  -1   8   5         88.15         94.33         1.84 o                         
   0   8   5         19.57         18.66         1.16 o                         
   1   8   5          9.52         11.10         0.66 o                         
   2   8   5          3.86          4.81         0.51 o                         
   3   8   5          4.83          9.80         0.97 o                         
   4   8   5         23.43         21.63         1.06 o                         
   5   8   5       1654.45       1725.16        14.72 o                         
   6   8   5         16.52         16.51         0.93 o                         
   7   8   5         74.36         72.06         1.59 o                         
   8   8   5         10.86         10.79         0.88 o                         
   9   8   5        426.19        415.19         5.64 o                         
  -1   9   5         39.08         35.91         1.48 o                         
   0   9   5         22.61         22.09         1.04 o                         
   1   9   5        249.43        238.18         3.80 o                         
   2   9   5          0.66          1.55         0.60 o                         
   3   9   5         20.98         16.03         0.96 o                         
   4   9   5         63.81         64.72         1.34 o                         
   5   9   5       1675.57       1773.32        16.79 o                         
   6   9   5          3.85          3.51         0.71 o                         
   7   9   5         85.46         87.56         1.66 o                         
   8   9   5          0.70          0.85         0.93 o                         
   1  10   5        183.29        155.32         3.30 o                         
   2  10   5         11.86         10.45         1.66 o                         
   3  10   5        139.03        154.41         4.99 o                         
   4  10   5          7.57          7.45         1.21 o                         
   5  10   5         68.17         62.79         1.38 o                         
   6  10   5          0.32          2.67         0.99 o                         
   7  10   5        206.72        230.85         4.63 o                         
  -1  -6   6          4.20          3.78         0.99 o                         
   0  -6   6         36.49         30.67         1.38 o                         
   1  -6   6          8.19          4.62         0.74 o                         
   2  -6   6         25.34         27.27         1.41 o                         
   3  -6   6          0.05          0.56         0.80 o                         
  -3  -5   6          0.02         -1.34         0.89 o                         
  -2  -5   6         24.40         21.04         1.36 o                         
  -1  -5   6          0.42          2.05         0.78 o                         
   0  -5   6         60.26         60.56         1.19 o                         
   1  -5   6          4.26          2.64         0.66 o                         
   2  -5   6          0.04         -0.10         0.65 o                         
   3  -5   6          1.92          0.65         0.88 o                         
   4  -5   6        102.62        100.75         2.09 o                         
   5  -5   6          0.59          0.39         0.72 o                         
  -4  -4   6        101.74         98.07         2.83 o                         
  -3  -4   6          0.22          0.38         0.59 o                         
  -2  -4   6        117.69        121.51         1.96 o                         
  -1  -4   6          3.07          4.10         0.92 o                         
   0  -4   6        204.95        215.32         2.67 o                         
   1  -4   6          2.85          3.11         0.54 o                         
   2  -4   6         45.84         49.57         1.14 o                         
   3  -4   6          8.74          8.41         0.82 o                         
   4  -4   6         86.40         87.17         1.66 o                         
   5  -4   6          1.83          2.99         0.68 o                         
   6  -4   6          5.54          5.79         1.08 o                         
  -4  -3   6         15.97         11.47         1.27 o                         
  -3  -3   6          0.31          0.67         0.57 o                         
  -2  -3   6         37.43         40.54         1.19 o                         
  -1  -3   6          5.94          5.28         0.71 o                         
   0  -3   6         91.26         88.52         1.24 o                         
   1  -3   6         17.61         17.78         0.70 o                         
   2  -3   6          0.15          2.69         0.57 o                         
   3  -3   6          9.67          8.45         0.71 o                         
   4  -3   6         67.50         71.41         1.30 o                         
   5  -3   6          1.91          2.71         0.46 o                         
   6  -3   6         78.60         83.88         1.82 o                         
   7  -3   6          0.36          0.78         0.71 o                         
  -5  -2   6          6.85          5.76         1.18 o                         
  -4  -2   6          0.51         -0.41         0.57 o                         
  -3  -2   6          1.47          1.53         0.56 o                         
  -2  -2   6        128.27        131.92         1.93 o                         
  -1  -2   6          0.98          0.97         0.40 o                         
   0  -2   6         59.31         58.59         1.00 o                         
   1  -2   6          3.79          5.85         0.63 o                         
   2  -2   6          0.01          2.23         0.67 o                         
   3  -2   6         18.55         17.10         1.10 o                         
   4  -2   6        140.18        145.37         2.06 o                         
   5  -2   6          0.51         -0.04         0.76 o                         
   6  -2   6         30.03         30.49         1.28 o                         
   7  -2   6          0.39          1.08         0.60 o                         
   8  -2   6          0.84          1.95         0.93 o                         
  -5  -1   6          1.72          1.31         0.71 o                         
  -4  -1   6          0.03         -0.41         0.53 o                         
  -3  -1   6         15.63         14.29         0.70 o                         
  -2  -1   6        768.36        819.66         8.15 o                         
  -1  -1   6         14.32         14.30         0.53 o                         
   0  -1   6          2.91          2.76         0.34 o                         
   1  -1   6          9.22          8.38         0.50 o                         
   2  -1   6        643.57        696.52         6.32 o                         
   3  -1   6         73.29         66.87         1.24 o                         
   4  -1   6          8.28          8.52         0.53 o                         
   5  -1   6          8.16          7.95         0.52 o                         
   6  -1   6        128.38        132.55         2.11 o                         
   7  -1   6          1.08          0.08         0.53 o                         
   8  -1   6        168.98        163.59         2.72 o                         
   9  -1   6          4.57          3.79         0.79 o                         
  -5   0   6         13.77         17.62         1.20 o                         
  -4   0   6         22.13         24.03         0.83 o                         
  -3   0   6          2.37          1.76         0.41 o                         
  -2   0   6        103.45        108.66         1.32 o                         
  -1   0   6          6.29          6.48         0.47 o                         
   0   0   6        371.71        388.56         3.95 o                         
   1   0   6         84.67         82.19         1.22 o                         
   2   0   6        183.99        186.49         2.11 o                         
   3   0   6         36.23         31.57         0.70 o                         
   4   0   6        123.29        124.52         1.69 o                         
   5   0   6          2.38          2.55         0.36 o                         
   6   0   6        287.52        300.94         3.41 o                         
   7   0   6          0.16          1.05         0.41 o                         
   8   0   6         12.33         13.15         0.91 o                         
   9   0   6         12.66         12.19         0.93 o                         
  -5   1   6          4.34          4.00         1.03 o                         
  -4   1   6         22.38         24.69         1.21 o                         
  -3   1   6          1.11          0.82         0.36 o                         
  -2   1   6        110.60        105.31         1.28 o                         
  -1   1   6          3.43          4.63         0.35 o                         
   0   1   6        310.60        331.01         3.50 o                         
   1   1   6         30.00         29.04         0.67 o                         
   2   1   6       1506.61       1522.46        13.82 o                         
   3   1   6         11.84         10.73         0.43 o                         
   4   1   6       1162.28       1253.56        10.81 o                         
   5   1   6          4.49          4.97         0.43 o                         
   6   1   6        840.94        896.94         7.67 o                         
   7   1   6          6.76          6.21         0.48 o                         
   8   1   6          1.26          1.66         0.44 o                         
   9   1   6         25.51         24.55         0.97 o                         
  -5   2   6          2.98          2.84         1.00 o                         
  -4   2   6          0.09         -0.16         0.50 o                         
  -3   2   6          8.85          8.85         0.67 o                         
  -2   2   6         98.96        101.63         1.46 o                         
  -1   2   6          0.82          0.96         0.31 o                         
   0   2   6        293.73        317.96         3.24 o                         
   1   2   6          1.88          4.98         0.44 o                         
   2   2   6       9390.90       8417.17       113.36 o                         
   3   2   6        282.83        275.82         2.84 o                         
   4   2   6         17.53         19.36         0.50 o                         
   5   2   6         17.08         17.20         0.50 o                         
   6   2   6        288.40        317.23         3.02 o                         
   7   2   6          0.13         -0.11         0.31 o                         
   8   2   6         10.68         10.35         0.62 o                         
   9   2   6         25.88         23.08         0.85 o                         
  10   2   6          7.54          6.65         0.69 o                         
  -5   3   6          4.51          2.47         0.86 o                         
  -4   3   6          0.53          0.69         0.58 o                         
  -3   3   6         10.38          9.10         0.70 o                         
  -2   3   6        768.09        812.28         8.67 o                         
  -1   3   6         28.38         27.88         0.81 o                         
   0   3   6        378.62        394.33         4.05 o                         
   1   3   6        103.01        102.99         1.37 o                         
   2   3   6       1546.92       1575.27        13.99 o                         
   3   3   6         79.44         78.24         1.17 o                         
   4   3   6         15.65         18.79         0.56 o                         
   5   3   6         22.24         21.32         0.54 o                         
   6   3   6        142.79        142.44         1.59 o                         
   7   3   6          0.47          0.41         0.36 o                         
   8   3   6         24.88         25.61         0.85 o                         
   9   3   6         23.23         22.59         0.84 o                         
  10   3   6        140.91        135.68         1.96 o                         
  -4   4   6         15.36         14.07         0.96 o                         
  -3   4   6          0.13          0.09         0.86 o                         
  -2   4   6        131.52        135.55         2.05 o                         
  -1   4   6          0.31          0.38         0.53 o                         
   0   4   6          2.67          1.50         0.41 o                         
   1   4   6         36.45         34.06         0.73 o                         
   2   4   6        172.86        180.17         2.21 o                         
   3   4   6         13.66         12.31         0.45 o                         
   4   4   6       1179.02       1264.39        10.87 o                         
   5   4   6          0.80          0.76         0.32 o                         
   6   4   6        283.12        313.55         3.01 o                         
   7   4   6          0.83          0.75         0.36 o                         
   8   4   6         26.34         27.62         0.77 o                         
   9   4   6         12.86         15.72         0.72 o                         
  10   4   6        330.82        343.22         4.66 o                         
  -4   5   6        101.96        104.35         2.06 o                         
  -3   5   6          0.06          1.44         0.75 o                         
  -2   5   6         36.48         37.19         1.13 o                         
  -1   5   6          0.01          0.86         0.51 o                         
   0   5   6         59.60         59.33         1.22 o                         
   1   5   6          1.95          1.61         0.31 o                         
   2   5   6        664.16        707.22         6.81 o                         
   3   5   6         65.85         62.73         1.14 o                         
   4   5   6        119.14        121.26         1.58 o                         
   5   5   6          2.89          2.88         0.37 o                         
   6   5   6        843.87        906.96         8.08 o                         
   7   5   6          7.56          7.82         0.56 o                         
   8   5   6          9.83         10.53         0.69 o                         
   9   5   6         31.81         32.12         0.99 o                         
  10   5   6        140.26        137.48         2.30 o                         
  -3   6   6          0.12          0.39         0.87 o                         
  -2   6   6        116.15        121.97         2.31 o                         
  -1   6   6          8.77          8.47         0.82 o                         
   0   6   6         93.06         89.65         1.64 o                         
   1   6   6         13.69         14.67         0.78 o                         
   2   6   6          0.03         -0.04         0.43 o                         
   3   6   6         42.04         39.64         0.86 o                         
   4   6   6          8.20          9.71         0.45 o                         
   5   6   6         10.77         11.88         0.45 o                         
   6   6   6        294.27        307.88         3.10 o                         
   7   6   6          0.56          0.32         0.40 o                         
   8   6   6          1.50          1.19         0.50 o                         
   9   6   6         23.78         19.53         1.12 o                         
  10   6   6          8.23          6.02         0.87 o                         
  -2   7   6         24.30         25.36         1.26 o                         
  -1   7   6          0.02          0.28         0.89 o                         
   0   7   6        204.92        209.86         3.00 o                         
   1   7   6          5.79          6.44         0.67 o                         
   2   7   6          0.34          2.35         0.38 o                         
   3   7   6         14.76         14.11         0.70 o                         
   4   7   6        138.62        146.74         1.72 o                         
   5   7   6          1.23          2.01         0.38 o                         
   6   7   6        130.34        130.04         1.82 o                         
   7   7   6          0.58          0.68         0.38 o                         
   8   7   6         11.51         10.94         0.91 o                         
   9   7   6         22.10         17.08         1.29 o                         
  -1   8   6          4.93          8.42         0.90 o                         
   0   8   6         62.17         63.67         1.47 o                         
   1   8   6          3.13          1.89         0.60 o                         
   2   8   6         45.67         48.93         1.13 o                         
   3   8   6         10.85          9.63         0.59 o                         
   4   8   6         65.58         69.29         1.31 o                         
   5   8   6          2.99          4.27         0.48 o                         
   6   8   6         31.70         33.28         0.97 o                         
   7   8   6          0.08          0.70         0.72 o                         
   8   8   6        169.45        168.55         2.86 o                         
   9   8   6          5.44          8.03         1.31 o                         
   0   9   6         35.68         32.69         1.20 o                         
   1   9   6         11.71         10.17         0.98 o                         
   2   9   6          0.03          0.62         1.28 o                         
   3   9   6          4.06          3.86         0.73 o                         
   4   9   6         85.19         85.96         1.81 o                         
   5   9   6          1.49          1.62         0.85 o                         
   6   9   6         80.26         86.45         1.69 o                         
   7   9   6          0.05          1.21         0.79 o                         
   8   9   6          0.77          1.13         0.89 o                         
   2  10   6         25.39         28.49         2.43 o                         
   3  10   6          0.02         -0.04         0.83 o                         
   4  10   6        102.35         96.40         2.46 o                         
   5  10   6          0.17          0.86         0.75 o                         
   6  10   6          5.33          5.40         1.45 o                         
   7  10   6          0.05          0.27         1.20 o                         
  -1  -5   7        687.40        696.44         9.95 o                         
   0  -5   7          0.20          0.77         0.94 o                         
   1  -5   7         69.96         70.01         1.62 o                         
   2  -5   7         35.57         32.69         1.39 o                         
   3  -5   7        291.06        304.99         5.58 o                         
  -2  -4   7         23.33         21.53         2.12 o                         
  -1  -4   7       1119.41       1174.88        14.38 o                         
   0  -4   7         23.29         25.33         0.91 o                         
   1  -4   7          7.56          7.23         0.77 o                         
   2  -4   7         32.02         33.13         1.23 o                         
   3  -4   7          2.38          2.46         0.80 o                         
   4  -4   7          0.37          0.12         0.64 o                         
   5  -4   7         12.89         10.80         1.22 o                         
  -3  -3   7         11.69         13.64         1.14 o                         
  -2  -3   7          1.76          1.57         0.83 o                         
  -1  -3   7          6.07          7.51         0.80 o                         
   0  -3   7         29.34         31.56         0.98 o                         
   1  -3   7        103.97        110.61         1.69 o                         
   2  -3   7         25.65         29.54         1.60 o                         
   3  -3   7         40.58         42.09         1.11 o                         
   4  -3   7          0.06         -1.15         1.03 o                         
   5  -3   7         13.59         14.48         0.94 o                         
   6  -3   7         17.13         20.80         1.06 o                         
  -4  -2   7          1.01          2.38         1.05 o                         
  -3  -2   7         48.69         55.49         1.52 o                         
  -2  -2   7          0.03          0.61         0.64 o                         
  -1  -2   7         16.77         16.20         0.72 o                         
   0  -2   7          6.58          8.38         0.69 o                         
   1  -2   7          8.04         11.20         0.64 o                         
   2  -2   7         48.16         51.05         1.00 o                         
   3  -2   7        284.12        295.17         4.00 o                         
   4  -2   7          2.25          4.10         0.90 o                         
   5  -2   7         37.83         34.07         1.59 o                         
   6  -2   7         21.10         22.43         0.97 o                         
   7  -2   7        376.67        405.10         6.46 o                         
  -4  -1   7          0.98          1.33         0.72 o                         
  -3  -1   7         15.39         17.60         1.12 o                         
  -2  -1   7          2.62          2.98         0.60 o                         
  -1  -1   7         48.36         51.46         0.97 o                         
   0  -1   7          9.69         11.86         0.69 o                         
   1  -1   7          4.94          5.59         0.52 o                         
   2  -1   7        134.98        138.78         1.78 o                         
   3  -1   7        413.96        427.59         4.75 o                         
   4  -1   7          0.02          1.62         0.57 o                         
   5  -1   7         32.31         32.11         1.21 o                         
   6  -1   7         15.78         16.87         0.84 o                         
   7  -1   7         21.51         15.48         0.93 o                         
   8  -1   7          2.33          0.91         0.81 o                         
  -4   0   7          0.00          2.18         0.94 o                         
  -3   0   7         59.81         68.78         1.38 o                         
  -2   0   7          3.64          4.70         0.46 o                         
  -1   0   7         78.42         82.34         1.25 o                         
   0   0   7         23.34         22.61         0.63 o                         
   1   0   7         20.58         20.55         0.85 o                         
   2   0   7        106.33        104.77         1.47 o                         
   3   0   7         31.63         35.49         0.80 o                         
   4   0   7          0.20          0.20         0.39 o                         
   5   0   7         26.62         27.21         0.86 o                         
   6   0   7         45.30         42.10         1.14 o                         
   7   0   7         34.20         39.85         1.66 o                         
   8   0   7          0.05          0.73         0.54 o                         
   9   0   7         12.35         12.15         1.22 o                         
  -4   1   7          0.02          1.75         0.82 o                         
  -3   1   7         20.09         22.42         0.69 o                         
  -2   1   7          1.10          1.06         0.37 o                         
  -1   1   7         51.36         53.45         1.00 o                         
   0   1   7         18.35         17.02         0.62 o                         
   1   1   7         30.18         34.30         0.81 o                         
   2   1   7        157.12        147.19         1.81 o                         
   3   1   7          4.41          6.21         0.49 o                         
   4   1   7          0.00          0.58         0.34 o                         
   5   1   7        613.62        637.74         5.99 o                         
   6   1   7         13.90         15.27         0.69 o                         
   7   1   7         15.20         14.69         0.80 o                         
   8   1   7          0.60          0.87         0.44 o                         
   9   1   7        105.59        102.75         1.53 o                         
  -4   2   7          0.05          0.82         0.71 o                         
  -3   2   7         62.07         71.36         1.50 o                         
  -2   2   7          2.69          2.03         0.58 o                         
  -1   2   7         49.65         54.10         0.92 o                         
   0   2   7         18.40         18.22         0.99 o                         
   1   2   7        401.44        435.53         4.28 o                         
   2   2   7        116.17        112.02         1.71 o                         
   3   2   7          3.00          5.31         0.53 o                         
   4   2   7          6.65          5.99         0.47 o                         
   5   2   7        115.71        119.25         1.64 o                         
   6   2   7         29.44         27.36         0.73 o                         
   7   2   7         61.02         67.94         1.27 o                         
   8   2   7          3.02          2.47         0.53 o                         
   9   2   7         84.22         85.03         1.59 o                         
  10   2   7          8.85          7.41         0.75 o                         
  -4   3   7          0.15          0.67         0.87 o                         
  -3   3   7         15.16         14.33         1.05 o                         
  -2   3   7          3.20          4.33         0.69 o                         
  -1   3   7         76.99         82.02         1.48 o                         
   0   3   7         23.11         22.68         0.92 o                         
   1   3   7         31.19         36.67         0.72 o                         
   2   3   7        141.58        136.55         1.70 o                         
   3   3   7          2.40          5.41         0.42 o                         
   4   3   7          6.62          5.82         0.42 o                         
   5   3   7         18.07         20.50         0.79 o                         
   6   3   7         62.71         57.32         0.93 o                         
   7   3   7        162.88        169.40         1.90 o                         
   8   3   7          0.64          1.49         0.48 o                         
   9   3   7        500.67        555.15         5.94 o                         
  10   3   7         29.32         27.57         1.15 o                         
  -3   4   7         49.66         49.90         1.38 o                         
  -2   4   7          0.26          0.92         0.68 o                         
  -1   4   7         47.28         50.59         1.37 o                         
   0   4   7         13.17         14.50         0.80 o                         
   1   4   7         20.06         21.08         0.66 o                         
   2   4   7        133.42        122.55         1.61 o                         
   3   4   7          3.44          5.49         0.44 o                         
   4   4   7          3.07          2.12         0.38 o                         
   5   4   7        111.96        112.15         1.55 o                         
   6   4   7         62.81         58.02         1.09 o                         
   7   4   7        158.51        167.66         1.98 o                         
   8   4   7         20.71         24.40         0.78 o                         
   9   4   7       1459.94       1535.32        14.78 o                         
  10   4   7          0.16          0.87         0.77 o                         
  -3   5   7         13.12         13.13         1.30 o                         
  -2   5   7          0.67          1.59         0.80 o                         
  -1   5   7         17.93         17.35         0.87 o                         
   0   5   7          7.53          8.55         0.89 o                         
   1   5   7          4.97          6.50         0.93 o                         
   2   5   7        124.94        123.04         1.78 o                         
   3   5   7         33.23         36.69         0.92 o                         
   4   5   7          0.15         -0.30         0.37 o                         
   5   5   7        620.71        646.33         6.01 o                         
   6   5   7         10.07         10.06         0.64 o                         
   7   5   7         60.74         66.29         1.43 o                         
   8   5   7          3.74          2.94         0.54 o                         
   9   5   7        512.58        567.33         5.71 o                         
  10   5   7          9.76          8.64         1.11 o                         
  -2   6   7         11.93          9.98         1.02 o                         
  -1   6   7          7.43          9.48         1.05 o                         
   0   6   7         12.22         12.27         0.94 o                         
   1   6   7          6.49          9.82         0.74 o                         
   2   6   7        103.74        108.80         1.81 o                         
   3   6   7        409.59        417.83         4.46 o                         
   4   6   7          0.02         -0.49         0.33 o                         
   5   6   7         27.92         30.37         0.94 o                         
   6   6   7         32.32         32.29         0.79 o                         
   7   6   7         15.69         17.73         0.79 o                         
   8   6   7          0.16         -0.19         0.73 o                         
   9   6   7         81.29         84.35         1.44 o                         
  10   6   7         23.28         19.53         1.34 o                         
  -2   7   7         11.14          9.82         1.12 o                         
  -1   7   7       1109.51       1162.22        14.18 o                         
   0   7   7         52.24         53.21         1.58 o                         
   1   7   7        108.35        110.77         2.09 o                         
   2   7   7         18.18         19.95         0.76 o                         
   3   7   7        283.89        300.68         3.45 o                         
   4   7   7          2.60          2.37         0.44 o                         
   5   7   7         32.06         32.71         0.74 o                         
   6   7   7         36.90         33.18         0.94 o                         
   7   7   7         36.09         39.26         1.06 o                         
   8   7   7          0.95          0.47         0.55 o                         
   9   7   7        107.64        106.06         2.58 o                         
  -1   8   7        698.06        693.27         9.19 o                         
   0   8   7          0.12          1.52         0.86 o                         
   1   8   7          7.39          7.46         0.73 o                         
   2   8   7         37.02         35.58         1.16 o                         
   3   8   7         43.42         42.90         1.15 o                         
   4   8   7          0.42          0.17         0.38 o                         
   5   8   7         39.38         35.83         1.11 o                         
   6   8   7         12.61         12.61         0.65 o                         
   7   8   7         21.44         18.76         0.99 o                         
   8   8   7          1.47          0.77         0.61 o                         
   9   8   7         12.50          6.24         1.28 o                         
   1   9   7         69.04         73.38         1.71 o                         
   2   9   7         36.02         32.57         1.10 o                         
   3   9   7          2.99          3.24         0.55 o                         
   4   9   7          0.05          0.22         0.60 o                         
   5   9   7         13.66         15.31         1.02 o                         
   6   9   7         35.31         40.00         2.00 o                         
   7   9   7        380.75        403.37         4.70 o                         
   8   9   7          0.24          0.92         0.99 o                         
   3  10   7        296.40        301.09         6.03 o                         
   4  10   7          7.18         10.34         1.38 o                         
   5  10   7         14.63         15.02         1.19 o                         
   6  10   7          2.40          2.87         1.15 o                         
   0  -4   8         11.55         10.27         1.60 o                         
   1  -4   8          0.50          0.80         0.86 o                         
   2  -4   8          0.16         -0.82         0.79 o                         
   3  -4   8          2.28          1.79         0.96 o                         
  -1  -3   8          1.59          3.34         1.00 o                         
   0  -3   8          1.18          1.71         0.84 o                         
   1  -3   8          0.11         -0.24         0.71 o                         
   2  -3   8          0.01         -0.09         0.70 o                         
   3  -3   8          5.90          4.64         0.91 o                         
   4  -3   8          3.11          2.18         0.69 o                         
   5  -3   8          3.78          4.55         1.18 o                         
  -2  -2   8         14.72         13.86         1.90 o                         
  -1  -2   8          0.94          0.48         0.84 o                         
   0  -2   8         29.14         26.96         1.66 o                         
   1  -2   8          1.06          2.68         0.59 o                         
   2  -2   8        285.06        297.32         4.24 o                         
   3  -2   8         32.10         31.06         1.51 o                         
   4  -2   8        129.93        130.36         3.27 o                         
   5  -2   8          9.62         10.02         1.20 o                         
   6  -2   8        748.83        773.22        10.69 o                         
   7  -2   8          4.70          3.71         0.99 o                         
  -3  -1   8          4.71          5.65         0.81 o                         
  -2  -1   8          1.61          3.40         0.82 o                         
  -1  -1   8          3.17          3.65         0.58 o                         
   0  -1   8         19.62         20.37         0.95 o                         
   1  -1   8          1.34          1.06         0.50 o                         
   2  -1   8        169.24        187.91         2.48 o                         
   3  -1   8          4.26          4.27         0.75 o                         
   4  -1   8          0.01         -0.08         0.62 o                         
   5  -1   8          0.00         -1.10         0.74 o                         
   6  -1   8          4.86          8.00         1.40 o                         
   7  -1   8          7.36          7.35         1.01 o                         
   8  -1   8         53.24         47.20         1.73 o                         
  -3   0   8          0.54          0.34         0.82 o                         
  -2   0   8        109.19        102.89         1.72 o                         
  -1   0   8         12.05         12.37         0.77 o                         
   0   0   8        277.26        286.56         3.46 o                         
   1   0   8          4.31          3.16         0.49 o                         
   2   0   8         19.70         21.06         0.79 o                         
   3   0   8          1.50          0.97         0.54 o                         
   4   0   8          4.45          3.87         0.53 o                         
   5   0   8          2.74          1.89         0.55 o                         
   6   0   8        112.43        121.45         2.55 o                         
   7   0   8         40.49         39.03         1.60 o                         
   8   0   8         13.57         16.57         1.07 o                         
  -3   1   8         37.54         36.76         1.28 o                         
  -2   1   8          4.13          3.89         0.62 o                         
  -1   1   8          0.00         -0.31         0.58 o                         
   0   1   8        128.04        131.37         1.79 o                         
   1   1   8          0.21          0.26         0.43 o                         
   2   1   8         40.34         39.98         0.85 o                         
   3   1   8         12.32         12.07         0.51 o                         
   4   1   8          6.52          8.17         0.49 o                         
   5   1   8          0.34          0.01         0.47 o                         
   6   1   8          0.23          1.47         0.53 o                         
   7   1   8         46.85         49.26         1.69 o                         
   8   1   8         12.20         11.86         0.98 o                         
   9   1   8          1.85          1.03         0.70 o                         
  -3   2   8          7.32          8.36         0.97 o                         
  -2   2   8          3.81          6.47         0.82 o                         
  -1   2   8          0.33          0.75         0.58 o                         
   0   2   8          1.61          1.01         0.42 o                         
   1   2   8          0.03          0.94         0.46 o                         
   2   2   8          5.88          9.05         0.73 o                         
   3   2   8          7.46          7.70         0.60 o                         
   4   2   8         32.69         30.21         0.81 o                         
   5   2   8          0.01          0.33         0.38 o                         
   6   2   8          9.11          7.90         0.61 o                         
   7   2   8         33.38         35.63         0.93 o                         
   8   2   8          8.88          6.81         0.73 o                         
   9   2   8         13.79         11.49         0.97 o                         
  -3   3   8          0.84         -0.55         1.01 o                         
  -2   3   8        112.72        106.57         1.97 o                         
  -1   3   8          2.77          2.80         0.68 o                         
   0   3   8        123.26        125.67         1.75 o                         
   1   3   8          0.51          1.08         0.38 o                         
   2   3   8          6.39          8.93         0.60 o                         
   3   3   8         15.94         17.84         0.72 o                         
   4   3   8        512.24        537.96         4.97 o                         
   5   3   8          0.07          0.30         0.38 o                         
   6   3   8          0.31          0.60         0.43 o                         
   7   3   8         39.23         42.50         0.87 o                         
   8   3   8          2.28          2.29         0.78 o                         
   9   3   8         18.31         17.34         1.01 o                         
  -2   4   8          0.87          0.17         0.70 o                         
  -1   4   8          9.49          6.17         0.80 o                         
   0   4   8        276.02        282.78         3.69 o                         
   1   4   8          2.64          2.12         0.54 o                         
   2   4   8         39.89         38.31         0.88 o                         
   3   4   8          5.72          5.49         0.51 o                         
   4   4   8         34.80         32.75         0.88 o                         
   5   4   8          0.09          0.71         0.48 o                         
   6   4   8          0.39          1.05         0.42 o                         
   7   4   8         48.10         48.12         1.14 o                         
   8   4   8         35.42         37.11         1.19 o                         
   9   4   8         16.71         20.07         1.41 o                         
  10   4   8         20.47         20.52         1.24 o                         
  -2   5   8         14.63         12.76         1.05 o                         
  -1   5   8          0.38          0.69         0.96 o                         
   0   5   8         20.76         20.80         1.14 o                         
   1   5   8          2.23          0.45         0.62 o                         
   2   5   8         20.45         18.87         0.80 o                         
   3   5   8          8.89          8.83         0.66 o                         
   4   5   8          5.91          7.65         0.62 o                         
   5   5   8          0.07          0.94         0.42 o                         
   6   5   8          9.43          6.81         0.65 o                         
   7   5   8         33.02         35.22         1.24 o                         
   8   5   8          2.17          2.35         0.80 o                         
   9   5   8         17.47         20.06         1.02 o                         
  10   5   8         18.28         16.78         1.17 o                         
  -1   6   8          2.69          2.01         1.25 o                         
   0   6   8         29.62         29.60         1.28 o                         
   1   6   8          0.29         -0.55         0.92 o                         
   2   6   8        164.22        180.01         2.60 o                         
   3   6   8          0.03         -0.24         0.52 o                         
   4   6   8          4.85          3.55         0.53 o                         
   5   6   8          2.85          1.95         0.52 o                         
   6   6   8          0.06          0.56         0.64 o                         
   7   6   8         41.45         42.44         1.48 o                         
   8   6   8          9.09          9.82         0.88 o                         
   9   6   8         18.00         17.33         1.15 o                         
  -1   7   8          0.06          1.20         1.05 o                         
   0   7   8          1.20          0.78         0.87 o                         
   1   7   8          0.94          1.32         1.11 o                         
   2   7   8        287.11        291.65         5.83 o                         
   3   7   8         23.11         22.74         1.21 o                         
   4   7   8          0.01          0.66         0.50 o                         
   5   7   8          0.80          0.66         0.55 o                         
   6   7   8        113.15        121.70         2.10 o                         
   7   7   8         49.43         52.11         1.30 o                         
   8   7   8         12.61         12.81         1.08 o                         
   9   7   8          6.39          6.10         0.97 o                         
   0   8   8         12.05         14.10         1.40 o                         
   1   8   8          0.30          1.04         0.98 o                         
   2   8   8          0.00          0.46         0.83 o                         
   3   8   8         18.20         14.93         1.09 o                         
   4   8   8        132.75        140.39         2.40 o                         
   5   8   8          4.26          5.50         0.59 o                         
   6   8   8          3.84          4.94         0.63 o                         
   7   8   8         26.04         27.03         1.12 o                         
   8   8   8         11.89         11.61         0.83 o                         
   9   8   8          2.98          1.88         1.03 o                         
   2   9   8          0.07          0.49         0.90 o                         
   3   9   8          3.74          3.06         0.67 o                         
   4   9   8          4.30          4.58         0.62 o                         
   5   9   8          2.76          2.22         0.57 o                         
   6   9   8        735.13        773.09         9.73 o                         
   7   9   8          0.14          0.44         0.83 o                         
   8   9   8         53.73         56.62         1.72 o                         
   0  -2   9         11.62         13.29         1.08 o                         
   1  -2   9        114.94        110.15         1.86 o                         
   2  -2   9          5.57          7.19         1.26 o                         
   3  -2   9          1.56          0.79         0.63 o                         
   4  -2   9          3.01          2.81         0.91 o                         
   5  -2   9        258.63        279.48         4.66 o                         
  -1  -1   9         67.01         67.71         1.94 o                         
   0  -1   9          0.90          0.33         0.73 o                         
   1  -1   9          3.23          3.11         0.71 o                         
   2  -1   9         23.11         25.00         1.02 o                         
   3  -1   9         52.23         45.70         1.17 o                         
   4  -1   9          1.54          1.40         0.63 o                         
   5  -1   9         25.19         30.62         1.25 o                         
   6  -1   9          5.25          5.43         1.28 o                         
   7  -1   9         47.49         40.83         1.79 o                         
  -1   0   9        186.42        176.15         2.84 o                         
   0   0   9         26.59         27.01         1.57 o                         
   1   0   9         23.00         28.95         1.42 o                         
   2   0   9         33.25         33.64         1.06 o                         
   3   0   9         84.88         77.04         1.57 o                         
   4   0   9         12.87         12.17         0.98 o                         
   5   0   9         83.90         91.89         1.92 o                         
   6   0   9          1.06          0.36         0.92 o                         
   7   0   9         13.76         12.48         1.29 o                         
  -2   1   9          0.13          1.20         0.71 o                         
  -1   1   9         67.96         68.15         1.37 o                         
   0   1   9         18.78         17.84         0.77 o                         
   1   1   9        259.36        263.77         4.15 o                         
   2   1   9          6.07          5.64         0.65 o                         
   3   1   9        144.23        148.90         2.51 o                         
   4   1   9          1.34          0.06         0.58 o                         
   5   1   9        111.26        117.45         2.09 o                         
   6   1   9          4.19          5.14         0.69 o                         
   7   1   9         32.89         27.94         1.45 o                         
   8   1   9          7.97          5.53         0.87 o                         
  -2   2   9          0.00          1.06         0.88 o                         
  -1   2   9         39.31         41.33         1.18 o                         
   0   2   9          1.89          1.80         0.53 o                         
   1   2   9          6.37          6.17         0.71 o                         
   2   2   9         34.77         39.76         1.00 o                         
   3   2   9        764.42        766.87         7.88 o                         
   4   2   9          3.69          3.33         0.58 o                         
   5   2   9          4.77          3.79         0.61 o                         
   6   2   9         29.89         32.05         1.17 o                         
   7   2   9        418.50        443.52         7.35 o                         
   8   2   9         34.12         31.04         1.19 o                         
   9   2   9         37.82         37.33         2.36 o                         
  -1   3   9         65.55         66.10         1.64 o                         
   0   3   9          3.50          2.68         0.53 o                         
   1   3   9          4.55          4.09         0.54 o                         
   2   3   9        123.19        131.83         1.95 o                         
   3   3   9       1719.04       1707.83        15.55 o                         
   4   3   9         61.99         67.39         1.93 o                         
   5   3   9        310.72        333.62         3.92 o                         
   6   3   9          0.65          0.45         0.50 o                         
   7   3   9         47.11         46.71         1.50 o                         
   8   3   9         15.98         15.11         0.99 o                         
   9   3   9          5.57          4.88         0.90 o                         
  -1   4   9        185.27        175.82         2.94 o                         
   0   4   9         41.93         40.75         1.26 o                         
   1   4   9        258.05        251.52         4.13 o                         
   2   4   9          4.28          6.39         0.81 o                         
   3   4   9        792.30        796.47         8.29 o                         
   4   4   9          3.77          6.55         0.83 o                         
   5   4   9        308.01        328.74         3.89 o                         
   6   4   9          0.44          1.21         0.54 o                         
   7   4   9          0.02         -0.19         0.63 o                         
   8   4   9         12.02         12.52         1.30 o                         
   9   4   9          7.60          7.78         1.15 o                         
  -1   5   9         69.99         63.62         1.98 o                         
   0   5   9          5.95          7.88         1.30 o                         
   1   5   9         21.44         23.62         0.96 o                         
   2   5   9         18.15         18.39         0.99 o                         
   3   5   9        140.15        141.99         2.58 o                         
   4   5   9          1.42          1.58         0.76 o                         
   5   5   9          5.46          2.70         0.74 o                         
   6   5   9         10.18          9.70         1.00 o                         
   7   5   9         44.79         44.66         1.44 o                         
   8   5   9          9.01          9.45         0.96 o                         
   9   5   9          7.25          6.84         1.17 o                         
   0   6   9          2.44          3.06         0.98 o                         
   1   6   9          2.93          0.78         1.01 o                         
   2   6   9         37.38         36.56         0.97 o                         
   3   6   9         85.65         73.15         2.22 o                         
   4   6   9         10.00          9.16         0.72 o                         
   5   6   9        117.41        122.68         2.11 o                         
   6   6   9         21.89         21.90         1.11 o                         
   7   6   9        422.66        428.24         5.95 o                         
   8   6   9         37.03         33.04         2.25 o                         
   9   6   9          6.13          4.06         0.90 o                         
   1   7   9        113.63        108.48         4.30 o                         
   2   7   9          7.93          9.52         1.15 o                         
   3   7   9         54.82         46.55         1.46 o                         
   4   7   9          4.90          5.41         1.12 o                         
   5   7   9         86.38         93.46         1.84 o                         
   6   7   9          0.48          1.04         0.70 o                         
   7   7   9         34.70         28.25         1.06 o                         
   8   7   9         16.20         15.99         1.27 o                         
   9   7   9         39.67         39.47         1.61 o                         
   2   8   9         12.83         11.29         1.07 o                         
   3   8   9          1.52          1.23         0.82 o                         
   4   8   9          2.74          2.51         0.78 o                         
   5   8   9         26.70         33.76         1.59 o                         
   6   8   9          4.94          3.60         0.88 o                         
   7   8   9         14.38         12.50         1.08 o                         
   8   8   9          5.89          2.90         1.05 o                         
   4   9   9          4.68          3.23         0.72 o                         
   5   9   9        258.59        272.34         3.88 o                         
   6   9   9          1.37          1.68         0.93 o                         
   7   9   9         48.75         47.22         1.91 o                         
   2  -1  10          7.97          5.45         1.05 o                         
   3  -1  10         17.45         12.22         1.16 o                         
   4  -1  10        107.26        104.05         2.29 o                         
   1   0  10         19.45         17.33         1.36 o                         
   2   0  10          4.76          3.92         0.90 o                         
   3   0  10          6.71          3.51         0.74 o                         
   4   0  10         92.08         86.76         1.73 o                         
   5   0  10          0.06         -0.38         0.68 o                         
   6   0  10         21.92         16.67         1.25 o                         
   0   1  10         11.45          9.10         0.95 o                         
   1   1  10         20.71         18.44         1.18 o                         
   2   1  10          7.42          7.86         1.05 o                         
   3   1  10         20.62         17.02         1.19 o                         
   4   1  10          4.55          3.29         0.70 o                         
   5   1  10          0.08          0.34         0.60 o                         
   6   1  10         18.31         19.33         1.17 o                         
   7   1  10          0.65          1.31         0.92 o                         
   0   2  10          0.02          2.09         0.71 o                         
   1   2  10         21.58         25.42         1.05 o                         
   2   2  10         11.86         12.67         1.09 o                         
   3   2  10         13.71         14.66         0.83 o                         
   4   2  10          3.76          3.20         0.63 o                         
   5   2  10          0.01         -0.21         0.58 o                         
   6   2  10        151.84        147.54         2.64 o                         
   7   2  10          3.91          4.88         1.02 o                         
   8   2  10          1.49         -0.39         0.98 o                         
   0   3  10          0.00          0.76         0.60 o                         
   1   3  10         17.95         14.97         1.07 o                         
   2   3  10        180.85        176.73         2.94 o                         
   3   3  10         35.78         38.24         1.52 o                         
   4   3  10          0.16          1.61         0.69 o                         
   5   3  10          2.65          3.16         0.76 o                         
   6   3  10         41.67         39.10         1.18 o                         
   7   3  10          0.44          0.21         0.68 o                         
   8   3  10         56.59         53.78         2.12 o                         
   0   4  10         11.42          8.26         1.49 o                         
   1   4  10         21.92         17.22         1.18 o                         
   2   4  10         12.90         13.05         1.46 o                         
   3   4  10         22.54         22.81         1.21 o                         
   4   4  10          0.05          5.17         1.61 o                         
   5   4  10          3.09          5.78         0.75 o                         
   6   4  10          9.24         10.29         0.83 o                         
   7   4  10          1.62          2.44         0.73 o                         
   8   4  10         21.51         18.85         1.16 o                         
   1   5  10         21.25         20.31         1.21 o                         
   2   5  10          7.56          6.91         0.97 o                         
   3   5  10         16.20         14.58         1.12 o                         
   4   5  10          3.30          3.42         0.93 o                         
   5   5  10          1.16          1.74         0.67 o                         
   6   5  10         40.44         41.70         1.37 o                         
   7   5  10          1.60          0.90         0.71 o                         
   8   5  10         19.70         18.16         1.34 o                         
   1   6  10         20.35         20.36         1.82 o                         
   2   6  10          4.09          3.33         0.72 o                         
   3   6  10         13.85         10.72         1.02 o                         
   4   6  10          4.56          4.27         0.69 o                         
   5   6  10          0.08          0.72         0.68 o                         
   6   6  10        153.50        154.07         3.23 o                         
   7   6  10          6.46          6.61         0.90 o                         
   8   6  10         56.42         53.45         1.59 o                         
   2   7  10          7.55          7.26         1.18 o                         
   3   7  10          6.95          5.87         0.87 o                         
   4   7  10         87.89         84.73         2.45 o                         
   5   7  10          0.00          0.27         0.72 o                         
   6   7  10         19.99         19.48         1.21 o                         
   7   7  10          0.13          0.01         0.82 o                         
   8   7  10          1.55          0.05         1.09 o                         
   4   8  10        109.24        107.43         3.01 o                         
   5   8  10          2.33          2.85         0.87 o                         
   6   8  10         22.15         18.78         1.37 o                         
   7   8  10          0.07          0.01         0.88 o                         
   3   2  11         31.15         22.76         1.40 o                         
   4   2  11          9.54          7.19         2.09 o                         
   5   2  11          2.51          2.39         1.38 o                         
   6   2  11          0.17          0.31         0.95 o                         
   2   3  11          0.26          0.09         0.86 o                         
   3   3  11          0.43          1.80         0.72 o                         
   4   3  11         15.16         15.53         1.12 o                         
   5   3  11         60.90         52.46         2.43 o                         
   6   3  11          0.69          0.28         0.82 o                         
   2   4  11          0.09          0.27         0.92 o                         
   3   4  11          0.28          1.90         0.76 o                         
   4   4  11          7.02         11.90         1.38 o                         
   5   4  11        137.31        116.34         2.27 o                         
   6   4  11          0.27         -0.50         0.82 o                         
   7   4  11          0.29          0.58         1.31 o                         
   3   5  11         31.04         22.24         1.55 o                         
   4   5  11         16.66         19.89         1.58 o                         
   5   5  11         63.31         58.10         2.03 o                         
   6   5  11          0.30          0.32         0.85 o                         
   7   5  11          0.22         -0.34         0.87 o                         
   4   6  11         10.32          9.79         1.23 o                         
   5   6  11          2.49          2.48         0.86 o                         
   6   6  11          0.15          0.10         1.02 o                         
                                                                                
